# Supplementary material for: A bioinformatics approach reveals novel interactions of the OVOL transcription factors in the regulation of epithelial – mesenchymal cell reprogramming and cancer progression
Source: BMC Syst Biol. 2014 Mar 10;8:29. doi: 10.1186/1752-0509-8-29 (PMC4008156; doi:10.1186/1752-0509-8-29)
Supplement: Additional file 1 — Differentially expressed genes in the OI-MET gene set. Excel spread sheet with set of genes at the intersection of BC and PC models, yielding the OI-MET gene set. [file 1752-0509-8-29-S1.xlsx]

## Sheet: MET_Signature_739_genes
klk6
ovol1
esrp1
azgp1
irf6
lcn2
macc1
crct1
fut3
dapp1
lad1
bspry
c1orf172
scel
itgb6
atp2c2
lcp1
zbed2
atg9b
prss1
tmem30b
st14
cdh3
tryp2
c3
c1orf116
crb3
gjb5
gjb4
spint1
krt16
lrg1
hla-dqb1
dok7
hsd11b1
mal2
ptgfrn
tc2n
rab17
il1rn
psg3
mpzl2
rab11fip4
dennd1c
col17a1
tmc4
tnfsf15
fam83e
b3gnt3
pla2g4a
s100a14
prss8
cgn
map7
marveld3
hook1
sepp1
calb1
lypd5
cblc
myh16
man1a1
serpina3
mdfi
mmp1
tmem74
hsh2d
il1b
prrg2
loc100129480
serpina1
fam83a
rnf144a
gpr87
ptk2b
btc
pdgfb
znf165
cst1
zscan12p1
nlrp10
st6galnac5
bdkrb1
wnt10a
kpna7
arap2
ppp4r4
parp8
krt85
tjp3
mcc
lamc2
smpdl3b
iqca1
maged4b
serpini1
nov
cyp2j2
sesn3
c2orf15
epcam
gjb3
ccr1
acoxl
ido1
cdh1
parm1
neurl
cxcl16
cfb
nlgn1
hkdc1
ltb
tlr2
aim1l
pcsk9
hcg4
pcdhb2
tspan1
chsy3
pkia
cds1
shh
sbsn
tlr1
krt17
deptor
c1s
dync1i1
samd5
eppk1
igsf3
cst6
krt83
col6a3
spock3
map2
shroom2
tmprss2
sox4
vnn1
inadl
lipg
angpt1
itgb8
adamts3
ifi44l
ly96
apoe
ankrd56
rgs17
il1a
ncam2
c6orf105
apcdd1l
znf704
gja1
cldn7
dsp
prr5l
loc149773
cst2
s100p
cdk18
fgd4
loc283050
cdrt1
pou2f2
cst4
ptprr
ptpn22
ctss
egf
cxcl2
kdr
il23a
ica1
ifitm1
sh2d3a
pcsk1n
ptafr
znf804a
tacstd2
exph5
irf9
ppp1r1c
fpr1
grb7
c15orf48
cxcl3
robo4
nacad
padi1
bmpr1b
tlr4
cxadr
prss12
nlrp3
jup
krt86
loc100128338
inhba
ccdc69
fam155a
ptprb
oas1
gdf15
nr3c2
scn9a
il2rg
prss22
prss16
rhoj
edn2
b4galnt3
tgfbi
s1pr1
ttc39a
entpd3
card6
areg
ifi27
mcoln3
tagln3
clec2b
cxorf57
cxcr7
arhgef5
gbp4
st3gal6
mpzl3
klhdc1
fcgbp
daam1
sall2
slc26a7
cpm
wdr72
ucn2
pnrc1
bhlhe41
socs1
arhgef35
bend6
erbb3
mettl7a
mllt11
tnfrsf19
pitpnc1
snai1
lamp3
sdr16c5
mtus1
inpp4b
slit2
slc2a13
cxcr4
ctage4
adamts1
jhdm1d
slain1
c5orf13
cxcl1
klhl24
slc2a12
crip2
ppp2r2c
loc728855
c9orf47
csgalnact1
smad6
col9a2
matn3
nos3
c19orf76
atp10a
dclk2
diras1
rasgrp3
c9orf169
cyp1b1
gprin2
arhgef6
podxl2
myo15b
ak5
syngr1
rnf224
loc201651
tff2
cd55
syt15
id2
sh2d1b
mcf2l
hecw2
ogdhl
rgs7
ankfn1
gpr64
hspa12a
tff1
gnaz
chrna7
defb1
mpp4
hbe1
cacng4
cplx1
lypd6b
igfbp2
stxbp6
ccdc64b
faah2
ovol2
krt6a
grhl2
capn8
krt9
steap4
tmem125
vill
spink1
vangl2
golt1a
fam25a
slpi
cd164l2
zmynd15
neurl3
kiaa0040
fgfbp1
slc44a4
fa2h
trim29
st6galnac1
fam110c
tmem40
slc44a3
tmem61
mobkl2b
entpd2
cxcl11
dhdh
kcnj15
ceacam1
atp6v0d2
pkp3
pik3ip1
rsad2
grhl1
lpar5
c1orf106
esrp2
gpr115
cobl
serpinb2
c19orf21
ncf2
ocln
atf3
tmc8
npm2
arl14
lama2
egr1
lamb3
gpr160
tnfaip3
llgl2
marveld2
unc13a
mx2
cdc42bpg
prrg4
mx1
raet1l
fut1
mmp9
nedd9
ctage9
anxa8
chmp4c
syt1
krt8p41
col4a6
pou2f3
ifih1
ifi6
cxadrp2
epsti1
xdh
il6
tmem238
lrrc2
il32
alpp
il6r
pcdh1
camk2b
slc27a2
klc3
ccl26
hspa6
mreg
kcnq4
bik
mmp15
isg20
gbp5
arhgef16
gch1
c10orf95
lsr
usp43
tfcp2l1
c1orf38
loc730755
hist2h2be
il22ra1
pllp
mb
adamts9
cldn1
elovl7
mtrnr2l9
anxa8l2
acot11
mapk13
gsn
plaur
wfdc3
tmem45a
rrad
fhdc1
arhgef37
sfn
vav1
ccdc64
hspb8
or2a7
sh3yl1
krt8
stard10
ddr1
kcns3
krt18
golga7b
tmc6
dse
krt15
c6orf132
krt7
slc6a14
cldn9
serpinb7
edn1
oasl
hla-f
igfbp6
rtn4r
tagln
rnf43
fosb
flj40504
itgb4
stc1
mgll
stat4
lhx6
myo6
csf2
fgf1
peg10
rgl3
c17orf55
ass1
sdk1
e2f2
tspan9
coro2b
scnn1d
zfyve28
cbx2
sptlc3
fam46c
cdca7
crabp2
etv1
ddn
cgnl1
sod3
chst2
axin2
vim
gramd1b
ly6k
eml1
gja3
dpf3
dyrk3
plscr4
tert
smad9
scarf2
znf546
clu
rgag4
ntng2
fam171a2
ribc2
tnfrsf1b
col13a1
lix1l
nat8l
hecw1
golim4
cpe
tns1
cspg4
morc4
smarcd3
armc4
tmem158
igfbp1
ndp
aplp1
htr7
c16orf45
itgb3
rtn4rl2
mex3b
gli3
npas1
pde4b
gsta4
fam53a
ctgf
ikbip
nrgn
ltbp4
myo1f
arhgef25
leprel2
cd82
tbxas1
il11
klhl4
loxl4
rcn3
dusp5p
ciita
rnf182
rhou
zeb1
syde1
fam196b
ttc28
igfbp4
atp8b2
clgn
ngfr
coch
dpy19l2p2
f2rl2
atp8b3
pde3b
c10orf90
mmp16
krt84
lck
gpr143
csf3
rassf6
spns2
grb14
il8
gpr65
rab3b
c3orf57
dll4
mia
zc3h12a
cd79a
crispld1
slc44a5
mctp2
bean1
il24
cox6b2
kcp
rbp7
c11orf52
znf385b
arhgap8
myh15
nfe2
b3gnt4
cdc42ep5
gyltl1b
krt19p2
igf2
akr1b10
c9orf84
igdcc4
rorc
plekhg6
adap2
gbp2
cacng8
gsdmc
esrg
galc
ctage15p
thrb
aqp3
sncg
prosapip1
sult2b1
fam133a
aif1l
tp63
plekhg5
fer1l4
ldhd
anxa9
adamts6
fli1
dio2
cdyl2
nxf3
myo5b
msln
c8orf75
hic1
cdkl5
hla-g
c11orf9
c8orf73
oprl1
card17
bdkrb2
adhfe1
liph
lrp1
f3
tm4sf19
pgm2l1
nfkbia
sfta1p
loc286467
c9orf152
prdm1
sema7a
ovgp1
dnmt3b
tpcn1
afap1l1
clic3
tnfrsf18
c14orf181
cyb5a
ptpru
kiaa1161
tbkbp1
tgm2
adap1
nuak2
gpr68
jph1
mmp14
anxa3
hook2
b4galnt1
als2cl
acot4
dysf
elf3
fank1
abca4
slc29a2
rnf152
gabarapl1
tbc1d8b
dennd2d
sts
il17rd
cdkn1c
gata3
zfhx2
il1r1
rasd2
aox1
fam167a
trib3
prr16
dpy19l1
plxna1
col6a1
kiaa1462
ltbp1
efemp1
radil
fgfr1
htra1
tmem173
map3k14
jam3
chrdl1
lrrc26
chn2
hlx
lpxn
spock1
zmynd10
tp73
kazn
b3galt5
rasl11a
slc22a3
wdr35
galnt14
htra3
id3
ccdc88a
fabp6
cdkn2c
vldlr
tcf7l1
anxa10
ttll6
msrb3
agap11
id4
slc14a1
glb1l2
epha4
tspan8
tmem163

## Sheet: OVOL1_BC
Select Differentially Expressed Transcripts Based on Three Criteria
Test Status OK
FDR (q-value) <= 0.05
Fold Change >= Threshold or <= 1/Threshold, where Threshold = 2.0
test_id	gene_id	gene	locus	sample_1	sample_2	status	value_1	value_2	log2(fold_change)	test_stat	p_value	q_value	significant	Fold Change	Diff Exp
XLOC_011304	XLOC_011304	KLK6	chr19:51461886-51472929	C	Ovol1	OK	0	0.300249	1.79769e+308	1.79769e+308	7.45093e-08	3.48116e-06	yes	inf	YES
XLOC_013213	XLOC_013213	CST5	chr20:23856571-23860380	C	Ovol1	OK	0	0.192663	1.79769e+308	1.79769e+308	0.00236273	0.0244905	yes	inf	YES
XLOC_003457	XLOC_003457	OVOL1	chr11:65554528-65564685	C	Ovol1	OK	0.0675183	40.3795	9.22413	-19.9713	0	0	yes	598.053	YES
XLOC_010404	XLOC_010404	IGFL1	chr19:46733008-46734500	C	Ovol1	OK	0.0209492	6.93984	8.37186	-5.62062	1.9027e-08	1.00909e-06	yes	331.269	YES
XLOC_020636	XLOC_020636	ESRP1	chr8:95653363-95719694	C	Ovol1	OK	0.00933984	1.4325	7.26092	-4.55388	5.26648e-06	0.000152939	yes	153.375	YES
XLOC_020183	XLOC_020183	AZGP1	chr7:99564349-99573735	C	Ovol1	OK	0.0150294	1.30166	6.43643	-4.57302	4.80736e-06	0.0001414	yes	86.6081	YES
XLOC_002086	XLOC_002086	IRF6	chr1:209961261-209979479	C	Ovol1	OK	0.0336611	2.51242	6.22185	-9.04905	0	0	yes	74.6386	YES
XLOC_021486	XLOC_021486	LCN2	chr9:130911731-130915734	C	Ovol1	OK	0.196825	13.21	6.06858	-11.4834	0	0	yes	67.1158	YES
XLOC_019952	XLOC_019952	MACC1	chr7:20174278-20257013	C	Ovol1	OK	0.00363913	0.238034	6.03144	-5.9542	2.61355e-09	1.63926e-07	yes	65.41	YES
XLOC_017902	XLOC_017902	TREML2	chr6:41157551-41168925	C	Ovol1	OK	0.00632617	0.39064	5.94836	-5.06314	4.12407e-07	1.64198e-05	yes	61.7497	YES
XLOC_000672	XLOC_000672	CRCT1	chr1:152486977-152488481	C	Ovol1	OK	0.0777065	4.49651	5.85463	-6.32375	2.55298e-10	1.94888e-08	yes	57.8654	YES
XLOC_010784	XLOC_010784	FUT3	chr19:5842898-5851485	C	Ovol1	OK	0.0157311	0.801516	5.67104	-4.4473	8.69553e-06	0.000237459	yes	50.9511	YES
XLOC_015587	XLOC_015587	DAPP1	chr4:100737980-100791346	C	Ovol1	OK	0.00832751	0.412844	5.63157	-4.68929	2.74157e-06	8.77814e-05	yes	49.576	YES
XLOC_002026	XLOC_002026	LAD1	chr1:201349965-201368669	C	Ovol1	OK	0.00537431	0.247835	5.52715	-3.7959	0.000147109	0.00265183	yes	46.1145	YES
XLOC_021421	XLOC_021421	BSPRY	chr9:116111811-116133513	C	Ovol1	OK	0.0610686	2.6625	5.44621	-10.2489	0	0	yes	43.5986	YES
XLOC_001322	XLOC_001322	C1orf172	chr1:27276046-27286901	C	Ovol1	OK	0.0225401	0.863449	5.25954	-5.65765	1.53457e-08	8.23392e-07	yes	38.3071	YES
XLOC_017788	XLOC_017788	C6orf15	chr6:31078999-31080332	C	Ovol1	OK	0.0239708	0.901335	5.23272	-4.34574	1.38808e-05	0.000359749	yes	37.6015	YES
XLOC_005658	XLOC_005658	SCEL	chr13:78109808-78219398	C	Ovol1	OK	0.0145769	0.525618	5.17226	-5.27503	1.32732e-07	5.97773e-06	yes	36.0583	YES
XLOC_012552	XLOC_012552	ITGB6	chr2:160958232-161056590	C	Ovol1	OK	0.0068185	0.237514	5.12241	-3.50679	0.000453545	0.00661561	yes	34.8337	YES
XLOC_007828	XLOC_007828	ATP2C2	chr16:84402132-84497793	C	Ovol1	OK	0.0393597	1.174	4.89857	-9.08313	0	0	yes	29.8275	YES
XLOC_000513	XLOC_000513	VCAM1	chr1:101185195-101204601	C	Ovol1	OK	0.0300923	0.882126	4.87352	-6.83355	8.2836e-12	7.79339e-10	yes	29.314	YES
XLOC_012793	XLOC_012793	C2orf54	chr2:241825464-241835573	C	Ovol1	OK	0.0131781	0.374756	4.82973	-3.07554	0.00210124	0.0223223	yes	28.4376	YES
XLOC_005805	XLOC_005805	LCP1	chr13:46700057-46756459	C	Ovol1	OK	0.109202	2.9081	4.73501	-12.0557	0	0	yes	26.6305	YES
XLOC_015052	XLOC_015052	ZBED2	chr3:111260925-111371206	C	Ovol1	OK	0.051057	1.20324	4.55867	-7.60859	2.77556e-14	3.49771e-12	yes	23.5666	YES
XLOC_020375	XLOC_020375	ATG9B	chr7:150688143-150721586	C	Ovol1	OK	0.0573709	1.19164	4.37648	-4.01041	6.0614e-05	0.0012692	yes	20.7707	YES
XLOC_019808	XLOC_019808	PRSS1	chr7:142457318-142460927	C	Ovol1	OK	0.630409	12.6718	4.32919	-11.3827	0	0	yes	20.1009	YES
XLOC_000595	XLOC_000595	HSD3B1	chr1:120049825-120057681	C	Ovol1	OK	0.0196654	0.390236	4.31062	-4.06947	4.71205e-05	0.00102901	yes	19.8438	YES
XLOC_006486	XLOC_006486	TMEM30B	chr14:61744088-61748530	C	Ovol1	OK	0.0271239	0.530248	4.28903	-7.44017	1.00586e-13	1.19108e-11	yes	19.5491	YES
XLOC_003735	XLOC_003735	ST14	chr11:130029681-130080257	C	Ovol1	OK	0.574301	10.4476	4.18523	-15.2677	0	0	yes	18.192	YES
XLOC_020788	XLOC_020788	DEFB103A	chr8:7286415-7287870	C	Ovol1	OK	1.14518	19.5914	4.09657	-7.99685	1.33227e-15	2.07955e-13	yes	17.1077	YES
XLOC_020428	XLOC_020428	DEFB103A	chr8:7738725-7740180	C	Ovol1	OK	1.14518	19.4958	4.08951	-7.98252	1.33227e-15	2.07955e-13	yes	17.0241	YES
XLOC_007765	XLOC_007765	CDH3	chr16:68678150-68732957	C	Ovol1	OK	0.153223	2.56921	4.06763	-12.059	0	0	yes	16.7679	YES
XLOC_019809	XLOC_019809	PRSS2	chr7:142478756-142482399	C	Ovol1	OK	0.945932	15.804	4.06241	-6.50792	7.6197e-11	6.46076e-09	yes	16.7073	YES
XLOC_010800	XLOC_010800	C3	chr19:6677845-6720662	C	Ovol1	OK	0.480324	7.72214	4.00692	-14.4835	0	0	yes	16.0769	YES
XLOC_009238	XLOC_009238	KRT14	chr17:39738530-39743147	C	Ovol1	OK	0.0204133	0.292986	3.84325	-3.9441	8.01013e-05	0.00160624	yes	14.3527	YES
XLOC_002078	XLOC_002078	C1orf116	chr1:207191865-207206101	C	Ovol1	OK	0.251205	3.52168	3.80933	-10.9257	0	0	yes	14.0192	YES
XLOC_016655	XLOC_016655	IRX2	chr5:2746278-2751769	C	Ovol1	OK	0.0118587	0.164884	3.79743	-3.37775	0.000730804	0.00963371	yes	13.904	YES
XLOC_009985	XLOC_009985	CRB3	chr19:6464259-6481798	C	Ovol1	OK	0.57224	7.13593	3.64041	-6.91647	4.6303e-12	4.41679e-10	yes	12.4702	YES
XLOC_012460	XLOC_012460	LIMS3	chr2:111160495-111230652	C	Ovol1	OK	0.0200359	0.24768	3.62782	-3.62755	0.000286126	0.00458603	yes	12.3618	YES
XLOC_000264	XLOC_000264	GJB5	chr1:35220720-35224112	C	Ovol1	OK	0.0356152	0.403233	3.50105	-3.71448	0.000203626	0.00346593	yes	11.3219	YES
XLOC_000265	XLOC_000265	GJB4	chr1:35225341-35229325	C	Ovol1	OK	0.0305807	0.344788	3.49502	-5.24573	1.55667e-07	6.83144e-06	yes	11.2747	YES
XLOC_006779	XLOC_006779	SPINT1	chr15:41136245-41149853	C	Ovol1	OK	1.45303	15.9583	3.45717	-13.0081	0	0	yes	10.9828	YES
XLOC_009239	XLOC_009239	KRT16	chr17:39766030-39769079	C	Ovol1	OK	0.0842337	0.921033	3.45078	-6.48843	8.67371e-11	7.22073e-09	yes	10.9342	YES
XLOC_010769	XLOC_010769	LRG1	chr19:4537226-4540036	C	Ovol1	OK	0.0976073	1.02394	3.391	-6.68036	2.3836e-11	2.16829e-09	yes	10.4904	YES
XLOC_005576	XLOC_005576	ALOX5AP	chr13:31309668-31338556	C	Ovol1	OK	0.0800327	0.820407	3.35768	-4.08207	4.46356e-05	0.000984133	yes	10.2509	YES
XLOC_017837	XLOC_017837	HLA-DQB1	chr6:32627656-32634466	C	Ovol1	OK	0.0538581	0.549942	3.35204	-4.28094	1.86105e-05	0.000464788	yes	10.2109	YES
XLOC_015362	XLOC_015362	DOK7	chr4:3465032-3496209	C	Ovol1	OK	0.0381412	0.389068	3.3506	-4.66889	3.02839e-06	9.58478e-05	yes	10.2007	YES
XLOC_000987	XLOC_000987	HSD11B1	chr1:209859549-209908295	C	Ovol1	OK	0.0888054	0.887904	3.32168	-5.14988	2.60655e-07	1.09157e-05	yes	9.99828	YES
XLOC_020681	XLOC_020681	MAL2	chr8:120220609-120257914	C	Ovol1	OK	1.98169	19.5714	3.30395	-14.7088	0	0	yes	9.87616	YES
XLOC_001896	XLOC_001896	ARHGAP30	chr1:161016731-161039760	C	Ovol1	OK	0.0588299	0.567501	3.27	-7.48688	7.06102e-14	8.43393e-12	yes	9.64646	YES
XLOC_003406	XLOC_003406	LGALS12	chr11:63273523-63284246	C	Ovol1	OK	0.342689	3.23852	3.24036	-7.14031	9.31255e-13	9.99353e-11	yes	9.4503	YES
XLOC_000586	XLOC_000586	PTGFRN	chr1:117452688-117532972	C	Ovol1	OK	0.072215	0.678521	3.23202	-8.57931	0	0	yes	9.39583	YES
XLOC_006577	XLOC_006577	TC2N	chr14:92246266-92333880	C	Ovol1	OK	0.0266282	0.248863	3.22432	-4.91278	8.97928e-07	3.29379e-05	yes	9.34581	YES
XLOC_012775	XLOC_012775	RAB17	chr2:238482964-238499769	C	Ovol1	OK	0.105158	0.98142	3.22232	-4.50941	6.50075e-06	0.000183733	yes	9.33286	YES
XLOC_011785	XLOC_011785	IL1RN	chr2:113875469-113891593	C	Ovol1	OK	0.0345639	0.321291	3.21654	-3.1917	0.00141436	0.0162032	yes	9.29555	YES
XLOC_017383	XLOC_017383	C6orf223	chr6:43968336-43973694	C	Ovol1	OK	0.0774281	0.708832	3.19451	-7.08414	1.3991e-12	1.44497e-10	yes	9.15468	YES
XLOC_011139	XLOC_011139	PSG3	chr19:43225793-43244668	C	Ovol1	OK	0.192695	1.75764	3.18925	-7.95779	1.77636e-15	2.71112e-13	yes	9.12137	YES
XLOC_022184	XLOC_022184	LANCL3	chrX:37430821-37536750	C	Ovol1	OK	0.0186761	0.170078	3.18693	-3.28228	0.0010297	0.0126511	yes	9.10671	YES
XLOC_009125	XLOC_009125	MYO1D	chr17:30819627-31203902	C	Ovol1	OK	0.207151	1.87446	3.17772	-10.2358	0	0	yes	9.04876	YES
XLOC_002786	XLOC_002786	C10orf72	chr10:50222332-50323559	C	Ovol1	OK	0.0232522	0.208067	3.16161	-5.86341	4.5347e-09	2.7082e-07	yes	8.94828	YES
XLOC_015533	XLOC_015533	C4orf26	chr4:76481257-76489927	C	Ovol1	OK	0.451756	4.04215	3.16151	-6.96291	3.33311e-12	3.28529e-10	yes	8.94766	YES
XLOC_004349	XLOC_004349	MPZL2	chr11:118124130-118135251	C	Ovol1	OK	1.16373	10.3828	3.15737	-10.7774	0	0	yes	8.92202	YES
XLOC_008508	XLOC_008508	RAB11FIP4	chr17:29718641-29865232	C	Ovol1	OK	0.0202071	0.176839	3.1295	-6.22161	4.92089e-10	3.65369e-08	yes	8.75132	YES
XLOC_010796	XLOC_010796	DENND1C	chr19:6464259-6481798	C	Ovol1	OK	0.0977536	0.853945	3.12692	-5.57867	2.42367e-08	1.24687e-06	yes	8.73568	YES
XLOC_002978	XLOC_002978	COL17A1	chr10:105791045-105845638	C	Ovol1	OK	1.61858	13.898	3.10208	-16.209	0	0	yes	8.58656	YES
XLOC_009743	XLOC_009743	COLEC12	chr18:319354-500729	C	Ovol1	OK	0.0202315	0.171567	3.0841	-4.07452	4.61089e-05	0.00101174	yes	8.48021	YES
XLOC_011361	XLOC_011361	TMC4	chr19:54663833-54676944	C	Ovol1	OK	0.0990012	0.811514	3.0351	-5.957	2.56906e-09	1.62621e-07	yes	8.19702	YES
XLOC_021912	XLOC_021912	TNFSF15	chr9:117551610-117568408	C	Ovol1	OK	0.143535	1.16806	3.02465	-6.94486	3.7883e-12	3.69051e-10	yes	8.13786	YES
XLOC_011232	XLOC_011232	FAM83E	chr19:49103856-49116694	C	Ovol1	OK	0.0524163	0.418628	2.99758	-4.38844	1.14167e-05	0.000302741	yes	7.98659	YES
XLOC_010145	XLOC_010145	B3GNT3	chr19:17905918-17924385	C	Ovol1	OK	0.585455	4.63747	2.98571	-10.2951	0	0	yes	7.92115	YES
XLOC_010878	XLOC_010878	ACP5	chr19:11685474-11689801	C	Ovol1	OK	0.0497149	0.38627	2.95786	-3.2982	0.000973072	0.0120633	yes	7.76971	YES
XLOC_000904	XLOC_000904	PLA2G4A	chr1:186798031-186958113	C	Ovol1	OK	0.0446116	0.341238	2.93529	-5.14763	2.63804e-07	1.1014e-05	yes	7.6491	YES
XLOC_001787	XLOC_001787	S100A14	chr1:153586731-153588790	C	Ovol1	OK	0.10732	0.816302	2.92719	-4.65603	3.22362e-06	0.000100636	yes	7.60627	YES
XLOC_008093	XLOC_008093	PRSS8	chr16:31142753-31147151	C	Ovol1	OK	0.0589932	0.447129	2.92207	-4.85227	1.22058e-06	4.32111e-05	yes	7.57933	YES
XLOC_000664	XLOC_000664	CGN	chr1:151483861-151511167	C	Ovol1	OK	0.435764	3.29322	2.91788	-11.0611	0	0	yes	7.55735	YES
XLOC_018132	XLOC_018132	MAP7	chr6:136663418-136871957	C	Ovol1	OK	0.18467	1.3934	2.9156	-8.26716	2.22045e-16	3.86077e-14	yes	7.54541	YES
XLOC_019621	XLOC_019621	COL1A2	chr7:94023872-94060544	C	Ovol1	OK	0.0793482	0.592934	2.9016	-7.54885	4.39648e-14	5.39197e-12	yes	7.47255	YES
XLOC_007791	XLOC_007791	MARVELD3	chr16:71660069-71675868	C	Ovol1	OK	0.0419806	0.312211	2.89473	-3.13495	0.00171886	0.0190867	yes	7.43705	YES
XLOC_000403	XLOC_000403	HOOK1	chr1:60280532-60342050	C	Ovol1	OK	0.071529	0.51832	2.85724	-7.18553	6.69464e-13	7.41594e-11	yes	7.24628	YES
XLOC_016720	XLOC_016720	SEPP1	chr5:42756919-42812024	C	Ovol1	OK	0.0480542	0.344865	2.8433	-3.86063	0.000113095	0.00214569	yes	7.1766	YES
XLOC_021015	XLOC_021015	CALB1	chr8:91070837-91095107	C	Ovol1	OK	0.0242372	0.172677	2.83278	-3.4938	0.00047619	0.00687818	yes	7.12446	YES
XLOC_011161	XLOC_011161	LYPD5	chr19:44300078-44324808	C	Ovol1	OK	0.145719	1.0084	2.79081	-6.65099	2.91134e-11	2.63093e-09	yes	6.92018	YES
XLOC_010376	XLOC_010376	CBLC	chr19:45281125-45303903	C	Ovol1	OK	0.0706741	0.477008	2.75476	-4.14711	3.36702e-05	0.000779922	yes	6.7494	YES
XLOC_019636	XLOC_019636	MYH16	chr7:98870923-98895594	C	Ovol1	OK	0.208293	1.38273	2.73084	-7.42695	1.11022e-13	1.30342e-11	yes	6.63842	YES
XLOC_018096	XLOC_018096	MAN1A1	chr6:119499266-119670926	C	Ovol1	OK	0.171592	1.13726	2.72851	-7.93591	1.9984e-15	2.9837e-13	yes	6.62771	YES
XLOC_017836	XLOC_017836	HLA-DRB1	chr6:32546546-32557562	C	Ovol1	OK	3.80809	24.8589	2.70663	-11.5298	0	0	yes	6.52795	YES
XLOC_006167	XLOC_006167	SERPINA3	chr14:95078713-95090390	C	Ovol1	OK	0.194613	1.26148	2.69644	-6.13174	8.69213e-10	6.15439e-08	yes	6.482	YES
XLOC_001469	XLOC_001469	PDZK1IP1	chr1:47649260-47655771	C	Ovol1	OK	1.08611	6.98295	2.68466	-8.20357	2.22045e-16	3.86077e-14	yes	6.42929	YES
XLOC_017353	XLOC_017353	MDFI	chr6:41606194-41621982	C	Ovol1	OK	0.213742	1.37147	2.68178	-6.43637	1.22367e-10	1.0005e-08	yes	6.41647	YES
XLOC_003910	XLOC_003910	SAA2,SAA2-SAA4,SAA4	chr11:18252901-18270221	C	Ovol1	OK	20.2572	127.494	2.65392	-12.2018	0	0	yes	6.29375	YES
XLOC_005665	XLOC_005665	GPC6	chr13:93879077-95060273	C	Ovol1	OK	0.158247	0.994369	2.6516	-8.4047	0	0	yes	6.28364	YES
XLOC_004285	XLOC_004285	MMP1	chr11:102660640-102668966	C	Ovol1	OK	6.16462	38.6173	2.64716	-14.5744	0	0	yes	6.26433	YES
XLOC_021067	XLOC_021067	TMEM74	chr8:109795345-109799770	C	Ovol1	OK	0.0357299	0.22258	2.63912	-3.43956	0.000582664	0.00805989	yes	6.22952	YES
XLOC_016731	XLOC_016731	EMB	chr5:49692030-49737234	C	Ovol1	OK	0.510292	3.07653	2.59191	-9.31774	0	0	yes	6.02896	YES
XLOC_010121	XLOC_010121	HSH2D	chr19:16244837-16269377	C	Ovol1	OK	0.195616	1.17491	2.58645	-6.87931	6.0143e-12	5.69741e-10	yes	6.00619	YES
XLOC_020499	XLOC_020499	EPHX2	chr8:27348644-27402486	C	Ovol1	OK	0.0595713	0.350988	2.55873	-4.44548	8.76965e-06	0.000239008	yes	5.89189	YES
XLOC_009793	XLOC_009793	CDH2	chr18:25530929-25757445	C	Ovol1	OK	0.347809	2.04761	2.55758	-8.52625	0	0	yes	5.88719	YES
XLOC_015857	XLOC_015857	COX7B2	chr4:46736846-46911252	C	Ovol1	OK	0.122012	0.714398	2.5497	-2.79129	0.00524988	0.0456119	yes	5.85513	YES
XLOC_012470	XLOC_012470	IL1B	chr2:113587336-113594356	C	Ovol1	OK	0.135283	0.781961	2.53112	-4.84502	1.26596e-06	4.45455e-05	yes	5.7802	YES
XLOC_010476	XLOC_010476	PRRG2	chr19:50084586-50094265	C	Ovol1	OK	0.233332	1.34391	2.52598	-5.8398	5.22621e-09	3.04183e-07	yes	5.75965	YES
XLOC_002232	XLOC_002232	AKR1C1	chr10:5005453-5020158	C	Ovol1	OK	0.204598	1.17798	2.52545	-5.70773	1.14494e-08	6.29075e-07	yes	5.75753	YES
XLOC_014782	XLOC_014782	LOC100129480	chr3:12581279-12586963	C	Ovol1	OK	0.0674624	0.388045	2.52407	-3.25081	0.00115079	0.0138175	yes	5.75203	YES
XLOC_006594	XLOC_006594	SERPINA1	chr14:94843083-94857029	C	Ovol1	OK	2.16888	12.4427	2.52028	-11.0015	0	0	yes	5.73693	YES
XLOC_020689	XLOC_020689	FAM83A	chr8:124194751-124222318	C	Ovol1	OK	2.05476	11.6397	2.50201	-9.09383	0	0	yes	5.66474	YES
XLOC_001068	XLOC_001068	KCNK1	chr1:233749749-233808258	C	Ovol1	OK	0.450368	2.54497	2.49847	-7.61418	2.66454e-14	3.38889e-12	yes	5.65086	YES
XLOC_015016	XLOC_015016	ROBO1	chr3:78646387-79817059	C	Ovol1	OK	0.11543	0.641087	2.4735	-5.75141	8.85046e-09	4.98237e-07	yes	5.5539	YES
XLOC_011456	XLOC_011456	RNF144A	chr2:7052406-7184309	C	Ovol1	OK	0.182463	1.00736	2.4649	-7.71663	1.19904e-14	1.6307e-12	yes	5.52089	YES
XLOC_015195	XLOC_015195	GPR87	chr3:150804675-151176497	C	Ovol1	OK	0.373839	2.05129	2.45604	-5.58659	2.31574e-08	1.20034e-06	yes	5.48709	YES
XLOC_017835	XLOC_017835	HLA-DRB6	chr6:32520489-32527779	C	Ovol1	OK	0.279983	1.53002	2.45014	-5.88705	3.9316e-09	2.37905e-07	yes	5.46469	YES
XLOC_002660	XLOC_002660	AKR1C2	chr10:5031964-5060207	C	Ovol1	OK	0.0801588	0.435687	2.44236	-3.77901	0.000157454	0.00280681	yes	5.4353	YES
XLOC_020498	XLOC_020498	PTK2B	chr8:27168998-27316903	C	Ovol1	OK	0.743964	4.03453	2.4391	-9.05423	0	0	yes	5.42303	YES
XLOC_011852	XLOC_011852	KYNU	chr2:143635194-143799885	C	Ovol1	OK	0.823554	4.45053	2.43404	-6.62947	3.36891e-11	3.00489e-09	yes	5.40405	YES
XLOC_015921	XLOC_015921	BTC	chr4:75671447-75719882	C	Ovol1	OK	0.167687	0.894559	2.4154	-4.83166	1.35397e-06	4.69648e-05	yes	5.33467	YES
XLOC_022504	XLOC_022504	MAGEC1	chrX:140991641-140997187	C	Ovol1	OK	0.0605467	0.322266	2.41213	-5.12428	2.98678e-07	1.22833e-05	yes	5.3226	YES
XLOC_020127	XLOC_020127	PCLO	chr7:82383320-82792197	C	Ovol1	OK	0.0414426	0.217857	2.39419	-6.48129	9.09419e-11	7.48011e-09	yes	5.25682	YES
XLOC_002330	XLOC_002330	ALOX5	chr10:45869628-45941563	C	Ovol1	OK	0.0940811	0.494552	2.39415	-5.11583	3.12365e-07	1.27319e-05	yes	5.25667	YES
XLOC_014092	XLOC_014092	PDGFB	chr22:39619684-39640957	C	Ovol1	OK	0.364734	1.91155	2.38983	-5.80168	6.56521e-09	3.80505e-07	yes	5.24096	YES
XLOC_017609	XLOC_017609	MYCT1	chr6:153019029-153045715	C	Ovol1	OK	0.0405268	0.207887	2.35885	-3.88563	0.000102066	0.00197741	yes	5.12961	YES
XLOC_000559	XLOC_000559	CHI3L2	chr1:111770280-111786062	C	Ovol1	OK	0.360723	1.84284	2.35297	-4.37619	1.20773e-05	0.000318685	yes	5.10875	YES
XLOC_017834	XLOC_017834	HLA-DRB5	chr6:32485153-32498006	C	Ovol1	OK	0.753101	3.84562	2.3523	-7.13785	9.4813e-13	1.00556e-10	yes	5.10638	YES
XLOC_017199	XLOC_017199	ZNF165	chr6:28048481-28057340	C	Ovol1	OK	0.475283	2.40615	2.33986	-7.55583	4.15223e-14	5.1383e-12	yes	5.06254	YES
XLOC_013211	XLOC_013211	CST1	chr20:23728189-23731574	C	Ovol1	OK	27.0834	136.372	2.33206	-13.6837	0	0	yes	5.03524	YES
XLOC_016061	XLOC_016061	MAML3	chr4:140637545-141075233	C	Ovol1	OK	0.0843661	0.414682	2.29727	-6.4816	9.07558e-11	7.48011e-09	yes	4.91527	YES
XLOC_017200	XLOC_017200	ZSCAN12P1	chr6:28058928-28063493	C	Ovol1	OK	0.034144	0.166666	2.28726	-3.83272	0.000126736	0.00233671	yes	4.88128	YES
XLOC_003865	XLOC_003865	NLRP10	chr11:7981155-7985059	C	Ovol1	OK	0.266955	1.29976	2.28358	-6.17777	6.50119e-10	4.70002e-08	yes	4.86885	YES
XLOC_000445	XLOC_000445	ST6GALNAC5	chr1:77333185-77529737	C	Ovol1	OK	0.234761	1.14132	2.28144	-5.93028	3.02424e-09	1.86282e-07	yes	4.86163	YES
XLOC_006175	XLOC_006175	BDKRB1	chr14:96722558-96731100	C	Ovol1	OK	0.0563593	0.272435	2.27319	-2.79392	0.0052073	0.0452705	yes	4.83391	YES
XLOC_012039	XLOC_012039	WNT10A	chr2:219745254-219758651	C	Ovol1	OK	0.253014	1.21735	2.26645	-6.25904	3.8735e-10	2.92343e-08	yes	4.81138	YES
XLOC_020172	XLOC_020172	KPNA7	chr7:98771196-98805089	C	Ovol1	OK	0.0891981	0.428227	2.26329	-4.06043	4.89827e-05	0.00105957	yes	4.80085	YES
XLOC_015834	XLOC_015834	ARAP2	chr4:36067621-36245979	C	Ovol1	OK	0.27925	1.33266	2.25468	-8.15648	4.44089e-16	7.34941e-14	yes	4.77228	YES
XLOC_011786	XLOC_011786	PSD4	chr2:113917420-114253781	C	Ovol1	OK	0.149999	0.710967	2.24483	-2.76207	0.00574358	0.0488068	yes	4.73981	YES
XLOC_017530	XLOC_017530	PKIB	chr6:122793061-123047518	C	Ovol1	OK	0.232367	1.09963	2.24253	-5.60384	2.09653e-08	1.09498e-06	yes	4.73226	YES
XLOC_006164	XLOC_006164	PPP4R4	chr14:94640648-94746072	C	Ovol1	OK	0.0807421	0.374877	2.21502	-4.33668	1.44653e-05	0.000372787	yes	4.64288	YES
XLOC_016237	XLOC_016237	PARP8	chr5:49961732-50142356	C	Ovol1	OK	0.112675	0.518261	2.20152	-5.749	8.97755e-09	5.03329e-07	yes	4.59964	YES
XLOC_005217	XLOC_005217	KRT85	chr12:52753789-52761309	C	Ovol1	OK	0.146665	0.67129	2.19441	-5.04197	4.60756e-07	1.8239e-05	yes	4.57702	YES
XLOC_009954	XLOC_009954	TJP3	chr19:3728373-3750682	C	Ovol1	OK	0.0911076	0.41413	2.18444	-4.82087	1.42937e-06	4.93311e-05	yes	4.5455	YES
XLOC_016015	XLOC_016015	CFI	chr4:110661847-110723335	C	Ovol1	OK	0.0330166	0.149759	2.18138	-2.84176	0.00448655	0.040332	yes	4.53587	YES
XLOC_016851	XLOC_016851	MCC	chr5:112357795-112824527	C	Ovol1	OK	0.174251	0.784424	2.17047	-6.99212	2.70761e-12	2.71473e-10	yes	4.5017	YES
XLOC_000893	XLOC_000893	LAMC2	chr1:183155173-183214262	C	Ovol1	OK	15.1393	68.1377	2.17015	-16.3917	0	0	yes	4.5007	YES
XLOC_000218	XLOC_000218	SMPDL3B	chr1:28261503-28285663	C	Ovol1	OK	0.240696	1.08086	2.16689	-5.44796	5.09512e-08	2.45567e-06	yes	4.49054	YES
XLOC_012773	XLOC_012773	IQCA1	chr2:237232793-237416092	C	Ovol1	OK	0.0452141	0.202608	2.16384	-3.92596	8.63831e-05	0.00171716	yes	4.48106	YES
XLOC_021188	XLOC_021188	SLC1A1	chr9:4490426-4587469	C	Ovol1	OK	0.120843	0.541213	2.16306	-5.52679	3.26148e-08	1.63502e-06	yes	4.47864	YES
XLOC_002363	XLOC_002363	BICC1	chr10:60272903-60588845	C	Ovol1	OK	0.92233	4.12543	2.16119	-7.64657	2.06501e-14	2.67595e-12	yes	4.47284	YES
XLOC_022271	XLOC_022271	MAGED4B	chrX:51927918-51935364	C	Ovol1	OK	0.192074	0.85768	2.15878	-5.50749	3.6398e-08	1.77923e-06	yes	4.46537	YES
XLOC_009658	XLOC_009658	DTNA	chr18:32073253-32471808	C	Ovol1	OK	0.373303	1.66185	2.15437	-4.42006	9.86717e-06	0.000265236	yes	4.45174	YES
XLOC_022709	XLOC_022709	MAGED4B	chrX:51804922-51812368	C	Ovol1	OK	0.184272	0.815872	2.14651	-5.44941	5.05383e-08	2.44434e-06	yes	4.42755	YES
XLOC_003198	XLOC_003198	SAA1	chr11:18287807-18291523	C	Ovol1	OK	41.9538	185.204	2.14225	-11.8592	0	0	yes	4.4145	YES
XLOC_008844	XLOC_008844	C1QTNF1	chr17:77020250-77045870	C	Ovol1	OK	0.144826	0.638346	2.14002	-5.03497	4.77923e-07	1.88642e-05	yes	4.40768	YES
XLOC_014652	XLOC_014652	SERPINI1	chr3:167453431-167543357	C	Ovol1	OK	0.143799	0.632114	2.13613	-3.26399	0.00109854	0.0133535	yes	4.39581	YES
XLOC_020682	XLOC_020682	NOV	chr8:120428551-120436678	C	Ovol1	OK	0.488326	2.14213	2.13313	-6.9723	3.11795e-12	3.10349e-10	yes	4.38668	YES
XLOC_003183	XLOC_003183	RASSF10	chr11:13030969-13033653	C	Ovol1	OK	0.0429676	0.187999	2.1294	-3.41994	0.00062634	0.00850918	yes	4.37535	YES
XLOC_008300	XLOC_008300	SERPINF2	chr17:1646129-1658559	C	Ovol1	OK	0.186085	0.813224	2.12769	-5.08303	3.71471e-07	1.48329e-05	yes	4.37017	YES
XLOC_001519	XLOC_001519	CYP2J2	chr1:60358979-60392423	C	Ovol1	OK	0.0614986	0.267682	2.1219	-3.28157	0.00103229	0.0126603	yes	4.35267	YES
XLOC_002006	XLOC_002006	PTGS2	chr1:186640943-186649559	C	Ovol1	OK	0.25817	1.12339	2.12147	-6.20385	5.50979e-10	4.02566e-08	yes	4.35137	YES
XLOC_004270	XLOC_004270	SESN3	chr11:94906132-94964246	C	Ovol1	OK	0.16859	0.731815	2.11796	-4.9125	8.99222e-07	3.29379e-05	yes	4.3408	YES
XLOC_011728	XLOC_011728	C2orf15	chr2:99613723-99771187	C	Ovol1	OK	0.146892	0.637323	2.11727	-2.95528	0.00312385	0.0306276	yes	4.33872	YES
XLOC_011583	XLOC_011583	EPCAM	chr2:47596286-47614167	C	Ovol1	OK	5.2678	22.5776	2.09962	-10.5094	0	0	yes	4.28596	YES
XLOC_000266	XLOC_000266	GJB3	chr1:35246789-35251967	C	Ovol1	OK	1.5744	6.73462	2.0968	-7.90626	2.66454e-15	3.85264e-13	yes	4.2776	YES
XLOC_014863	XLOC_014863	CCR1	chr3:46243199-46249832	C	Ovol1	OK	0.0604518	0.2578	2.09239	-3.80072	0.000144276	0.0026076	yes	4.26454	YES
XLOC_011770	XLOC_011770	ACOXL	chr2:111490149-111875799	C	Ovol1	OK	0.473653	2.00422	2.08114	-6.60594	3.95015e-11	3.456e-09	yes	4.23141	YES
XLOC_020534	XLOC_020534	IDO1	chr8:39771327-39785947	C	Ovol1	OK	0.0664066	0.278852	2.0701	-3.14308	0.0016718	0.018685	yes	4.19916	YES
XLOC_021914	XLOC_021914	TNC	chr9:117782804-117880486	C	Ovol1	OK	1.18628	4.97881	2.06936	-10.8176	0	0	yes	4.197	YES
XLOC_010446	XLOC_010446	FUT2	chr19:49199227-49209191	C	Ovol1	OK	0.210517	0.874328	2.05424	-5.26618	1.39294e-07	6.19204e-06	yes	4.15325	YES
XLOC_014175	XLOC_014175	LRRN1	chr3:3841120-3889387	C	Ovol1	OK	0.07015	0.29057	2.05037	-4.41316	1.01874e-05	0.000271717	yes	4.14212	YES
XLOC_007766	XLOC_007766	CDH1	chr16:68771194-68869444	C	Ovol1	OK	2.30255	9.49933	2.04459	-11.0215	0	0	yes	4.12556	YES
XLOC_015530	XLOC_015530	PARM1	chr4:75858284-75975325	C	Ovol1	OK	0.0876233	0.361235	2.04355	-5.1907	2.09507e-07	8.93724e-06	yes	4.12259	YES
XLOC_002554	XLOC_002554	NEURL	chr10:105253734-105352309	C	Ovol1	OK	0.12555	0.516351	2.04009	-5.40249	6.57224e-08	3.10228e-06	yes	4.11271	YES
XLOC_023010	XLOC_023010	MAGEA2,MAGEA2B	chrX:151918387-151922364	C	Ovol1	OK	0.0813405	0.333475	2.03553	-3.3141	0.000919385	0.011533	yes	4.09973	YES
XLOC_015453	XLOC_015453	SHISA3	chr4:42399855-42404504	C	Ovol1	OK	0.0868859	0.355189	2.0314	-3.67693	0.000236054	0.00392546	yes	4.08801	YES
XLOC_008943	XLOC_008943	CXCL16	chr17:4634722-4643223	C	Ovol1	OK	2.5377	10.3472	2.02764	-6.25604	3.94881e-10	2.96398e-08	yes	4.07737	YES
XLOC_017278	XLOC_017278	CFB	chr6:31913720-31919861	C	Ovol1	OK	4.65116	18.921	2.02433	-11.0395	0	0	yes	4.06803	YES
XLOC_014667	XLOC_014667	NLGN1	chr3:173116243-174001116	C	Ovol1	OK	0.144363	0.585547	2.02008	-5.75151	8.84511e-09	4.98237e-07	yes	4.05606	YES
XLOC_022291	XLOC_022291	PAGE5	chrX:55246790-55250541	C	Ovol1	OK	0.894999	3.6278	2.01914	-4.45119	8.53949e-06	0.000234597	yes	4.05342	YES
XLOC_002389	XLOC_002389	HKDC1	chr10:70980058-71027315	C	Ovol1	OK	0.998989	4.03371	2.01357	-8.38045	0	0	yes	4.0378	YES
XLOC_017403	XLOC_017403	C6orf141	chr6:49518112-49519808	C	Ovol1	OK	0.307883	1.24048	2.01044	-5.27282	1.3434e-07	6.03036e-06	yes	4.02905	YES
XLOC_017800	XLOC_017800	LTB	chr6:31548335-31550202	C	Ovol1	OK	1.22415	4.92961	2.0097	-4.66257	3.12289e-06	9.79361e-05	yes	4.02698	YES
XLOC_015684	XLOC_015684	TLR2	chr4:154605440-154627242	C	Ovol1	OK	0.620639	2.49365	2.00643	-7.19888	6.0707e-13	6.77944e-11	yes	4.01787	YES
XLOC_017289	XLOC_017289	HLA-DRA	chr6:32407618-32412826	C	Ovol1	OK	8.32617	33.1053	1.99134	-10.3632	0	0	yes	3.97606	YES
XLOC_019606	XLOC_019606	STEAP1	chr7:89783688-89794141	C	Ovol1	OK	1.78548	7.03473	1.97819	-7.16432	7.81819e-13	8.59125e-11	yes	3.93998	YES
XLOC_017444	XLOC_017444	SH3BGRL2	chr6:80340999-80413369	C	Ovol1	OK	0.138022	0.543131	1.9764	-5.50781	3.63319e-08	1.77923e-06	yes	3.9351	YES
XLOC_001317	XLOC_001317	AIM1L	chr1:26648349-26680621	C	Ovol1	OK	0.157745	0.618718	1.97169	-5.97858	2.25096e-09	1.45161e-07	yes	3.92227	YES
XLOC_000398	XLOC_000398	PCSK9	chr1:55505148-55530526	C	Ovol1	OK	0.197506	0.765743	1.95497	-5.68743	1.28964e-08	7.0018e-07	yes	3.87708	YES
XLOC_006034	XLOC_006034	PELI2	chr14:56585092-56768031	C	Ovol1	OK	0.0669489	0.258385	1.94839	-4.68566	2.79059e-06	8.91432e-05	yes	3.85944	YES
XLOC_017771	XLOC_017771	HCG4	chr6:29758807-29760850	C	Ovol1	OK	0.0663579	0.256004	1.94783	-3.12053	0.00180523	0.0198215	yes	3.85794	YES
XLOC_016470	XLOC_016470	PCDHB2	chr5:140474236-140476964	C	Ovol1	OK	0.0582374	0.22277	1.93554	-3.43813	0.000585748	0.0080902	yes	3.82521	YES
XLOC_009795	XLOC_009795	DSC2	chr18:28645941-28682388	C	Ovol1	OK	0.296543	1.12976	1.92971	-5.52906	3.21953e-08	1.61991e-06	yes	3.80979	YES
XLOC_022408	XLOC_022408	RNF128	chrX:105937067-106040246	C	Ovol1	OK	0.461728	1.75741	1.92834	-6.16181	7.19203e-10	5.17224e-08	yes	3.80617	YES
XLOC_006357	XLOC_006357	SLC7A7	chr14:23242431-23289014	C	Ovol1	OK	0.252195	0.954397	1.92005	-3.8728	0.000107592	0.00205322	yes	3.78436	YES
XLOC_000357	XLOC_000357	TSPAN1	chr1:46640748-46651634	C	Ovol1	OK	2.09439	7.91352	1.91779	-7.5378	4.77396e-14	5.80311e-12	yes	3.77844	YES
XLOC_017846	XLOC_017846	HLA-DPA1	chr6:33032793-33041378	C	Ovol1	OK	4.29384	16.2049	1.91609	-8.22138	2.22045e-16	3.86077e-14	yes	3.77399	YES
XLOC_006589	XLOC_006589	ASB2	chr14:94400512-94423767	C	Ovol1	OK	0.172009	0.638676	1.8926	-4.63677	3.53893e-06	0.000109484	yes	3.71304	YES
XLOC_016406	XLOC_016406	CHSY3	chr5:129240522-129522327	C	Ovol1	OK	0.105099	0.389287	1.88909	-4.49365	7.00126e-06	0.000197068	yes	3.70402	YES
XLOC_015690	XLOC_015690	GUCY1B3	chr4:156680125-156728783	C	Ovol1	OK	0.124198	0.45924	1.8866	-4.44745	8.68941e-06	0.000237459	yes	3.69763	YES
XLOC_020607	XLOC_020607	PKIA	chr8:79428335-79515485	C	Ovol1	OK	0.497717	1.83907	1.88558	-5.75394	8.71895e-09	4.94891e-07	yes	3.69501	YES
XLOC_015556	XLOC_015556	CDS1	chr4:85504056-85572493	C	Ovol1	OK	0.541787	1.99528	1.88079	-6.94009	3.91864e-12	3.7906e-10	yes	3.68277	YES
XLOC_020392	XLOC_020392	SHH	chr7:155595557-155604967	C	Ovol1	OK	0.0977943	0.359559	1.8784	-3.21946	0.0012843	0.0150138	yes	3.67667	YES
XLOC_011036	XLOC_011036	SBSN	chr19:36014268-36019253	C	Ovol1	OK	0.101835	0.371939	1.86883	-2.92362	0.00345987	0.0330034	yes	3.65236	YES
XLOC_015838	XLOC_015838	TLR1	chr4:38797875-38806412	C	Ovol1	OK	0.0451515	0.164489	1.86514	-3.04704	0.00231109	0.0241041	yes	3.64303	YES
XLOC_009240	XLOC_009240	KRT17	chr17:39775691-39780882	C	Ovol1	OK	0.961878	3.48853	1.85869	-5.96995	2.37322e-09	1.5233e-07	yes	3.62678	YES
XLOC_022535	XLOC_022535	MAGEA2,MAGEA2B	chrX:151883118-151887095	C	Ovol1	OK	0.0813405	0.293646	1.85203	-2.98979	0.00279171	0.0279293	yes	3.61008	YES
XLOC_020683	XLOC_020683	DEPTOR	chr8:120885899-121063157	C	Ovol1	OK	0.0561333	0.201939	1.84699	-3.15596	0.00159969	0.0179815	yes	3.59749	YES
XLOC_004480	XLOC_004480	C1S	chr12:7167979-7178335	C	Ovol1	OK	0.179738	0.644349	1.84195	-4.43578	9.17392e-06	0.000248546	yes	3.58494	YES
XLOC_016968	XLOC_016968	CSF1R	chr5:149432853-149492935	C	Ovol1	OK	0.349503	1.25095	1.83965	-6.14565	7.96378e-10	5.6679e-08	yes	3.57923	YES
XLOC_019626	XLOC_019626	DYNC1I1	chr7:95401817-95727736	C	Ovol1	OK	0.052379	0.186679	1.8335	-2.81763	0.00483802	0.0427914	yes	3.56401	YES
XLOC_017592	XLOC_017592	SAMD5	chr6:147829827-147891157	C	Ovol1	OK	0.0957981	0.341418	1.83347	-4.9234	8.50533e-07	3.15755e-05	yes	3.56393	YES
XLOC_021111	XLOC_021111	NDRG1	chr8:134249413-134309547	C	Ovol1	OK	22.3806	79.156	1.82245	-13.6639	0	0	yes	3.53681	YES
XLOC_021150	XLOC_021150	EPPK1	chr8:144939911-144947434	C	Ovol1	OK	0.113852	0.401903	1.81969	-5.52001	3.38978e-08	1.68703e-06	yes	3.53005	YES
XLOC_017738	XLOC_017738	ZNF204P	chr6:27325601-27343153	C	Ovol1	OK	0.408267	1.44113	1.81962	-5.24245	1.58456e-07	6.9097e-06	yes	3.52988	YES
XLOC_001671	XLOC_001671	IGSF3	chr1:117117030-117210314	C	Ovol1	OK	0.299552	1.05251	1.81295	-6.53383	6.41067e-11	5.46938e-09	yes	3.5136	YES
XLOC_017845	XLOC_017845	HLA-DOA	chr6:32971959-32977389	C	Ovol1	OK	0.0507614	0.17499	1.78547	-3.34531	0.000821919	0.0106208	yes	3.44731	YES
XLOC_005215	XLOC_005215	KRT81	chr12:52679696-52685299	C	Ovol1	OK	30.2588	103.56	1.77504	-13.0946	0	0	yes	3.42247	YES
XLOC_017258	XLOC_017258	LTA	chr6:31539875-31542098	C	Ovol1	OK	0.123305	0.421376	1.77288	-3.06319	0.00218991	0.023068	yes	3.41735	YES
XLOC_003466	XLOC_003466	CST6	chr11:65779461-65780976	C	Ovol1	OK	15.1216	51.6576	1.77237	-8.61861	0	0	yes	3.41615	YES
XLOC_002248	XLOC_002248	CELF2	chr10:11047258-11378672	C	Ovol1	OK	0.915607	3.12767	1.77229	-7.58039	3.44169e-14	4.29773e-12	yes	3.41596	YES
XLOC_021089	XLOC_021089	FBXO32	chr8:124515357-124553446	C	Ovol1	OK	3.63526	12.3484	1.76419	-7.86041	3.77476e-15	5.40105e-13	yes	3.39683	YES
XLOC_006747	XLOC_006747	KLF13	chr15:31619082-31670102	C	Ovol1	OK	1.46751	4.98409	1.76396	-9.23241	0	0	yes	3.39629	YES
XLOC_011035	XLOC_011035	DMKN	chr19:35988118-36004560	C	Ovol1	OK	6.57484	22.2455	1.75849	-6.50126	7.9651e-11	6.71218e-09	yes	3.38344	YES
XLOC_005216	XLOC_005216	KRT83	chr12:52708084-52715182	C	Ovol1	OK	0.884545	2.9826	1.75356	-6.00011	1.97187e-09	1.29586e-07	yes	3.3719	YES
XLOC_022500	XLOC_022500	SPANXB2	chrX:140096760-140097876	C	Ovol1	OK	12.1136	40.5258	1.74221	-7.29818	2.91767e-13	3.33976e-11	yes	3.34547	YES
XLOC_012774	XLOC_012774	COL6A3	chr2:238232654-238322850	C	Ovol1	OK	1.41334	4.72294	1.74058	-9.78279	0	0	yes	3.34169	YES
XLOC_015826	XLOC_015826	PPARGC1A	chr4:23793643-23891700	C	Ovol1	OK	0.110806	0.368311	1.73289	-4.83749	1.31492e-06	4.58421e-05	yes	3.32393	YES
XLOC_005422	XLOC_005422	CMKLR1	chr12:108681820-108733094	C	Ovol1	OK	0.253133	0.840659	1.73162	-4.97014	6.6903e-07	2.51775e-05	yes	3.32101	YES
XLOC_016111	XLOC_016111	SPOCK3	chr4:167654535-168155741	C	Ovol1	OK	0.0763479	0.253367	1.73057	-3.36473	0.000766182	0.00999457	yes	3.31859	YES
XLOC_022483	XLOC_022483	DDX26B	chrX:134654554-134716460	C	Ovol1	OK	0.184949	0.611393	1.72497	-4.88404	1.03932e-06	3.74158e-05	yes	3.30573	YES
XLOC_012008	XLOC_012008	MAP2	chr2:210288770-210598834	C	Ovol1	OK	0.0701832	0.231411	1.72126	-3.58125	0.00034196	0.00528087	yes	3.29724	YES
XLOC_017253	XLOC_017253	HCP5	chr6:31430956-31433586	C	Ovol1	OK	2.47622	8.15899	1.72025	-7.93407	2.22045e-15	3.24469e-13	yes	3.29493	YES
XLOC_000417	XLOC_000417	CACHD1	chr1:64936475-65158741	C	Ovol1	OK	0.101404	0.333378	1.71705	-4.55918	5.13539e-06	0.000149766	yes	3.28763	YES
XLOC_008732	XLOC_008732	YPEL2	chr17:57409052-57479095	C	Ovol1	OK	0.302378	0.989298	1.71005	-5.77499	7.69565e-09	4.3862e-07	yes	3.27172	YES
XLOC_000384	XLOC_000384	ZYG11A	chr1:53308182-53360247	C	Ovol1	OK	0.423908	1.38643	1.70955	-5.90311	3.56717e-09	2.17772e-07	yes	3.27059	YES
XLOC_022117	XLOC_022117	SHROOM2	chrX:9754495-9917481	C	Ovol1	OK	0.336147	1.09593	1.70499	-6.42757	1.29662e-10	1.04767e-08	yes	3.26027	YES
XLOC_013623	XLOC_013623	TMPRSS2	chr21:42836477-42880085	C	Ovol1	OK	0.111081	0.360565	1.69865	-3.87567	0.000106332	0.00203422	yes	3.24597	YES
XLOC_017143	XLOC_017143	SOX4	chr6:21593971-21598849	C	Ovol1	OK	0.767904	2.48983	1.69705	-6.77905	1.20965e-11	1.13033e-09	yes	3.24237	YES
XLOC_001544	XLOC_001544	NEGR1	chr1:71868624-72748277	C	Ovol1	OK	1.39264	4.51318	1.69632	-8.13316	4.44089e-16	7.34941e-14	yes	3.24073	YES
XLOC_020305	XLOC_020305	PLXNA4	chr7:131808090-132333447	C	Ovol1	OK	0.0948323	0.307158	1.69553	-5.09641	3.46163e-07	1.3944e-05	yes	3.23896	YES
XLOC_018120	XLOC_018120	VNN1	chr6:133001996-133035194	C	Ovol1	OK	0.141902	0.458185	1.69103	-4.35479	1.33193e-05	0.000348263	yes	3.22887	YES
XLOC_000405	XLOC_000405	INADL	chr1:62208148-62629591	C	Ovol1	OK	0.663755	2.1424	1.69051	-7.67662	1.64313e-14	2.19127e-12	yes	3.22771	YES
XLOC_016838	XLOC_016838	ST8SIA4	chr5:100142638-100238987	C	Ovol1	OK	0.22386	0.721631	1.68867	-3.08854	0.0020114	0.0216864	yes	3.22359	YES
XLOC_015379	XLOC_015379	SORCS2	chr4:7194373-7744564	C	Ovol1	OK	1.80325	5.80243	1.68606	-9.05592	0	0	yes	3.21777	YES
XLOC_009680	XLOC_009680	LIPG	chr18:47088426-47119278	C	Ovol1	OK	0.700479	2.2437	1.67947	-6.42187	1.34613e-10	1.08131e-08	yes	3.2031	YES
XLOC_000452	XLOC_000452	PTGFR	chr1:78956727-79006386	C	Ovol1	OK	0.0593558	0.190117	1.67943	-3.51924	0.000432786	0.00637849	yes	3.20301	YES
XLOC_021064	XLOC_021064	ANGPT1	chr8:108261709-108510254	C	Ovol1	OK	0.116988	0.374629	1.6791	-4.2779	1.88663e-05	0.00046862	yes	3.20228	YES
XLOC_019410	XLOC_019410	ITGB8	chr7:20370724-20455382	C	Ovol1	OK	0.0662472	0.211265	1.67312	-4.46597	7.97051e-06	0.000220732	yes	3.18904	YES
XLOC_018012	XLOC_018012	SNAP91	chr6:84262604-84419127	C	Ovol1	OK	0.0764622	0.24353	1.67128	-3.61234	0.000303447	0.00480128	yes	3.18497	YES
XLOC_015911	XLOC_015911	ADAMTS3	chr4:73146686-73434516	C	Ovol1	OK	0.0474873	0.15111	1.66999	-3.58518	0.000336846	0.00523407	yes	3.18212	YES
XLOC_000453	XLOC_000453	IFI44L	chr1:79086087-79111830	C	Ovol1	OK	0.0548468	0.173197	1.65894	-3.76198	0.000168573	0.0029422	yes	3.15784	YES
XLOC_020599	XLOC_020599	LY96	chr8:74903563-74941307	C	Ovol1	OK	0.975946	3.06967	1.65321	-4.02742	5.63926e-05	0.00119723	yes	3.14533	YES
XLOC_020131	XLOC_020131	KIAA1324L	chr7:86506222-86689014	C	Ovol1	OK	0.324355	1.02002	1.65296	-5.79781	6.71853e-09	3.87755e-07	yes	3.14478	YES
XLOC_010380	XLOC_010380	APOE	chr19:45409038-45412650	C	Ovol1	OK	0.541556	1.70257	1.65253	-4.42125	9.81303e-06	0.000264298	yes	3.14384	YES
XLOC_015934	XLOC_015934	ANKRD56	chr4:77816081-77819002	C	Ovol1	OK	0.139962	0.439342	1.6503	-4.06759	4.75012e-05	0.00103464	yes	3.13899	YES
XLOC_018176	XLOC_018176	RGS17	chr6:153332031-153452389	C	Ovol1	OK	0.139472	0.437489	1.64927	-3.1267	0.0017678	0.0195668	yes	3.13675	YES
XLOC_019419	XLOC_019419	GPNMB	chr7:23286315-23314729	C	Ovol1	OK	0.142863	0.447175	1.64621	-3.88784	0.00010114	0.00196501	yes	3.1301	YES
XLOC_021096	XLOC_021096	FAM84B	chr8:127564682-127570711	C	Ovol1	OK	1.57408	4.92041	1.64427	-8.17876	2.22045e-16	3.86077e-14	yes	3.1259	YES
XLOC_012469	XLOC_012469	IL1A	chr2:113531491-113542971	C	Ovol1	OK	0.246288	0.769533	1.64363	-4.45396	8.43021e-06	0.000232525	yes	3.12451	YES
XLOC_013417	XLOC_013417	NCAM2	chr21:22370632-22912517	C	Ovol1	OK	0.0559125	0.174632	1.64307	-3.56092	0.000369558	0.00560948	yes	3.1233	YES
XLOC_017689	XLOC_017689	C6orf105	chr6:11713887-11779280	C	Ovol1	OK	0.325687	1.0138	1.63822	-3.98762	6.67394e-05	0.00137663	yes	3.11282	YES
XLOC_006981	XLOC_006981	LOC648809	chr15:84748938-84795353	C	Ovol1	OK	0.129965	0.403349	1.6339	-2.79496	0.00519062	0.0451703	yes	3.10351	YES
XLOC_013358	XLOC_013358	APCDD1L	chr20:57034425-57089949	C	Ovol1	OK	2.7359	8.47694	1.63153	-8.05603	8.88178e-16	1.41861e-13	yes	3.09841	YES
XLOC_020988	XLOC_020988	ZNF704	chr8:81540685-81787016	C	Ovol1	OK	0.130617	0.403171	1.62605	-5.70163	1.18667e-08	6.49405e-07	yes	3.08667	YES
XLOC_017528	XLOC_017528	GJA1	chr6:121756744-121770873	C	Ovol1	OK	1.29004	3.96213	1.61886	-6.60667	3.93068e-11	3.45601e-09	yes	3.07132	YES
XLOC_008979	XLOC_008979	CLDN7	chr17:7155371-7166512	C	Ovol1	OK	10.0879	30.9237	1.61609	-6.12735	8.93545e-10	6.29422e-08	yes	3.06543	YES
XLOC_017110	XLOC_017110	DSP	chr6:7541869-7586946	C	Ovol1	OK	11.6266	35.5724	1.61333	-13.3186	0	0	yes	3.05957	YES
XLOC_017297	XLOC_017297	HLA-DPB1	chr6:33043759-33054976	C	Ovol1	OK	1.8577	5.65359	1.60565	-6.04334	1.50954e-09	1.0316e-07	yes	3.04333	YES
XLOC_020368	XLOC_020368	ZNF467	chr7:149461452-149470295	C	Ovol1	OK	0.190607	0.579507	1.60423	-3.88024	0.000104353	0.00201037	yes	3.04033	YES
XLOC_012863	XLOC_012863	ISM1	chr20:13202417-13281297	C	Ovol1	OK	0.241247	0.732309	1.60194	-4.42503	9.64272e-06	0.000260221	yes	3.03551	YES
XLOC_003246	XLOC_003246	PRR5L	chr11:36317724-36486754	C	Ovol1	OK	1.21435	3.67147	1.59617	-5.99935	1.98115e-09	1.29586e-07	yes	3.0234	YES
XLOC_009273	XLOC_009273	SOST	chr17:41831098-41836156	C	Ovol1	OK	0.218085	0.656242	1.58933	-4.07245	4.65212e-05	0.00101916	yes	3.0091	YES
XLOC_013067	XLOC_013067	LOC149773	chr20:57090434-57194948	C	Ovol1	OK	0.406353	1.2223	1.58879	-4.69727	2.63656e-06	8.50137e-05	yes	3.00797	YES
XLOC_013212	XLOC_013212	CST2	chr20:23804403-23807312	C	Ovol1	OK	6.68265	20.093	1.5882	-6.39353	1.62103e-10	1.26514e-08	yes	3.00674	YES
XLOC_015374	XLOC_015374	S100P	chr4:6695565-6698897	C	Ovol1	OK	1.87783	5.59838	1.57594	-4.49975	6.80336e-06	0.000191891	yes	2.9813	YES
XLOC_016991	XLOC_016991	C5orf4	chr5:154198051-154230213	C	Ovol1	OK	0.629184	1.87395	1.57453	-5.53088	3.18624e-08	1.60905e-06	yes	2.97838	YES
XLOC_012070	XLOC_012070	SP140	chr2:231090444-231177930	C	Ovol1	OK	0.437702	1.29965	1.5701	-2.95063	0.0031713	0.0310124	yes	2.96925	YES
XLOC_015851	XLOC_015851	ATP8A1	chr4:42410391-42659122	C	Ovol1	OK	0.0996345	0.294281	1.56248	-4.41109	1.02853e-05	0.000273797	yes	2.95361	YES
XLOC_001893	XLOC_001893	F11R	chr1:160965000-160991133	C	Ovol1	OK	5.84709	17.2618	1.5618	-10.3754	0	0	yes	2.95222	YES
XLOC_009800	XLOC_009800	FAM59A	chr18:29847476-30050447	C	Ovol1	OK	0.200739	0.592576	1.56168	-4.28436	1.83263e-05	0.000459999	yes	2.95197	YES
XLOC_021069	XLOC_021069	SYBU	chr8:110586404-110704020	C	Ovol1	OK	0.292169	0.86082	1.55891	-3.37401	0.000740813	0.00973084	yes	2.94631	YES
XLOC_000962	XLOC_000962	CDK18	chr1:205473683-205501921	C	Ovol1	OK	0.169549	0.498999	1.55733	-3.19817	0.00138303	0.0159507	yes	2.94309	YES
XLOC_004094	XLOC_004094	HRASLS5	chr11:63228875-63258680	C	Ovol1	OK	0.0720972	0.211817	1.5548	-2.9689	0.00298864	0.0295551	yes	2.93793	YES
XLOC_004576	XLOC_004576	FGD4	chr12:32655040-32798984	C	Ovol1	OK	0.232376	0.681634	1.55254	-5.44591	5.15414e-08	2.47543e-06	yes	2.93333	YES
XLOC_002869	XLOC_002869	LOC283050	chr10:80703082-80827205	C	Ovol1	OK	0.172247	0.500811	1.53979	-3.49413	0.000475609	0.00687818	yes	2.90752	YES
XLOC_009037	XLOC_009037	CDRT1	chr17:15491976-15523018	C	Ovol1	OK	0.158756	0.457822	1.52798	-3.84409	0.000121	0.00225517	yes	2.88382	YES
XLOC_010294	XLOC_010294	PAPL	chr19:39574944-39602128	C	Ovol1	OK	0.214918	0.61962	1.5276	-4.19806	2.69206e-05	0.000645342	yes	2.88306	YES
XLOC_011128	XLOC_011128	POU2F2	chr19:42592665-42636630	C	Ovol1	OK	0.636516	1.83309	1.52601	-5.85674	4.72045e-09	2.78284e-07	yes	2.87988	YES
XLOC_013210	XLOC_013210	CST4	chr20:23666276-23669662	C	Ovol1	OK	18.3168	52.7075	1.52484	-8.0628	6.66134e-16	1.07647e-13	yes	2.87755	YES
XLOC_005337	XLOC_005337	PTPRR	chr12:71031861-71314584	C	Ovol1	OK	0.551542	1.58514	1.52307	-4.73765	2.1621e-06	7.13908e-05	yes	2.87402	YES
XLOC_001654	XLOC_001654	PTPN22	chr1:114356432-114414375	C	Ovol1	OK	0.284199	0.8135	1.51724	-4.35519	1.3295e-05	0.000348263	yes	2.86243	YES
XLOC_016477	XLOC_016477	PCDHB8	chr5:140557429-140560021	C	Ovol1	OK	0.0932832	0.266859	1.51639	-3.10395	0.00190953	0.0207182	yes	2.86074	YES
XLOC_004785	XLOC_004785	TMTC2	chr12:83080933-83528067	C	Ovol1	OK	0.27509	0.786487	1.51552	-4.80923	1.51511e-06	5.21407e-05	yes	2.85902	YES
XLOC_022666	XLOC_022666	MAOB	chrX:43625856-43741721	C	Ovol1	OK	0.130373	0.370702	1.50761	-3.45537	0.000549529	0.00767107	yes	2.84339	YES
XLOC_001733	XLOC_001733	CTSS	chr1:150702671-150738433	C	Ovol1	OK	1.60018	4.54283	1.50536	-6.96227	3.34843e-12	3.28529e-10	yes	2.83896	YES
XLOC_009883	XLOC_009883	ZNF516	chr18:74069636-74207146	C	Ovol1	OK	0.284871	0.803667	1.49629	-5.51518	3.48418e-08	1.72775e-06	yes	2.82116	YES
XLOC_015610	XLOC_015610	EGF	chr4:110834039-110934118	C	Ovol1	OK	0.176137	0.495045	1.49086	-3.43773	0.000586622	0.0080902	yes	2.81056	YES
XLOC_001650	XLOC_001650	PPM1J	chr1:113252615-113257950	C	Ovol1	OK	0.20486	0.575441	1.49003	-3.40489	0.000661918	0.00889638	yes	2.80895	YES
XLOC_005212	XLOC_005212	GALNT6	chr12:51745832-51785200	C	Ovol1	OK	2.02464	5.68313	1.48902	-7.71781	1.17684e-14	1.6165e-12	yes	2.80698	YES
XLOC_015920	XLOC_015920	CXCL2	chr4:74962753-74964997	C	Ovol1	OK	1.03844	2.90882	1.48601	-4.62045	3.82915e-06	0.000116109	yes	2.80113	YES
XLOC_015874	XLOC_015874	KDR	chr4:55944425-55991762	C	Ovol1	OK	0.28138	0.78797	1.48562	-5.11403	3.15349e-07	1.28155e-05	yes	2.80037	YES
XLOC_004705	XLOC_004705	IL23A	chr12:56732662-56734194	C	Ovol1	OK	0.72638	2.03131	1.48361	-4.10019	4.12813e-05	0.000929574	yes	2.79648	YES
XLOC_019932	XLOC_019932	ICA1	chr7:8152814-8302185	C	Ovol1	OK	0.539107	1.50656	1.48261	-3.90042	9.60251e-05	0.00187892	yes	2.79454	YES
XLOC_003068	XLOC_003068	IFITM1	chr11:313990-315272	C	Ovol1	OK	13.3569	37.1917	1.47739	-7.13732	9.51683e-13	1.00556e-10	yes	2.78445	YES
XLOC_016054	XLOC_016054	PABPC4L	chr4:135117488-135122903	C	Ovol1	OK	0.139618	0.388457	1.47627	-3.92208	8.7787e-05	0.00173752	yes	2.78228	YES
XLOC_010802	XLOC_010802	SH2D3A	chr19:6752172-6767523	C	Ovol1	OK	6.32178	17.5164	1.4703	-8.48437	0	0	yes	2.7708	YES
XLOC_022687	XLOC_022687	PCSK1N	chrX:48689505-48693960	C	Ovol1	OK	2.20904	6.09622	1.4645	-5.01822	5.2152e-07	2.02935e-05	yes	2.75968	YES
XLOC_004843	XLOC_004843	TCP11L2	chr12:106696580-106740792	C	Ovol1	OK	0.353421	0.975228	1.46435	-4.10581	4.02909e-05	0.000908762	yes	2.75939	YES
XLOC_001335	XLOC_001335	PTAFR	chr1:28473676-28520447	C	Ovol1	OK	0.152594	0.419887	1.46031	-3.81373	0.000136887	0.00249374	yes	2.75167	YES
XLOC_003694	XLOC_003694	CRTAM	chr11:122709254-122743347	C	Ovol1	OK	0.104095	0.28577	1.45695	-3.02692	0.00247059	0.0252481	yes	2.74527	YES
XLOC_005372	XLOC_005372	LUM	chr12:91497231-91505542	C	Ovol1	OK	0.138758	0.378152	1.4464	-2.98062	0.00287668	0.0286334	yes	2.72527	YES
XLOC_012739	XLOC_012739	COL4A4	chr2:227867426-228029275	C	Ovol1	OK	0.0679563	0.18453	1.44117	-4.08846	4.34242e-05	0.000966375	yes	2.71541	YES
XLOC_011936	XLOC_011936	ZNF804A	chr2:185463092-185804214	C	Ovol1	OK	0.216383	0.585447	1.43595	-4.35436	1.33453e-05	0.000348263	yes	2.7056	YES
XLOC_008995	XLOC_008995	ALOXE3	chr17:7999217-8022234	C	Ovol1	OK	0.130141	0.3519	1.4351	-3.39235	0.00069296	0.0092323	yes	2.70401	YES
XLOC_011140	XLOC_011140	PSG8	chr19:43256838-43269831	C	Ovol1	OK	0.902989	2.43909	1.43356	-3.90729	9.33381e-05	0.00182895	yes	2.70112	YES
XLOC_008380	XLOC_008380	EFNB3	chr17:7608519-7614693	C	Ovol1	OK	0.160841	0.433562	1.43061	-3.63943	0.000273241	0.00440522	yes	2.69561	YES
XLOC_016084	XLOC_016084	TMEM154	chr4:153547265-153601317	C	Ovol1	OK	0.494506	1.33086	1.4283	-4.76494	1.88913e-06	6.36006e-05	yes	2.69129	YES
XLOC_004763	XLOC_004763	KCNMB4	chr12:70760061-70824978	C	Ovol1	OK	0.151104	0.405801	1.42523	-2.82099	0.00478759	0.0425371	yes	2.68557	YES
XLOC_001515	XLOC_001515	TACSTD2	chr1:59041094-59043166	C	Ovol1	OK	14.3711	38.5126	1.42216	-9.3361	0	0	yes	2.67986	YES
XLOC_004308	XLOC_004308	EXPH5	chr11:108376157-108464374	C	Ovol1	OK	0.446358	1.19572	1.42161	-6.07679	1.22614e-09	8.50619e-08	yes	2.67884	YES
XLOC_005967	XLOC_005967	IRF9	chr14:24630421-24635774	C	Ovol1	OK	3.8117	10.207	1.42105	-6.57009	5.02864e-11	4.34424e-09	yes	2.6778	YES
XLOC_015540	XLOC_015540	CCNG2	chr4:78078356-78091213	C	Ovol1	OK	2.50837	6.68594	1.41438	-7.80464	5.9952e-15	8.4897e-13	yes	2.66545	YES
XLOC_021968	XLOC_021968	PIP5KL1	chr9:130683807-130693076	C	Ovol1	OK	0.690678	1.83805	1.41209	-3.1444	0.00166426	0.018631	yes	2.66122	YES
XLOC_011932	XLOC_011932	PPP1R1C	chr2:182850550-182982419	C	Ovol1	OK	0.679986	1.80707	1.41007	-3.78703	0.000152459	0.00273748	yes	2.6575	YES
XLOC_003666	XLOC_003666	TMEM25	chr11:118401802-118436791	C	Ovol1	OK	3.00102	7.96522	1.40826	-4.91484	8.88565e-07	3.281e-05	yes	2.65417	YES
XLOC_011328	XLOC_011328	FPR1	chr19:52249022-52255150	C	Ovol1	OK	2.55921	6.78867	1.40743	-5.12793	2.92945e-07	1.21202e-05	yes	2.65264	YES
XLOC_008050	XLOC_008050	NUPR1	chr16:28548661-28550495	C	Ovol1	OK	0.401879	1.06518	1.40627	-3.03405	0.00241294	0.0248398	yes	2.65051	YES
XLOC_008569	XLOC_008569	GRB7	chr17:37894186-37903538	C	Ovol1	OK	1.33198	3.51425	1.39965	-5.20565	1.93317e-07	8.35034e-06	yes	2.63838	YES
XLOC_012079	XLOC_012079	B3GNT7	chr2:232260334-232265875	C	Ovol1	OK	0.203108	0.534237	1.39524	-3.93194	8.42632e-05	0.00167988	yes	2.63032	YES
XLOC_002679	XLOC_002679	CCDC3	chr10:12938624-13043704	C	Ovol1	OK	1.72108	4.523	1.39397	-5.93155	3.00083e-09	1.85673e-07	yes	2.62801	YES
XLOC_006819	XLOC_006819	C15orf48	chr15:45722762-45725647	C	Ovol1	OK	28.2115	73.8337	1.388	-7.94189	1.9984e-15	2.9837e-13	yes	2.61716	YES
XLOC_006116	XLOC_006116	BATF	chr14:75988783-76013334	C	Ovol1	OK	0.699197	1.82818	1.38664	-3.77476	0.000160159	0.00283133	yes	2.61469	YES
XLOC_022686	XLOC_022686	SLC38A5	chrX:48316926-48328644	C	Ovol1	OK	0.267389	0.698348	1.38501	-3.57434	0.00035111	0.00538454	yes	2.61174	YES
XLOC_015918	XLOC_015918	CXCL3	chr4:74902311-74904490	C	Ovol1	OK	0.317016	0.827638	1.38445	-3.08765	0.00201745	0.0217347	yes	2.61072	YES
XLOC_012473	XLOC_012473	PAX8	chr2:113917420-114253781	C	Ovol1	OK	0.543604	1.40751	1.37252	-2.78587	0.00533846	0.0462061	yes	2.58922	YES
XLOC_004395	XLOC_004395	ROBO4	chr11:124754113-124767831	C	Ovol1	OK	2.39244	6.18571	1.37046	-7.01234	2.34368e-12	2.38465e-10	yes	2.58553	YES
XLOC_017536	XLOC_017536	TPD52L1	chr6:125474878-125584644	C	Ovol1	OK	1.60177	4.14121	1.37038	-4.09204	4.27594e-05	0.000953479	yes	2.58539	YES
XLOC_020041	XLOC_020041	NACAD	chr7:45120035-45128493	C	Ovol1	OK	0.127923	0.330517	1.36945	-3.65043	0.000261802	0.00428108	yes	2.58372	YES
XLOC_000130	XLOC_000130	PADI1	chr1:17531620-17572501	C	Ovol1	OK	0.400447	1.03266	1.36669	-4.55012	5.36157e-06	0.000155045	yes	2.57878	YES
XLOC_002891	XLOC_002891	CH25H	chr10:90965693-90967071	C	Ovol1	OK	0.367053	0.941201	1.35851	-3.33473	0.000853824	0.0108997	yes	2.5642	YES
XLOC_011994	XLOC_011994	NRP2	chr2:206547223-206662857	C	Ovol1	OK	1.24048	3.17548	1.35607	-5.44126	5.29047e-08	2.53205e-06	yes	2.55987	YES
XLOC_015580	XLOC_015580	BMPR1B	chr4:95679127-96079601	C	Ovol1	OK	0.0705669	0.180272	1.35311	-3.2011	0.00136903	0.0158692	yes	2.55462	YES
XLOC_021435	XLOC_021435	TLR4	chr9:120466459-120479766	C	Ovol1	OK	0.771408	1.96939	1.35218	-5.25938	1.44542e-07	6.384e-06	yes	2.55298	YES
XLOC_013415	XLOC_013415	CXADR	chr21:18885329-18939266	C	Ovol1	OK	1.14651	2.92172	1.34957	-5.03111	4.87656e-07	1.91932e-05	yes	2.54836	YES
XLOC_016030	XLOC_016030	PRSS12	chr4:119201192-119273922	C	Ovol1	OK	0.694121	1.75668	1.33959	-5.20421	1.94823e-07	8.38901e-06	yes	2.53079	YES
XLOC_004783	XLOC_004783	ACSS3	chr12:81471808-81649582	C	Ovol1	OK	0.602013	1.5215	1.33763	-4.54113	5.59531e-06	0.000160789	yes	2.52736	YES
XLOC_005026	XLOC_005026	SLC2A3	chr12:8071823-8088892	C	Ovol1	OK	5.28327	13.306	1.33257	-8.11229	4.44089e-16	7.34941e-14	yes	2.51851	YES
XLOC_001101	XLOC_001101	NLRP3	chr1:247579457-247612406	C	Ovol1	OK	0.406277	1.02294	1.33219	-3.5959	0.000323278	0.00508072	yes	2.51785	YES
XLOC_000773	XLOC_000773	APCS	chr1:159557615-159558661	C	Ovol1	OK	1.6439	4.12872	1.32857	-4.17564	2.97151e-05	0.000703736	yes	2.51154	YES
XLOC_009243	XLOC_009243	JUP	chr17:39910858-39942964	C	Ovol1	OK	11.4126	28.6593	1.32837	-8.74078	0	0	yes	2.51119	YES
XLOC_012435	XLOC_012435	AFF3	chr2:100163715-100759037	C	Ovol1	OK	0.727212	1.82277	1.32569	-6.00175	1.95208e-09	1.29586e-07	yes	2.50653	YES
XLOC_017594	XLOC_017594	UST	chr6:149068270-149398126	C	Ovol1	OK	0.309382	0.774891	1.3246	-4.26902	1.96335e-05	0.000485046	yes	2.50463	YES
XLOC_004637	XLOC_004637	KRT86	chr12:52695648-52702947	C	Ovol1	OK	3.16469	7.91067	1.32174	-6.0398	1.54307e-09	1.04929e-07	yes	2.49967	YES
XLOC_020739	XLOC_020739	LOC100128338	chr8:144816309-144828507	C	Ovol1	OK	0.123522	0.308734	1.32159	-2.96242	0.00305232	0.0300765	yes	2.49941	YES
XLOC_020017	XLOC_020017	INHBA	chr7:41728600-41818976	C	Ovol1	OK	5.68947	14.2003	1.31956	-7.26047	3.85691e-13	4.3784e-11	yes	2.4959	YES
XLOC_016980	XLOC_016980	CCDC69	chr5:150560612-150603654	C	Ovol1	OK	4.59311	11.4534	1.31824	-7.71928	1.17684e-14	1.6165e-12	yes	2.49362	YES
XLOC_011144	XLOC_011144	PSG7	chr19:43428283-43441330	C	Ovol1	OK	0.600455	1.49704	1.31799	-4.19007	2.78869e-05	0.000665026	yes	2.49319	YES
XLOC_005889	XLOC_005889	FAM155A	chr13:107820878-108519460	C	Ovol1	OK	0.164184	0.406855	1.30921	-3.50182	0.0004621	0.00670833	yes	2.47806	YES
XLOC_017843	XLOC_017843	HLA-DMB	chr6:32902405-32908847	C	Ovol1	OK	1.50974	3.74084	1.30906	-4.6323	3.61622e-06	0.000110629	yes	2.4778	YES
XLOC_006763	XLOC_006763	C15orf54	chr15:39542884-39547048	C	Ovol1	OK	0.129039	0.318488	1.30343	-2.87154	0.00408479	0.0376568	yes	2.46815	YES
XLOC_005336	XLOC_005336	PTPRB	chr12:70910631-71031219	C	Ovol1	OK	0.458096	1.12834	1.30048	-5.70938	1.13386e-08	6.25491e-07	yes	2.46311	YES
XLOC_004881	XLOC_004881	OAS1	chr12:113344738-113357712	C	Ovol1	OK	0.793907	1.95069	1.29694	-3.77662	0.00015897	0.00281393	yes	2.45707	YES
XLOC_010158	XLOC_010158	GDF15	chr19:18496967-18499986	C	Ovol1	OK	2.96659	7.27087	1.29332	-4.97039	6.68196e-07	2.51775e-05	yes	2.45091	YES
XLOC_016078	XLOC_016078	NR3C2	chr4:148999914-149363672	C	Ovol1	OK	0.382275	0.934389	1.28941	-3.84817	0.000119003	0.00223374	yes	2.44428	YES
XLOC_017227	XLOC_017227	HLA-J	chr6:29968787-30028961	C	Ovol1	OK	3.64273	8.89567	1.28808	-5.51021	3.58413e-08	1.76457e-06	yes	2.44203	YES
XLOC_012568	XLOC_012568	SCN9A	chr2:167051696-167232497	C	Ovol1	OK	0.0648691	0.156786	1.27319	-3.43742	0.000587287	0.00809125	yes	2.41695	YES
XLOC_022765	XLOC_022765	IL2RG	chrX:70327253-70331481	C	Ovol1	OK	0.250617	0.604873	1.27115	-2.96655	0.00301164	0.0297611	yes	2.41354	YES
XLOC_005505	XLOC_005505	GPR81	chr12:123212152-123215129	C	Ovol1	OK	0.263922	0.632716	1.26145	-3.5417	0.000397551	0.00594207	yes	2.39737	YES
XLOC_009616	XLOC_009616	IMPA2	chr18:11981454-12030876	C	Ovol1	OK	2.73795	6.55261	1.25898	-5.12581	2.96268e-07	1.22208e-05	yes	2.39326	YES
XLOC_007935	XLOC_007935	PRSS22	chr16:2902727-2908171	C	Ovol1	OK	0.57156	1.36574	1.25671	-3.50671	0.000453691	0.00661561	yes	2.3895	YES
XLOC_017188	XLOC_017188	PRSS16	chr6:27215501-27224399	C	Ovol1	OK	0.440335	1.05143	1.25567	-3.9207	8.82919e-05	0.0017439	yes	2.38778	YES
XLOC_006057	XLOC_006057	RHOJ	chr14:63671144-63758559	C	Ovol1	OK	0.588448	1.39351	1.24374	-3.83476	0.000125686	0.00232359	yes	2.36812	YES
XLOC_001427	XLOC_001427	EDN2	chr1:41944445-41950344	C	Ovol1	OK	1.01733	2.40739	1.24268	-3.89801	9.69871e-05	0.00189504	yes	2.36638	YES
XLOC_013046	XLOC_013046	PARD6B	chr20:49348080-49370278	C	Ovol1	OK	1.28888	3.04899	1.24222	-5.51104	3.56724e-08	1.76258e-06	yes	2.36562	YES
XLOC_004428	XLOC_004428	B4GALNT3	chr12:569542-671058	C	Ovol1	OK	0.21518	0.508005	1.2393	-3.5384	0.000402557	0.00601035	yes	2.36084	YES
XLOC_016436	XLOC_016436	TGFBI	chr5:135364583-135399507	C	Ovol1	OK	34.6463	81.6381	1.23654	-10.0432	0	0	yes	2.35633	YES
XLOC_017027	XLOC_017027	SH3PXD2B	chr5:171760502-171881527	C	Ovol1	OK	0.376441	0.886921	1.23638	-4.71997	2.35878e-06	7.67777e-05	yes	2.35607	YES
XLOC_015923	XLOC_015923	CDKL2	chr4:76501703-76555721	C	Ovol1	OK	0.14881	0.350243	1.23489	-3.38458	0.000712864	0.00945164	yes	2.35363	YES
XLOC_012854	XLOC_012854	BMP2	chr20:6748744-6760910	C	Ovol1	OK	0.214013	0.50354	1.23441	-3.32006	0.000899986	0.0113519	yes	2.35285	YES
XLOC_000515	XLOC_000515	S1PR1	chr1:101702304-101707076	C	Ovol1	OK	0.82301	1.93079	1.23021	-4.46847	7.87814e-06	0.000218614	yes	2.34601	YES
XLOC_001480	XLOC_001480	TTC39A	chr1:51752929-51810785	C	Ovol1	OK	0.262011	0.612598	1.22531	-3.4136	0.000641095	0.00867594	yes	2.33806	YES
XLOC_014663	XLOC_014663	CLDN11	chr3:170136652-170152479	C	Ovol1	OK	0.172435	0.403075	1.22499	-2.91335	0.00357575	0.0338968	yes	2.33754	YES
XLOC_014285	XLOC_014285	ENTPD3	chr3:40428672-40470110	C	Ovol1	OK	0.776339	1.80718	1.21898	-4.33437	1.46177e-05	0.000376008	yes	2.32782	YES
XLOC_021076	XLOC_021076	SAMD12	chr8:119201694-119634184	C	Ovol1	OK	0.959663	2.22958	1.21617	-4.1393	3.48371e-05	0.000798868	yes	2.32329	YES
XLOC_007966	XLOC_007966	PPL	chr16:4932507-4987136	C	Ovol1	OK	1.12847	2.62009	1.21524	-5.8595	4.64254e-09	2.74871e-07	yes	2.32179	YES
XLOC_016226	XLOC_016226	CARD6	chr5:40841409-40855456	C	Ovol1	OK	0.780911	1.8089	1.21188	-4.75565	1.97813e-06	6.62721e-05	yes	2.31639	YES
XLOC_015529	XLOC_015529	AREG	chr4:75480628-75490485	C	Ovol1	OK	19.2453	44.5154	1.2098	-7.65374	1.95399e-14	2.55619e-12	yes	2.31306	YES
XLOC_006163	XLOC_006163	IFI27	chr14:94577078-94583033	C	Ovol1	OK	67.9173	156.991	1.20883	-8.27341	2.22045e-16	3.86077e-14	yes	2.3115	YES
XLOC_005025	XLOC_005025	SLC2A14	chr12:7966396-8025495	C	Ovol1	OK	0.22743	0.522741	1.20068	-2.98132	0.00287012	0.0285888	yes	2.29848	YES
XLOC_009417	XLOC_009417	ICAM2	chr17:62075710-62097994	C	Ovol1	OK	3.67793	8.44992	1.20005	-4.15272	3.28542e-05	0.000764142	yes	2.29748	YES
XLOC_001563	XLOC_001563	MCOLN3	chr1:85483764-85514169	C	Ovol1	OK	1.11815	2.56885	1.20001	-4.5616	5.07664e-06	0.000148684	yes	2.29741	YES
XLOC_014485	XLOC_014485	TAGLN3	chr3:111717585-111732735	C	Ovol1	OK	0.431467	0.990578	1.19902	-2.91119	0.0036006	0.0340853	yes	2.29584	YES
XLOC_005379	XLOC_005379	TMCC3	chr12:94960899-95044324	C	Ovol1	OK	1.52091	3.49121	1.19879	-6.01289	1.82241e-09	1.22709e-07	yes	2.29547	YES
XLOC_011768	XLOC_011768	LIMS3	chr2:110656008-110726149	C	Ovol1	OK	0.420689	0.965138	1.19798	-3.55608	0.000376429	0.0057071	yes	2.29418	YES
XLOC_005044	XLOC_005044	CLEC2B	chr12:10004967-10022458	C	Ovol1	OK	0.321299	0.736129	1.19604	-3.2095	0.00132968	0.0154944	yes	2.2911	YES
XLOC_022407	XLOC_022407	CXorf57	chrX:105855159-105922673	C	Ovol1	OK	0.43122	0.985584	1.19255	-3.29012	0.00100144	0.0123703	yes	2.28556	YES
XLOC_004375	XLOC_004375	ASAM	chr11:122943032-123066007	C	Ovol1	OK	3.35068	7.64532	1.19012	-5.9398	2.85371e-09	1.77369e-07	yes	2.28172	YES
XLOC_012106	XLOC_012106	CXCR7	chr2:237478379-237490994	C	Ovol1	OK	0.202736	0.460952	1.18501	-2.75691	0.00583501	0.0493229	yes	2.27365	YES
XLOC_000851	XLOC_000851	DNM3	chr1:171810620-172381857	C	Ovol1	OK	0.100734	0.228869	1.18398	-3.27708	0.00104885	0.012829	yes	2.27203	YES
XLOC_017370	XLOC_017370	PTK7	chr6:43044028-43129457	C	Ovol1	OK	10.0842	22.9074	1.18372	-8.62666	0	0	yes	2.27162	YES
XLOC_019837	XLOC_019837	ARHGEF5	chr7:144052488-144077725	C	Ovol1	OK	1.77638	4.03201	1.18256	-6.2194	4.99066e-10	3.68557e-08	yes	2.26979	YES
XLOC_001578	XLOC_001578	GBP4	chr1:89646830-89664633	C	Ovol1	OK	0.736854	1.66115	1.17273	-4.88815	1.01788e-06	3.67937e-05	yes	2.25438	YES
XLOC_014451	XLOC_014451	ST3GAL6	chr3:98451571-98513236	C	Ovol1	OK	1.41997	3.1982	1.1714	-4.376	1.20876e-05	0.000318685	yes	2.2523	YES
XLOC_004348	XLOC_004348	MPZL3	chr11:118100335-118123011	C	Ovol1	OK	0.841485	1.89005	1.16741	-3.27754	0.00104714	0.0128196	yes	2.24608	YES
XLOC_011234	XLOC_011234	DBP	chr19:49133816-49140639	C	Ovol1	OK	1.24656	2.799	1.16696	-3.87266	0.000107653	0.00205322	yes	2.24538	YES
XLOC_018210	XLOC_018210	RPS6KA2	chr6:166822853-167275771	C	Ovol1	OK	1.3425	3.01329	1.16642	-5.56281	2.65471e-08	1.35558e-06	yes	2.24454	YES
XLOC_009854	XLOC_009854	ALPK2	chr18:56148481-56296189	C	Ovol1	OK	0.191277	0.428945	1.16513	-3.62481	0.000289179	0.00462417	yes	2.24253	YES
XLOC_006010	XLOC_006010	KLHDC1	chr14:50159822-50219870	C	Ovol1	OK	0.205154	0.459984	1.16488	-2.89796	0.003756	0.0350969	yes	2.24215	YES
XLOC_008644	XLOC_008644	CCDC103	chr17:42977153-42980629	C	Ovol1	OK	0.379933	0.851621	1.16447	-2.79875	0.00513015	0.0447415	yes	2.24151	YES
XLOC_015677	XLOC_015677	FAM160A1	chr4:152330397-152584784	C	Ovol1	OK	0.625773	1.40258	1.16437	-4.41686	1.00146e-05	0.000268149	yes	2.24135	YES
XLOC_011099	XLOC_011099	FCGBP	chr19:40353962-40440533	C	Ovol1	OK	0.152522	0.340646	1.15926	-4.28871	1.79712e-05	0.000453348	yes	2.23343	YES
XLOC_014885	XLOC_014885	PFKFB4	chr3:48555116-48594227	C	Ovol1	OK	3.01756	6.72478	1.15611	-5.91578	3.30309e-09	2.0255e-07	yes	2.22856	YES
XLOC_022143	XLOC_022143	REPS2	chrX:16964813-17171403	C	Ovol1	OK	1.26549	2.81964	1.15581	-5.6189	1.92172e-08	1.01526e-06	yes	2.22809	YES
XLOC_015737	XLOC_015737	TLR3	chr4:186990308-187006252	C	Ovol1	OK	0.347894	0.771968	1.14989	-3.48679	0.000488848	0.00702386	yes	2.21897	YES
XLOC_002233	XLOC_002233	AKR1C3	chr10:5136567-5149878	C	Ovol1	OK	2.96429	6.56768	1.1477	-4.56923	4.89529e-06	0.000143679	yes	2.2156	YES
XLOC_006045	XLOC_006045	DAAM1	chr14:59655398-59836471	C	Ovol1	OK	2.83447	6.27033	1.14546	-6.3013	2.95164e-10	2.23998e-08	yes	2.21217	YES
XLOC_009050	XLOC_009050	RASD1	chr17:17397752-17399709	C	Ovol1	OK	3.87237	8.56623	1.14544	-5.22022	1.78712e-07	7.74382e-06	yes	2.21214	YES
XLOC_006353	XLOC_006353	SALL2	chr14:21989231-22005337	C	Ovol1	OK	0.20896	0.462044	1.1448	-3.40657	0.000657849	0.00885903	yes	2.21115	YES
XLOC_009352	XLOC_009352	COL1A1	chr17:48261456-48279000	C	Ovol1	OK	1.13834	2.51539	1.14385	-5.35324	8.63921e-08	3.98215e-06	yes	2.2097	YES
XLOC_016315	XLOC_016315	PDE8B	chr5:76506705-76724080	C	Ovol1	OK	0.313834	0.693482	1.14385	-3.11894	0.00181502	0.0198971	yes	2.2097	YES
XLOC_020631	XLOC_020631	SLC26A7	chr8:92261515-92410378	C	Ovol1	OK	0.0908949	0.200665	1.14252	-2.76687	0.00565978	0.048358	yes	2.20766	YES
XLOC_003751	XLOC_003751	ANO9	chr11:417929-442011	C	Ovol1	OK	0.355824	0.784251	1.14015	-3.45045	0.000559661	0.00778876	yes	2.20404	YES
XLOC_021072	XLOC_021072	TRPS1	chr8:116420723-116681228	C	Ovol1	OK	0.323857	0.713354	1.13926	-4.43161	9.35317e-06	0.000252904	yes	2.20268	YES
XLOC_005331	XLOC_005331	CPM	chr12:69244955-69357020	C	Ovol1	OK	0.439769	0.966888	1.1366	-4.28851	1.79874e-05	0.000453348	yes	2.19862	YES
XLOC_007185	XLOC_007185	WDR72	chr15:53805937-54051859	C	Ovol1	OK	0.0680479	0.149199	1.13261	-2.80775	0.00498888	0.0437873	yes	2.19255	YES
XLOC_014886	XLOC_014886	UCN2	chr3:48599150-48601201	C	Ovol1	OK	0.83309	1.82553	1.13177	-3.5609	0.000369582	0.00560948	yes	2.19127	YES
XLOC_017381	XLOC_017381	VEGFA	chr6:43737945-43754223	C	Ovol1	OK	36.4409	79.7896	1.13064	-9.12598	0	0	yes	2.18956	YES
XLOC_022601	XLOC_022601	KAL1	chrX:8496914-8700227	C	Ovol1	OK	5.03962	11.0324	1.13036	-7.66765	1.75415e-14	2.31683e-12	yes	2.18913	YES
XLOC_021380	XLOC_021380	GALNT12	chr9:101569980-101612359	C	Ovol1	OK	0.678073	1.48334	1.12933	-3.8497	0.000118264	0.00222836	yes	2.18757	YES
XLOC_017465	XLOC_017465	PNRC1	chr6:89790428-89794879	C	Ovol1	OK	5.66583	12.3921	1.12906	-5.96732	2.41189e-09	1.54092e-07	yes	2.18716	YES
XLOC_005119	XLOC_005119	BHLHE41	chr12:26272958-26278003	C	Ovol1	OK	0.689477	1.5074	1.12849	-4.08817	4.34784e-05	0.000966375	yes	2.1863	YES
XLOC_007979	XLOC_007979	SOCS1	chr16:11348273-11350039	C	Ovol1	OK	1.34714	2.93111	1.12155	-3.57993	0.000343691	0.00529848	yes	2.17581	YES
XLOC_020352	XLOC_020352	ARHGEF35	chr7:143883175-143892791	C	Ovol1	OK	3.39443	7.37602	1.11967	-5.54926	2.86889e-08	1.45952e-06	yes	2.17297	YES
XLOC_017420	XLOC_017420	BEND6	chr6:56819772-56892142	C	Ovol1	OK	0.444746	0.963758	1.11569	-3.47408	0.000512607	0.00727393	yes	2.16699	YES
XLOC_019407	XLOC_019407	TSPAN13	chr7:16793350-16824161	C	Ovol1	OK	2.82395	6.11575	1.11482	-4.73797	2.15866e-06	7.13908e-05	yes	2.16568	YES
XLOC_004695	XLOC_004695	ERBB3	chr12:56473891-56497128	C	Ovol1	OK	1.53669	3.32666	1.11425	-3.11349	0.00184892	0.0201561	yes	2.16482	YES
XLOC_004623	XLOC_004623	METTL7A	chr12:51318533-51326300	C	Ovol1	OK	0.843659	1.81466	1.10497	-4.11313	3.90338e-05	0.000883308	yes	2.15094	YES
XLOC_015970	XLOC_015970	FAM13A	chr4:89630939-89978323	C	Ovol1	OK	0.786454	1.6915	1.10486	-4.12106	3.77139e-05	0.000859101	yes	2.15078	YES
XLOC_021109	XLOC_021109	TMEM71	chr8:133722191-133772914	C	Ovol1	OK	1.63846	3.50884	1.09865	-3.46834	0.000523683	0.00739483	yes	2.14154	YES
XLOC_016079	XLOC_016079	LRBA	chr4:151185595-151936649	C	Ovol1	OK	3.38396	7.24628	1.09853	-7.51738	5.59552e-14	6.74212e-12	yes	2.14136	YES
XLOC_000656	XLOC_000656	MLLT11	chr1:151032150-151040973	C	Ovol1	OK	0.85485	1.82563	1.09465	-3.70673	0.000209951	0.00355596	yes	2.13561	YES
XLOC_015528	XLOC_015528	AREG	chr4:75310852-75320726	C	Ovol1	OK	23.5467	50.1998	1.09215	-7.23081	4.8006e-13	5.40501e-11	yes	2.13192	YES
XLOC_005549	XLOC_005549	TNFRSF19	chr13:24144722-24250232	C	Ovol1	OK	0.828757	1.76596	1.09143	-3.38323	0.000716385	0.00948388	yes	2.13085	YES
XLOC_023157	XLOC_023157	CD24	chrY:21094584-21239302	C	Ovol1	OK	2.47217	5.26179	1.08978	-4.72958	2.24981e-06	7.37551e-05	yes	2.12842	YES
XLOC_017795	XLOC_017795	HLA-B	chr6:31321648-31324989	C	Ovol1	OK	348.321	741.262	1.08957	-9.00847	0	0	yes	2.12811	YES
XLOC_008770	XLOC_008770	PITPNC1	chr17:65373923-65689647	C	Ovol1	OK	2.42261	5.15542	1.08953	-4.65089	3.30511e-06	0.000102945	yes	2.12805	YES
XLOC_013041	XLOC_013041	SNAI1	chr20:48599512-48605420	C	Ovol1	OK	0.69927	1.48728	1.08876	-3.35742	0.000786749	0.0102357	yes	2.12691	YES
XLOC_021284	XLOC_021284	FAM27A	chr9:45727028-45728283	C	Ovol1	OK	1.0831	2.30335	1.08856	-2.95318	0.00314516	0.0307926	yes	2.12662	YES
XLOC_015258	XLOC_015258	LAMP3	chr3:182840002-182880667	C	Ovol1	OK	0.4474	0.949643	1.08582	-3.53315	0.000410634	0.00611765	yes	2.12258	YES
XLOC_009653	XLOC_009653	RNF125	chr18:29598444-29653154	C	Ovol1	OK	0.302998	0.64218	1.08367	-3.63737	0.000275438	0.00443022	yes	2.11942	YES
XLOC_020939	XLOC_020939	SDR16C5	chr8:57212569-57233241	C	Ovol1	OK	0.776093	1.64121	1.08046	-3.86564	0.000110797	0.0021079	yes	2.11471	YES
XLOC_005587	XLOC_005587	NBEA	chr13:35516423-36705514	C	Ovol1	OK	0.240641	0.508369	1.07899	-3.46845	0.000523473	0.00739483	yes	2.11256	YES
XLOC_020831	XLOC_020831	MTUS1	chr8:17501302-17658426	C	Ovol1	OK	2.38559	5.03945	1.07892	-5.34979	8.80586e-08	4.04539e-06	yes	2.11245	YES
XLOC_008531	XLOC_008531	SLFN5	chr17:33570085-33594761	C	Ovol1	OK	1.16052	2.44975	1.07786	-4.72704	2.27813e-06	7.45055e-05	yes	2.1109	YES
XLOC_016067	XLOC_016067	INPP4B	chr4:142949181-143767604	C	Ovol1	OK	6.04924	12.7202	1.07229	-6.92869	4.24749e-12	4.07997e-10	yes	2.10277	YES
XLOC_015414	XLOC_015414	SLIT2	chr4:20255234-20620788	C	Ovol1	OK	1.58125	3.30893	1.0653	-5.18111	2.20569e-07	9.32228e-06	yes	2.0926	YES
XLOC_005141	XLOC_005141	SLC2A13	chr12:40148822-40499661	C	Ovol1	OK	0.416392	0.870545	1.06398	-3.95236	7.73853e-05	0.00156318	yes	2.09069	YES
XLOC_012526	XLOC_012526	CXCR4	chr2:136871918-136875725	C	Ovol1	OK	8.21177	17.1677	1.06393	-5.79044	7.02012e-09	4.03466e-07	yes	2.09062	YES
XLOC_019834	XLOC_019834	CTAGE4	chr7:143880547-143883173	C	Ovol1	OK	0.357595	0.746369	1.06156	-3.15984	0.00157856	0.0177876	yes	2.08719	YES
XLOC_015008	XLOC_015008	EIF4E3	chr3:71728439-71804328	C	Ovol1	OK	0.329623	0.686057	1.05751	-3.65062	0.000261605	0.00428108	yes	2.08134	YES
XLOC_013550	XLOC_013550	ADAMTS1	chr21:28208605-28217728	C	Ovol1	OK	1.16732	2.42596	1.05536	-4.66956	3.01851e-06	9.57558e-05	yes	2.07824	YES
XLOC_020327	XLOC_020327	JHDM1D	chr7:139784545-139876741	C	Ovol1	OK	0.416243	0.864199	1.05394	-4.23823	2.25287e-05	0.000550631	yes	2.07619	YES
XLOC_001547	XLOC_001547	CRYZ	chr1:75171171-75232360	C	Ovol1	OK	6.26732	12.9851	1.05093	-4.63504	3.56872e-06	0.000110157	yes	2.07186	YES
XLOC_021825	XLOC_021825	C9orf129	chr9:95947211-96108696	C	Ovol1	OK	1.63481	3.38677	1.05079	-2.90889	0.00362713	0.0341951	yes	2.07166	YES
XLOC_012358	XLOC_012358	RTKN	chr2:74652987-74669060	C	Ovol1	OK	4.59583	9.48771	1.04573	-5.01706	5.24694e-07	2.0302e-05	yes	2.06441	YES
XLOC_022837	XLOC_022837	BEX2	chrX:102564273-102565974	C	Ovol1	OK	2.08565	4.30364	1.04506	-3.05888	0.00222166	0.023313	yes	2.06345	YES
XLOC_012554	XLOC_012554	DPP4	chr2:162848754-162931052	C	Ovol1	OK	0.260222	0.536941	1.04502	-3.12588	0.00177271	0.0196054	yes	2.06339	YES
XLOC_005659	XLOC_005659	SLAIN1	chr13:78272469-78338377	C	Ovol1	OK	1.05192	2.16936	1.04425	-3.77674	0.000158896	0.00281393	yes	2.06229	YES
XLOC_015991	XLOC_015991	DDIT4L	chr4:101107026-101111655	C	Ovol1	OK	0.266756	0.54878	1.04071	-2.80479	0.00503489	0.0440786	yes	2.05724	YES
XLOC_016848	XLOC_016848	C5orf13	chr5:111064999-111312628	C	Ovol1	OK	5.41141	11.0503	1.03001	-4.88381	1.04054e-06	3.74158e-05	yes	2.04204	YES
XLOC_003484	XLOC_003484	RHOD	chr11:66824288-66839488	C	Ovol1	OK	21.3312	43.5475	1.02963	-6.43339	1.2479e-10	1.01427e-08	yes	2.0415	YES
XLOC_005827	XLOC_005827	ATP7B	chr13:52506805-52585630	C	Ovol1	OK	0.361857	0.7381	1.0284	-3.55444	0.00037879	0.00573024	yes	2.03976	YES
XLOC_011987	XLOC_011987	NBEAL1	chr2:203879601-204082717	C	Ovol1	OK	0.707613	1.4407	1.02573	-4.69925	2.61115e-06	8.43923e-05	yes	2.03599	YES
XLOC_015524	XLOC_015524	CXCL1	chr4:74735108-74736955	C	Ovol1	OK	1.76331	3.58444	1.02347	-3.41969	0.000626914	0.00850918	yes	2.0328	YES
XLOC_014682	XLOC_014682	KLHL24	chr3:183353410-183402304	C	Ovol1	OK	1.1001	2.22979	1.01927	-4.88937	1.0116e-06	3.66631e-05	yes	2.02689	YES
XLOC_018124	XLOC_018124	SLC2A12	chr6:134308718-134373789	C	Ovol1	OK	1.01373	2.05409	1.01882	-4.47083	7.79156e-06	0.000216649	yes	2.02626	YES
XLOC_006319	XLOC_006319	CRIP2	chr14:105941130-105946500	C	Ovol1	OK	3.37784	6.82643	1.01503	-4.02674	5.65545e-05	0.00119882	yes	2.02094	YES
XLOC_014245	XLOC_014245	TGFBR2	chr3:30647993-30735633	C	Ovol1	OK	22.7392	45.9401	1.01457	-8.23123	2.22045e-16	3.86077e-14	yes	2.0203	YES
XLOC_015790	XLOC_015790	PPP2R2C	chr4:6322304-6474326	C	Ovol1	OK	0.756873	1.5231	1.00889	-3.32396	0.000887491	0.0112268	yes	2.01236	YES
XLOC_006534	XLOC_006534	LTBP2	chr14:74964885-75079034	C	Ovol1	OK	1.29031	2.59645	1.00882	-5.41216	6.22707e-08	2.94948e-06	yes	2.01226	YES
XLOC_009691	XLOC_009691	RAB27B	chr18:52495839-52557211	C	Ovol1	OK	2.28089	4.58147	1.00621	-3.76641	0.000165613	0.00290162	yes	2.00863	YES
XLOC_015695	XLOC_015695	TMEM144	chr4:159131400-159176439	C	Ovol1	OK	0.487423	0.978991	1.00612	-3.30136	0.00096218	0.0119606	yes	2.0085	YES
XLOC_000632	XLOC_000632	LOC728855	chr1:149576452-149616786	C	Ovol1	OK	1.08714	2.18219	1.00524	-3.17966	0.00147448	0.0167939	yes	2.00728	YES
XLOC_021432	XLOC_021432	PAPPA	chr9:118916070-119164600	C	Ovol1	OK	0.15381	0.308607	1.00463	-3.36426	0.000767482	0.010002	yes	2.00643	YES
XLOC_017152	XLOC_017152	LRRC16A	chr6:25279655-25620758	C	Ovol1	OK	2.2069	4.42781	1.00457	-5.53219	3.1625e-08	1.60296e-06	yes	2.00635	YES
XLOC_001490	XLOC_001490	ECHDC2	chr1:53361581-53387446	C	Ovol1	OK	13.0227	6.50941	-1.00043	5.11131	3.1993e-07	1.29252e-05	yes	0.499851	YES
XLOC_021335	XLOC_021335	C9orf47,S1PR3	chr9:91605777-91619925	C	Ovol1	OK	1.14221	0.569872	-1.00311	3.77395	0.000160683	0.00283694	yes	0.498923	YES
XLOC_020835	XLOC_020835	CSGALNACT1	chr8:19261671-19540261	C	Ovol1	OK	12.3026	6.12595	-1.00596	6.41178	1.43833e-10	1.14866e-08	yes	0.497939	YES
XLOC_006884	XLOC_006884	SMAD6	chr15:66994673-67074337	C	Ovol1	OK	2.09014	1.03699	-1.0112	2.80636	0.00501053	0.0438933	yes	0.496133	YES
XLOC_001421	XLOC_001421	COL9A2	chr1:40766162-40782939	C	Ovol1	OK	1.91132	0.947308	-1.01266	4.17111	3.03114e-05	0.000716622	yes	0.495632	YES
XLOC_016664	XLOC_016664	SEMA5A	chr5:9035137-9546233	C	Ovol1	OK	0.37112	0.183715	-1.01442	3.83317	0.000126504	0.00233557	yes	0.495027	YES
XLOC_012182	XLOC_012182	MATN3	chr2:20191812-20212455	C	Ovol1	OK	5.54753	2.71583	-1.03045	5.39481	6.85978e-08	3.22692e-06	yes	0.489557	YES
XLOC_019866	XLOC_019866	NOS3	chr7:150688143-150721586	C	Ovol1	OK	1.00283	0.489129	-1.03579	3.74912	0.000177453	0.00306989	yes	0.487749	YES
XLOC_005158	XLOC_005158	SLC38A4	chr12:47158543-47219780	C	Ovol1	OK	2.05207	0.999453	-1.03787	4.25515	2.08905e-05	0.000512554	yes	0.487046	YES
XLOC_010481	XLOC_010481	C19orf76	chr19:50191941-50194247	C	Ovol1	OK	1.69112	0.823562	-1.03803	3.64711	0.000265209	0.00431624	yes	0.486992	YES
XLOC_001832	XLOC_001832	PAQR6	chr1:156213206-156217843	C	Ovol1	OK	2.0887	1.01412	-1.04237	3.19519	0.00139737	0.0160594	yes	0.485529	YES
XLOC_012122	XLOC_012122	GPC1	chr2:241375114-241407495	C	Ovol1	OK	29.4444	14.2682	-1.04519	8.24422	2.22045e-16	3.86077e-14	yes	0.484581	YES
XLOC_002178	XLOC_002178	LOC339535	chr1:238643683-238649317	C	Ovol1	OK	1.02422	0.49511	-1.04871	2.84935	0.00438091	0.0395896	yes	0.4834	YES
XLOC_017134	XLOC_017134	RBM24	chr6:17281808-17294099	C	Ovol1	OK	10.8423	5.24087	-1.0488	6.39894	1.56459e-10	1.22807e-08	yes	0.48337	YES
XLOC_012778	XLOC_012778	HES6	chr2:239146907-239148681	C	Ovol1	OK	7.19452	3.42091	-1.07252	5.00668	5.53757e-07	2.1247e-05	yes	0.475488	YES
XLOC_007064	XLOC_007064	ATP10A	chr15:25923859-26108349	C	Ovol1	OK	12.8938	6.08445	-1.08348	8.15573	4.44089e-16	7.34941e-14	yes	0.471889	YES
XLOC_011807	XLOC_011807	INHBB	chr2:121103718-121109383	C	Ovol1	OK	9.5493	4.50074	-1.08523	6.72973	1.6998e-11	1.57759e-09	yes	0.471317	YES
XLOC_022199	XLOC_022199	MAOA	chrX:43515408-43606068	C	Ovol1	OK	19.3738	9.07546	-1.09406	8.37347	0	0	yes	0.468441	YES
XLOC_015402	XLOC_015402	LOC152742	chr4:14113591-14141676	C	Ovol1	OK	2.15227	1.00776	-1.09471	3.98915	6.63111e-05	0.00137176	yes	0.46823	YES
XLOC_008788	XLOC_008788	TTYH2	chr17:72209695-72258157	C	Ovol1	OK	2.229	1.03942	-1.10062	4.75651	1.96964e-06	6.61492e-05	yes	0.466316	YES
XLOC_015672	XLOC_015672	DCLK2	chr4:150999425-151178606	C	Ovol1	OK	1.81512	0.844314	-1.10422	4.80617	1.53849e-06	5.26999e-05	yes	0.465154	YES
XLOC_010781	XLOC_010781	PRR22	chr19:5782970-5784776	C	Ovol1	OK	2.46433	1.13781	-1.11494	3.79518	0.000147538	0.00265608	yes	0.46171	YES
XLOC_001998	XLOC_001998	GLT25D2	chr1:183904965-184006863	C	Ovol1	OK	3.32436	1.52756	-1.12185	6.22811	4.72108e-10	3.52439e-08	yes	0.459504	YES
XLOC_005866	XLOC_005866	DZIP1	chr13:96085852-96296957	C	Ovol1	OK	0.455815	0.207295	-1.13676	3.95473	7.66196e-05	0.00155228	yes	0.45478	YES
XLOC_010740	XLOC_010740	DIRAS1	chr19:2714564-2721390	C	Ovol1	OK	0.371369	0.16886	-1.13702	3.03453	0.00240911	0.0248249	yes	0.454698	YES
XLOC_006963	XLOC_006963	KIAA1199	chr15:81071711-81243999	C	Ovol1	OK	57.0298	25.8206	-1.14319	9.43486	0	0	yes	0.452757	YES
XLOC_011549	XLOC_011549	RASGRP3	chr2:33661415-33789798	C	Ovol1	OK	3.12559	1.40705	-1.15145	6.07708	1.22388e-09	8.50619e-08	yes	0.450173	YES
XLOC_016643	XLOC_016643	ZDHHC11	chr5:795719-851101	C	Ovol1	OK	1.42363	0.640511	-1.15228	4.17064	3.03739e-05	0.000716866	yes	0.449914	YES
XLOC_021587	XLOC_021587	C9orf169	chr9:140119643-140120763	C	Ovol1	OK	5.51001	2.47009	-1.15749	4.0611	4.88427e-05	0.00105821	yes	0.448292	YES
XLOC_012248	XLOC_012248	CYP1B1	chr2:38294745-38303323	C	Ovol1	OK	53.4394	23.9138	-1.16006	8.70961	0	0	yes	0.447494	YES
XLOC_000881	XLOC_000881	LHX4	chr1:180199432-180244188	C	Ovol1	OK	2.51529	1.12161	-1.16515	4.15513	3.25102e-05	0.000758167	yes	0.445918	YES
XLOC_002484	XLOC_002484	TMEM20	chr10:95653729-95662491	C	Ovol1	OK	4.12637	1.83946	-1.16559	5.19326	2.06642e-07	8.84249e-06	yes	0.445782	YES
XLOC_013120	XLOC_013120	NCRNA00176	chr20:62665696-62671315	C	Ovol1	OK	0.494604	0.219547	-1.17175	3.61472	0.00030067	0.0047645	yes	0.443883	YES
XLOC_016179	XLOC_016179	IRX1	chr5:3596167-3601517	C	Ovol1	OK	1.99117	0.877872	-1.18153	4.11389	3.89047e-05	0.000881839	yes	0.440884	YES
XLOC_002333	XLOC_002333	GPRIN2	chr10:46993545-47000568	C	Ovol1	OK	2.65063	1.16808	-1.1822	4.55956	5.12619e-06	0.000149766	yes	0.440679	YES
XLOC_022952	XLOC_022952	ARHGEF6	chrX:135747711-135863503	C	Ovol1	OK	1.22291	0.536397	-1.18894	4.98027	6.34954e-07	2.40932e-05	yes	0.438625	YES
XLOC_014538	XLOC_014538	PODXL2	chr3:127348038-127391652	C	Ovol1	OK	13.4997	5.90879	-1.192	7.64572	2.08722e-14	2.67944e-12	yes	0.437696	YES
XLOC_008812	XLOC_008812	MYO15B	chr17:73584138-73622927	C	Ovol1	OK	0.533562	0.230411	-1.21145	4.801	1.57874e-06	5.36771e-05	yes	0.431834	YES
XLOC_000446	XLOC_000446	AK5	chr1:77747741-78025654	C	Ovol1	OK	0.781811	0.335322	-1.22127	3.7542	0.000173894	0.00301972	yes	0.428905	YES
XLOC_013841	XLOC_013841	SYNGR1	chr22:39745953-39781593	C	Ovol1	OK	4.08902	1.7444	-1.22902	4.22257	2.41532e-05	0.000586163	yes	0.426607	YES
XLOC_021588	XLOC_021588	LOC643596	chr9:140122017-140124090	C	Ovol1	OK	1.13535	0.476622	-1.25222	3.58381	0.000338618	0.00524587	yes	0.419802	YES
XLOC_000976	XLOC_000976	C4BPB	chr1:207262211-207273337	C	Ovol1	OK	88.068	36.8477	-1.25704	8.39378	0	0	yes	0.418402	YES
XLOC_011808	XLOC_011808	GLI2	chr2:121554866-121750229	C	Ovol1	OK	2.01727	0.841442	-1.26147	6.61421	3.73541e-11	3.3103e-09	yes	0.417119	YES
XLOC_003392	XLOC_003392	ASRGL1	chr11:62104773-62160887	C	Ovol1	OK	0.972355	0.40521	-1.26281	3.34699	0.000816939	0.0105836	yes	0.416731	YES
XLOC_014621	XLOC_014621	LOC201651	chr3:151347319-151546276	C	Ovol1	OK	1.10711	0.460995	-1.26398	3.2092	0.00133106	0.0154944	yes	0.416394	YES
XLOC_012504	XLOC_012504	CCDC74B	chr2:130887195-130902631	C	Ovol1	OK	1.29138	0.535681	-1.26947	3.75373	0.000174219	0.00302156	yes	0.414812	YES
XLOC_013631	XLOC_013631	TFF2	chr21:43766466-43771208	C	Ovol1	OK	4.91087	2.03415	-1.27155	4.17566	2.97123e-05	0.000703736	yes	0.414215	YES
XLOC_007473	XLOC_007473	ZG16B	chr16:2880172-2882285	C	Ovol1	OK	5.93298	2.44273	-1.28026	4.70124	2.58586e-06	8.397e-05	yes	0.411721	YES
XLOC_000978	XLOC_000978	CD55	chr1:207494816-207534311	C	Ovol1	OK	229.757	94.2252	-1.28592	10.0788	0	0	yes	0.410109	YES
XLOC_011147	XLOC_011147	PSG5	chr19:43671894-43690688	C	Ovol1	OK	14.4889	5.92103	-1.29103	6.7008	2.07288e-11	1.91094e-09	yes	0.408659	YES
XLOC_000037	XLOC_000037	PRDM16	chr1:2985741-3355185	C	Ovol1	OK	0.502661	0.205047	-1.29363	4.83032	1.3631e-06	4.71627e-05	yes	0.407923	YES
XLOC_016242	XLOC_016242	FST	chr5:52776594-52781904	C	Ovol1	OK	55.5262	22.4403	-1.30708	9.4138	0	0	yes	0.404138	YES
XLOC_013989	XLOC_013989	GGT5	chr22:24615621-24641110	C	Ovol1	OK	38.4501	15.4556	-1.31486	9.16903	0	0	yes	0.401965	YES
XLOC_014358	XLOC_014358	SEMA3F	chr3:50192847-50226508	C	Ovol1	OK	6.34685	2.55029	-1.31538	7.73524	1.02141e-14	1.43163e-12	yes	0.40182	YES
XLOC_011637	XLOC_011637	VAX2	chr2:71127719-71160575	C	Ovol1	OK	0.708308	0.284368	-1.31662	2.90023	0.00372891	0.0348674	yes	0.401474	YES
XLOC_002767	XLOC_002767	SYT15	chr10:46955443-46970601	C	Ovol1	OK	2.79527	1.11328	-1.32817	4.45343	8.45112e-06	0.000232635	yes	0.398273	YES
XLOC_008455	XLOC_008455	SLC47A1	chr17:19437166-19482346	C	Ovol1	OK	0.464847	0.182556	-1.34842	3.58109	0.000342165	0.00528087	yes	0.392722	YES
XLOC_013601	XLOC_013601	KCNE1	chr21:35818987-35883613	C	Ovol1	OK	0.957371	0.375775	-1.34921	3.54394	0.000394196	0.00591122	yes	0.392507	YES
XLOC_020944	XLOC_020944	TOX	chr8:59717976-60031767	C	Ovol1	OK	3.48038	1.36369	-1.35173	7.0072	2.43139e-12	2.4557e-10	yes	0.391822	YES
XLOC_011457	XLOC_011457	ID2	chr2:8822112-8824583	C	Ovol1	OK	3.72526	1.45518	-1.35614	5.08648	3.64777e-07	1.46081e-05	yes	0.390626	YES
XLOC_017847	XLOC_017847	COL11A2	chr6:33130468-33160245	C	Ovol1	OK	0.216114	0.0843354	-1.35758	3.37568	0.000736345	0.00969745	yes	0.390236	YES
XLOC_013630	XLOC_013630	TFF3	chr21:43731776-43735706	C	Ovol1	OK	2.44257	0.948703	-1.36437	4.20007	2.66828e-05	0.000640759	yes	0.388404	YES
XLOC_020130	XLOC_020130	SEMA3D	chr7:84624871-84751247	C	Ovol1	OK	1.32098	0.51271	-1.36539	6.03189	1.62054e-09	1.09654e-07	yes	0.38813	YES
XLOC_010593	XLOC_010593	PRKCG	chr19:54385466-54410901	C	Ovol1	OK	0.517159	0.19979	-1.37212	3.7814	0.000155951	0.00278563	yes	0.386323	YES
XLOC_002046	XLOC_002046	FMOD	chr1:203309751-203320289	C	Ovol1	OK	0.537155	0.207062	-1.37527	3.82131	0.000132745	0.00243119	yes	0.385481	YES
XLOC_004942	XLOC_004942	FAM101A	chr12:124773709-124800568	C	Ovol1	OK	0.598136	0.229893	-1.37951	3.5886	0.000332453	0.0051834	yes	0.384349	YES
XLOC_021928	XLOC_021928	STOM	chr9:124101352-124132545	C	Ovol1	OK	10.1618	3.90087	-1.38128	8.63167	0	0	yes	0.383878	YES
XLOC_007353	XLOC_007353	MFGE8	chr15:89441913-89456663	C	Ovol1	OK	162.545	61.9421	-1.39184	11.3025	0	0	yes	0.381078	YES
XLOC_001911	XLOC_001911	SH2D1B	chr1:162365055-162381928	C	Ovol1	OK	0.288191	0.108498	-1.40936	2.88471	0.00391772	0.0363361	yes	0.376479	YES
XLOC_023016	XLOC_023016	TREX2	chrX:152710177-152711945	C	Ovol1	OK	1.21519	0.449017	-1.43634	3.73755	0.000185822	0.00319056	yes	0.369504	YES
XLOC_002334	XLOC_002334	PPYR1	chr10:47083533-47088320	C	Ovol1	OK	1.5035	0.551152	-1.4478	4.6651	3.08464e-06	9.74038e-05	yes	0.36658	YES
XLOC_005703	XLOC_005703	MCF2L	chr13:113621797-113752862	C	Ovol1	OK	0.170766	0.0621286	-1.45869	3.25603	0.0011298	0.0136251	yes	0.363823	YES
XLOC_007106	XLOC_007106	PLCB2	chr15:40580097-40600174	C	Ovol1	OK	0.192984	0.0682692	-1.49917	3.46067	0.000538838	0.00756797	yes	0.353757	YES
XLOC_012859	XLOC_012859	SNAP25	chr20:10199476-10288065	C	Ovol1	OK	0.286322	0.0979772	-1.54712	2.77161	0.00557802	0.0478873	yes	0.342192	YES
XLOC_012635	XLOC_012635	HECW2	chr2:197063976-197457335	C	Ovol1	OK	0.976212	0.330043	-1.56454	6.38194	1.74853e-10	1.35694e-08	yes	0.338085	YES
XLOC_015361	XLOC_015361	HGFAC	chr4:3443725-3451213	C	Ovol1	OK	0.268056	0.0894091	-1.58404	2.90864	0.00363007	0.0341993	yes	0.333547	YES
XLOC_002791	XLOC_002791	OGDHL	chr10:50942686-50970425	C	Ovol1	OK	0.182064	0.0594883	-1.61377	3.12167	0.0017983	0.019769	yes	0.326743	YES
XLOC_002180	XLOC_002180	RGS7	chr1:240938816-241520478	C	Ovol1	OK	1.79109	0.567674	-1.6577	5.95588	2.5867e-09	1.62986e-07	yes	0.316944	YES
XLOC_011688	XLOC_011688	ATOH8	chr2:85980908-86018506	C	Ovol1	OK	4.48813	1.42238	-1.65781	9.9964	0	0	yes	0.31692	YES
XLOC_008714	XLOC_008714	ANKFN1	chr17:54230835-54560007	C	Ovol1	OK	0.19743	0.0625659	-1.65789	2.902	0.00370792	0.0347422	yes	0.316902	YES
XLOC_004452	XLOC_004452	NTF3	chr12:5541279-5604465	C	Ovol1	OK	2.28958	0.723168	-1.66268	4.5836	4.57046e-06	0.000134877	yes	0.315852	YES
XLOC_009901	XLOC_009901	AZU1	chr19:827830-832017	C	Ovol1	OK	0.736185	0.23166	-1.66806	3.08668	0.00202406	0.0217547	yes	0.314676	YES
XLOC_020909	XLOC_020909	SFRP1	chr8:41119475-41166990	C	Ovol1	OK	0.344643	0.106794	-1.69028	4.35085	1.35611e-05	0.000352128	yes	0.309867	YES
XLOC_022630	XLOC_022630	GPR64	chrX:19007424-19140755	C	Ovol1	OK	1.43109	0.431245	-1.73053	5.99411	2.04605e-09	1.33197e-07	yes	0.301341	YES
XLOC_002998	XLOC_002998	HSPA12A	chr10:118430702-118502085	C	Ovol1	OK	2.92816	0.879363	-1.73546	9.26248	0	0	yes	0.300313	YES
XLOC_011646	XLOC_011646	EMX1	chr2:73144603-73162020	C	Ovol1	OK	0.359468	0.107511	-1.74138	3.46485	0.000530525	0.00745885	yes	0.299083	YES
XLOC_021783	XLOC_021783	FRMD3	chr9:85862306-86153348	C	Ovol1	OK	5.44874	1.62212	-1.74804	8.77681	0	0	yes	0.297706	YES
XLOC_008888	XLOC_008888	FAM101B	chr17:289770-295731	C	Ovol1	OK	0.496927	0.14724	-1.75487	4.73486	2.1921e-06	7.2208e-05	yes	0.2963	YES
XLOC_013632	XLOC_013632	TFF1	chr21:43782390-43786644	C	Ovol1	OK	28.4944	8.32676	-1.77485	7.93015	2.22045e-15	3.24469e-13	yes	0.292225	YES
XLOC_013728	XLOC_013728	GNAZ	chr22:23401592-23484241	C	Ovol1	OK	0.550614	0.152245	-1.85464	4.86684	1.13397e-06	4.03529e-05	yes	0.276502	YES
XLOC_006748	XLOC_006748	CHRNA7	chr15:32322690-32462384	C	Ovol1	OK	0.412468	0.111669	-1.88506	4.52481	6.04504e-06	0.000171915	yes	0.270733	YES
XLOC_018220	XLOC_018220	DACT2	chr6:168707583-168720402	C	Ovol1	OK	1.30841	0.347766	-1.91163	6.4097	1.4581e-10	1.15772e-08	yes	0.265792	YES
XLOC_002278	XLOC_002278	PLXDC2	chr10:20105371-20569115	C	Ovol1	OK	0.596334	0.154855	-1.9452	4.91995	8.65643e-07	3.20498e-05	yes	0.259679	YES
XLOC_020773	XLOC_020773	DEFB1	chr8:6728096-6735529	C	Ovol1	OK	2.11293	0.547735	-1.9477	3.54543	0.000391979	0.0058844	yes	0.259229	YES
XLOC_012657	XLOC_012657	MPP4	chr2:202509596-202563417	C	Ovol1	OK	1.19895	0.289903	-2.04813	6.21228	5.2221e-10	3.83587e-08	yes	0.241797	YES
XLOC_012323	XLOC_012323	GKN2	chr2:69172363-69180102	C	Ovol1	OK	1.25117	0.29968	-2.06178	4.02383	5.72595e-05	0.00120817	yes	0.23952	YES
XLOC_004995	XLOC_004995	ANO2	chr12:5671816-6055398	C	Ovol1	OK	2.45408	0.582275	-2.07541	9.09406	0	0	yes	0.237268	YES
XLOC_011126	XLOC_011126	ATP1A3	chr19:42470733-42498382	C	Ovol1	OK	3.3018	0.747799	-2.14253	10.0183	0	0	yes	0.226482	YES
XLOC_003824	XLOC_003824	HBE1	chr11:5289579-5291373	C	Ovol1	OK	0.722162	0.157409	-2.1978	3.51696	0.000436516	0.00641968	yes	0.21797	YES
XLOC_008768	XLOC_008768	CACNG4	chr17:64960979-65029518	C	Ovol1	OK	0.568353	0.122685	-2.21182	5.74724	9.07114e-09	5.06509e-07	yes	0.215862	YES
XLOC_001491	XLOC_001491	SLC1A7	chr1:53552854-53608289	C	Ovol1	OK	1.33735	0.282551	-2.2428	7.03193	2.03704e-12	2.08812e-10	yes	0.211276	YES
XLOC_009627	XLOC_009627	ANKRD30B	chr18:14748238-14852737	C	Ovol1	OK	0.228641	0.0474025	-2.27005	4.84752	1.25015e-06	4.4144e-05	yes	0.207323	YES
XLOC_010594	XLOC_010594	CACNG7	chr19:54415990-54446969	C	Ovol1	OK	3.88273	0.762961	-2.34739	9.5312	0	0	yes	0.196501	YES
XLOC_009087	XLOC_009087	VTN	chr17:26694298-26697373	C	Ovol1	OK	1.08423	0.204669	-2.40531	5.84948	4.931e-09	2.89454e-07	yes	0.188769	YES
XLOC_021351	XLOC_021351	WNK2	chr9:95947211-96108696	C	Ovol1	OK	0.253416	0.0468408	-2.43567	4.99849	5.77813e-07	2.21082e-05	yes	0.184838	YES
XLOC_022546	XLOC_022546	DUSP9	chrX:152907896-152916781	C	Ovol1	OK	0.406047	0.0738042	-2.45987	4.59082	4.41505e-06	0.000131267	yes	0.181763	YES
XLOC_014027	XLOC_014027	LOC730005	chr22:30920916-30942669	C	Ovol1	OK	0.495004	0.0895191	-2.46717	3.85154	0.000117375	0.00221465	yes	0.180846	YES
XLOC_015760	XLOC_015760	CPLX1	chr4:778744-819945	C	Ovol1	OK	0.944011	0.169397	-2.47839	5.98001	2.23127e-09	1.44569e-07	yes	0.179445	YES
XLOC_009226	XLOC_009226	KRT33B	chr17:39519745-39526047	C	Ovol1	OK	0.204594	0.0364203	-2.48995	3.03148	0.00243362	0.0250024	yes	0.178012	YES
XLOC_004416	XLOC_004416	ADAMTS8	chr11:130274817-130298539	C	Ovol1	OK	0.415958	0.0642213	-2.69531	5.84739	4.99351e-09	2.91876e-07	yes	0.154394	YES
XLOC_007280	XLOC_007280	CYP1A1	chr15:75011882-75017877	C	Ovol1	OK	6.10148	0.923026	-2.72472	12.0378	0	0	yes	0.151279	YES
XLOC_019448	XLOC_019448	AQP1	chr7:30951414-30965131	C	Ovol1	OK	31.2523	4.60402	-2.763	19.3618	0	0	yes	0.147317	YES
XLOC_007387	XLOC_007387	PCSK6	chr15:101844132-102030187	C	Ovol1	OK	0.237071	0.0346749	-2.77335	3.91145	9.17446e-05	0.00180804	yes	0.146264	YES
XLOC_011860	XLOC_011860	LYPD6B	chr2:149894980-150071772	C	Ovol1	OK	1.70469	0.241321	-2.82048	7.15022	8.66418e-13	9.37096e-11	yes	0.141563	YES
XLOC_011563	XLOC_011563	PKDCC	chr2:42275160-42285668	C	Ovol1	OK	3.58632	0.480565	-2.8997	11.2795	0	0	yes	0.134	YES
XLOC_012021	XLOC_012021	IGFBP2	chr2:217498126-217529158	C	Ovol1	OK	1.05762	0.119932	-3.14053	5.89971	3.64137e-09	2.21318e-07	yes	0.113398	YES
XLOC_006400	XLOC_006400	STXBP6	chr14:25281305-25519095	C	Ovol1	OK	1.58566	0.157623	-3.33054	8.08355	6.66134e-16	1.07647e-13	yes	0.0994048	YES
XLOC_013742	XLOC_013742	SUSD2	chr22:24577443-24585074	C	Ovol1	OK	15.2233	1.36822	-3.47591	21.33	0	0	yes	0.0898766	YES
XLOC_006161	XLOC_006161	OTUB2	chr14:94492723-94515276	C	Ovol1	OK	2.50608	4.9981	0.995948	-5.11156	3.19512e-07	1.29252e-05	yes	1.99439	NO
XLOC_004204	XLOC_004204	PGM2L1	chr11:74041360-74109502	C	Ovol1	OK	1.00475	2.00275	0.995147	-4.89984	9.59166e-07	3.49472e-05	yes	1.99328	NO
XLOC_000232	XLOC_000232	PTPRU	chr1:29563027-29653325	C	Ovol1	OK	1.91398	3.81091	0.993556	-4.7537	1.99729e-06	6.65894e-05	yes	1.99109	NO
XLOC_020126	XLOC_020126	CACNA2D1	chr7:81579417-82073031	C	Ovol1	OK	0.813424	1.61919	0.993196	-3.81082	0.000138508	0.00251994	yes	1.99059	NO
XLOC_015521	XLOC_015521	IL8	chr4:74606274-74609433	C	Ovol1	OK	4.0666	8.06309	0.98751	-4.32012	1.55947e-05	0.000399643	yes	1.98276	NO
XLOC_002397	XLOC_002397	ADAMTS14	chr10:72432558-72522195	C	Ovol1	OK	0.281452	0.556901	0.984532	-3.08089	0.00206381	0.0220783	yes	1.97867	NO
XLOC_016319	XLOC_016319	JMY	chr5:78531924-78623038	C	Ovol1	OK	0.975909	1.92119	0.977178	-4.86353	1.15309e-06	4.09273e-05	yes	1.96861	NO
XLOC_001737	XLOC_001737	FAM63A	chr1:150969300-150980854	C	Ovol1	OK	1.94263	3.82366	0.976946	-3.40315	0.000666137	0.00894434	yes	1.96829	NO
XLOC_001871	XLOC_001871	AIM2	chr1:159032274-159046647	C	Ovol1	OK	1.83764	3.60539	0.972302	-3.57492	0.000350329	0.00538268	yes	1.96197	NO
XLOC_013088	XLOC_013088	SLCO4A1	chr20:61273796-61303647	C	Ovol1	OK	2.38892	4.68119	0.970519	-4.15543	3.24669e-05	0.000758167	yes	1.95955	NO
XLOC_020857	XLOC_020857	STC1	chr8:23699433-23712320	C	Ovol1	OK	16.866	33.0428	0.970219	-7.32274	2.42917e-13	2.81164e-11	yes	1.95914	NO
XLOC_015681	XLOC_015681	TRIM2	chr4:154074269-154260474	C	Ovol1	OK	2.01805	3.9513	0.969365	-4.46248	8.10183e-06	0.000223917	yes	1.95798	NO
XLOC_016152	XLOC_016152	PDLIM3	chr4:186421814-186456712	C	Ovol1	OK	0.759645	1.48421	0.966295	-3.32485	0.000884662	0.0112101	yes	1.95382	NO
XLOC_017222	XLOC_017222	HLA-G	chr6:29794755-29798899	C	Ovol1	OK	1.63526	3.18822	0.963229	-3.50761	0.000452157	0.00660727	yes	1.94967	NO
XLOC_022499	XLOC_022499	SPANXF1	chrX:140084755-140085871	C	Ovol1	OK	20.79	40.5258	0.962953	-4.59001	4.4323e-06	0.000131495	yes	1.9493	NO
XLOC_008191	XLOC_008191	ESRP2	chr16:68119268-68270136	C	Ovol1	OK	2.75198	5.36343	0.962688	-3.40665	0.000657655	0.00885903	yes	1.94894	NO
XLOC_022488	XLOC_022488	FHL1	chrX:135228860-135293518	C	Ovol1	OK	1.74996	3.40116	0.958702	-3.47569	0.000509532	0.00724527	yes	1.94356	NO
XLOC_000946	XLOC_000946	PPFIA4	chr1:203020310-203047864	C	Ovol1	OK	0.635252	1.23378	0.957688	-3.5188	0.00043351	0.00638231	yes	1.94219	NO
XLOC_011985	XLOC_011985	FAM117B	chr2:203499900-203634480	C	Ovol1	OK	0.37767	0.732657	0.956012	-3.34408	0.000825558	0.0106478	yes	1.93994	NO
XLOC_004920	XLOC_004920	WDR66	chr12:122356462-122441832	C	Ovol1	OK	1.16804	2.26406	0.954829	-3.39273	0.000691991	0.00922834	yes	1.93835	NO
XLOC_004798	XLOC_004798	CRADD	chr12:94071150-94244531	C	Ovol1	OK	3.74261	7.25365	0.954663	-3.85696	0.000114807	0.00217215	yes	1.93813	NO
XLOC_007483	XLOC_007483	IL32	chr16:3115312-3119668	C	Ovol1	OK	33.9156	65.5106	0.949777	-5.73178	9.9382e-09	5.52676e-07	yes	1.93157	NO
XLOC_001254	XLOC_001254	MFAP2	chr1:17300998-17308081	C	Ovol1	OK	3.74499	7.22804	0.948641	-3.52326	0.000426267	0.00628915	yes	1.93005	NO
XLOC_019936	XLOC_019936	ETV1	chr7:13930855-14031050	C	Ovol1	OK	3.75009	7.22349	0.945771	-5.58017	2.40279e-08	1.24078e-06	yes	1.92622	NO
XLOC_002562	XLOC_002562	MXI1	chr10:111967362-112047123	C	Ovol1	OK	3.53366	6.78134	0.940407	-4.80222	1.56915e-06	5.36165e-05	yes	1.91907	NO
XLOC_022826	XLOC_022826	ARMCX2	chrX:100910267-100914863	C	Ovol1	OK	6.19088	11.8782	0.940095	-5.30902	1.10217e-07	5.01303e-06	yes	1.91865	NO
XLOC_008304	XLOC_008304	HIC1	chr17:1958392-1962981	C	Ovol1	OK	0.56414	1.08171	0.939192	-3.12235	0.00179415	0.019769	yes	1.91745	NO
XLOC_005946	XLOC_005946	MMP14	chr14:23305792-23316803	C	Ovol1	OK	68.8147	131.415	0.933346	-7.96141	1.77636e-15	2.71112e-13	yes	1.9097	NO
XLOC_019943	XLOC_019943	AGR2	chr7:16832263-16844738	C	Ovol1	OK	6.74645	12.8798	0.932907	-4.08568	4.39485e-05	0.000973671	yes	1.90912	NO
XLOC_000492	XLOC_000492	FNBP1L	chr1:93913687-94020218	C	Ovol1	OK	6.89869	13.1623	0.932014	-5.99959	1.97822e-09	1.29586e-07	yes	1.90794	NO
XLOC_016512	XLOC_016512	AFAP1L1	chr5:148651400-148721367	C	Ovol1	OK	1.89525	3.61388	0.931159	-4.6	4.22483e-06	0.000125883	yes	1.90681	NO
XLOC_013871	XLOC_013871	FAM109B	chr22:42470254-42475442	C	Ovol1	OK	1.16329	2.21234	0.927365	-3.42994	0.000603719	0.00825142	yes	1.9018	NO
XLOC_006572	XLOC_006572	GPR68	chr14:91698875-91720224	C	Ovol1	OK	3.58986	6.82698	0.927322	-4.66361	3.10714e-06	9.76653e-05	yes	1.90174	NO
XLOC_000281	XLOC_000281	ZC3H12A	chr1:37940118-37949978	C	Ovol1	OK	1.42708	2.71125	0.925896	-3.74578	0.000179837	0.0031032	yes	1.89986	NO
XLOC_009651	XLOC_009651	DSG2	chr18:29078026-29128814	C	Ovol1	OK	26.6031	50.1991	0.916069	-7.69466	1.42109e-14	1.91373e-12	yes	1.88697	NO
XLOC_020355	XLOC_020355	OR2A7	chr7:143955788-143983096	C	Ovol1	OK	1.15055	2.15959	0.908438	-3.37047	0.000750401	0.00981668	yes	1.87701	NO
XLOC_016972	XLOC_016972	CD74	chr5:149781199-149792332	C	Ovol1	OK	94.33	176.996	0.907926	-7.1007	1.24123e-12	1.29163e-10	yes	1.87635	NO
XLOC_014805	XLOC_014805	SATB1	chr3:18389133-18480265	C	Ovol1	OK	0.706778	1.32447	0.906091	-3.47167	0.000517241	0.00732455	yes	1.87396	NO
XLOC_004728	XLOC_004728	MARCH9	chr12:58148899-58153689	C	Ovol1	OK	2.14027	4.00392	0.90362	-3.88631	0.000101781	0.00197467	yes	1.87075	NO
XLOC_015188	XLOC_015188	PFN2	chr3:149682690-149688741	C	Ovol1	OK	7.57845	14.1662	0.902477	-4.55013	5.3614e-06	0.000155045	yes	1.86927	NO
XLOC_006310	XLOC_006310	ZBTB42	chr14:105266932-105271048	C	Ovol1	OK	0.604307	1.12402	0.895315	-3.15667	0.0015958	0.0179524	yes	1.86002	NO
XLOC_012731	XLOC_012731	SCG2	chr2:224461657-224467217	C	Ovol1	OK	0.550704	1.02416	0.895088	-2.90803	0.00363713	0.0342365	yes	1.85972	NO
XLOC_017512	XLOC_017512	DSE	chr6:116601282-116759442	C	Ovol1	OK	4.8768	9.06635	0.894586	-5.48114	4.22585e-08	2.0511e-06	yes	1.85908	NO
XLOC_003713	XLOC_003713	CCDC15	chr11:124824016-124911385	C	Ovol1	OK	1.6651	3.09235	0.893091	-4.1687	3.06339e-05	0.00072082	yes	1.85715	NO
XLOC_016251	XLOC_016251	IL31RA	chr5:55147333-55212981	C	Ovol1	OK	1.09724	2.03701	0.892569	-3.31005	0.000932784	0.0116691	yes	1.85648	NO
XLOC_005388	XLOC_005388	CDK17	chr12:96672038-96794366	C	Ovol1	OK	5.9112	10.9697	0.891998	-5.25245	1.50093e-07	6.60792e-06	yes	1.85574	NO
XLOC_007710	XLOC_007710	CX3CL1	chr16:57406413-57418956	C	Ovol1	OK	0.741195	1.37537	0.891896	-3.23386	0.0012213	0.0144122	yes	1.85561	NO
XLOC_022238	XLOC_022238	CCDC120	chrX:48916515-48927510	C	Ovol1	OK	2.31993	4.30332	0.891369	-3.84499	0.000120559	0.00225	yes	1.85494	NO
XLOC_010850	XLOC_010850	S1PR2	chr19:10332108-10341948	C	Ovol1	OK	0.556743	1.03256	0.891143	-3.05932	0.00221841	0.0232966	yes	1.85464	NO
XLOC_010815	XLOC_010815	FLJ22184	chr19:7933604-7939326	C	Ovol1	OK	0.331664	0.614381	0.88941	-2.84677	0.00441658	0.039781	yes	1.85242	NO
XLOC_004368	XLOC_004368	LOC399959	chr11:121959810-122073770	C	Ovol1	OK	4.96782	9.18446	0.886583	-5.01526	5.29614e-07	2.04348e-05	yes	1.84879	NO
XLOC_016014	XLOC_016014	PLA2G12A	chr4:110631144-110651242	C	Ovol1	OK	2.81125	5.19707	0.886488	-4.9866	6.14501e-07	2.33817e-05	yes	1.84867	NO
XLOC_022320	XLOC_022320	FOXO4	chrX:70315998-70323384	C	Ovol1	OK	0.795415	1.47044	0.88647	-3.27366	0.00106163	0.0129738	yes	1.84865	NO
XLOC_011150	XLOC_011150	PSG9	chr19:43757434-43773682	C	Ovol1	OK	2.49986	4.59432	0.878001	-3.61467	0.000300729	0.0047645	yes	1.83783	NO
XLOC_011692	XLOC_011692	KDM3A	chr2:86668270-86719839	C	Ovol1	OK	6.61409	12.1446	0.876706	-5.78176	7.39215e-09	4.23077e-07	yes	1.83618	NO
XLOC_003229	XLOC_003229	PRRG4	chr11:32851488-32876105	C	Ovol1	OK	1.00015	1.83451	0.875174	-3.00904	0.00262074	0.0265085	yes	1.83423	NO
XLOC_009838	XLOC_009838	MYO5B	chr18:47349155-47721451	C	Ovol1	OK	0.442777	0.811702	0.874371	-3.64171	0.000270837	0.00438189	yes	1.83321	NO
XLOC_003788	XLOC_003788	CDKN1C	chr11:2904447-2906995	C	Ovol1	OK	1.88788	3.45937	0.873738	-2.82064	0.00479286	0.0425564	yes	1.8324	NO
XLOC_000217	XLOC_000217	C1orf38	chr1:28199054-28213193	C	Ovol1	OK	2.108	3.84942	0.868767	-2.85615	0.00428817	0.0390858	yes	1.8261	NO
XLOC_004111	XLOC_004111	CDC42BPG	chr11:64591661-64612041	C	Ovol1	OK	0.714283	1.30388	0.868247	-3.39804	0.000678693	0.00907744	yes	1.82544	NO
XLOC_021082	XLOC_021082	SNTB1	chr8:121547984-121824309	C	Ovol1	OK	0.650426	1.18721	0.868115	-3.25511	0.0011335	0.013649	yes	1.82528	NO
XLOC_020981	XLOC_020981	JPH1	chr8:75146938-75233562	C	Ovol1	OK	0.48656	0.88773	0.867502	-3.02893	0.00245424	0.0251765	yes	1.8245	NO
XLOC_015807	XLOC_015807	HS3ST1	chr4:11399987-11430537	C	Ovol1	OK	3.91576	7.13876	0.866382	-4.0352	5.45552e-05	0.00116362	yes	1.82309	NO
XLOC_016821	XLOC_016821	ARRDC3	chr5:90664540-90716532	C	Ovol1	OK	4.66656	8.47938	0.861598	-5.18333	2.17961e-07	9.24048e-06	yes	1.81705	NO
XLOC_005382	XLOC_005382	FGD6	chr12:95470524-95611240	C	Ovol1	OK	2.74605	4.9863	0.860611	-5.59477	2.20914e-08	1.14942e-06	yes	1.81581	NO
XLOC_012408	XLOC_012408	GPAT2	chr2:96676298-96700727	C	Ovol1	OK	10.3663	18.7882	0.857916	-5.67643	1.37535e-08	7.43772e-07	yes	1.81242	NO
XLOC_003174	XLOC_003174	AMPD3	chr11:10471867-10529126	C	Ovol1	OK	1.74673	3.15759	0.854166	-3.6362	0.000276685	0.00444508	yes	1.80771	NO
XLOC_006410	XLOC_006410	EGLN3	chr14:34393420-34420284	C	Ovol1	OK	2.72255	4.91618	0.852579	-3.90885	9.2737e-05	0.00182067	yes	1.80573	NO
XLOC_014660	XLOC_014660	GPR160	chr3:169755734-169803183	C	Ovol1	OK	1.4939	2.69508	0.851242	-3.137	0.00170688	0.0189997	yes	1.80405	NO
XLOC_012692	XLOC_012692	MREG	chr2:216807313-216878346	C	Ovol1	OK	1.83777	3.31509	0.851089	-3.75328	0.000174539	0.00302329	yes	1.80386	NO
XLOC_009689	XLOC_009689	C18orf54	chr18:51885170-51908404	C	Ovol1	OK	1.88072	3.39094	0.8504	-4.23119	2.32459e-05	0.000566145	yes	1.803	NO
XLOC_008660	XLOC_008660	NSFP1	chr17:44450178-44500463	C	Ovol1	OK	5.54788	9.98707	0.848124	-3.0868	0.00202324	0.0217547	yes	1.80016	NO
XLOC_003711	XLOC_003711	ROBO3	chr11:124735304-124751370	C	Ovol1	OK	1.10278	1.98489	0.847912	-3.69924	0.000216247	0.00364462	yes	1.79989	NO
XLOC_017328	XLOC_017328	MAPK13	chr6:36098261-36107842	C	Ovol1	OK	21.0346	37.8431	0.847267	-6.00807	1.87744e-09	1.25798e-07	yes	1.79909	NO
XLOC_011739	XLOC_011739	IL1R1	chr2:102770401-102796334	C	Ovol1	OK	1.651	2.96944	0.846848	-4.1163	3.85e-05	0.000874109	yes	1.79857	NO
XLOC_021682	XLOC_021682	AQP3	chr9:33441159-33447590	C	Ovol1	OK	2.118	3.80747	0.846132	-3.32968	0.00086945	0.0110581	yes	1.79767	NO
XLOC_014921	XLOC_014921	MST1R	chr3:49924435-49941306	C	Ovol1	OK	4.50189	8.08841	0.845324	-5.26406	1.40907e-07	6.24356e-06	yes	1.79667	NO
XLOC_006912	XLOC_006912	NEO1	chr15:73344824-73597547	C	Ovol1	OK	0.624314	1.12156	0.84516	-3.49376	0.000476273	0.00687818	yes	1.79646	NO
XLOC_005374	XLOC_005374	BTG1	chr12:92534053-92539673	C	Ovol1	OK	8.48373	15.2315	0.844291	-5.87951	4.11494e-09	2.46825e-07	yes	1.79538	NO
XLOC_004367	XLOC_004367	TRIM29	chr11:119981993-120008863	C	Ovol1	OK	1.34894	2.41926	0.842735	-3.43328	0.000596329	0.008183	yes	1.79345	NO
XLOC_015457	XLOC_015457	ATP10D	chr4:47487409-47595503	C	Ovol1	OK	3.37843	6.05605	0.842023	-5.2811	1.28407e-07	5.80198e-06	yes	1.79256	NO
XLOC_002404	XLOC_002404	DDIT4	chr10:74033676-74035797	C	Ovol1	OK	42.1165	75.4798	0.841706	-6.40595	1.4944e-10	1.17972e-08	yes	1.79217	NO
XLOC_000150	XLOC_000150	CDA	chr1:20915443-20945400	C	Ovol1	OK	36.2459	64.7976	0.838122	-5.64686	1.63405e-08	8.69973e-07	yes	1.78772	NO
XLOC_014458	XLOC_014458	TMEM45A	chr3:100211462-100296285	C	Ovol1	OK	1.78924	3.19811	0.837873	-3.02676	0.00247194	0.0252481	yes	1.78741	NO
XLOC_007721	XLOC_007721	MMP15	chr16:58059281-58080804	C	Ovol1	OK	2.13931	3.81824	0.835762	-4.19302	2.75261e-05	0.000657563	yes	1.7848	NO
XLOC_003648	XLOC_003648	NNMT	chr11:114166534-114183238	C	Ovol1	OK	10.4938	18.7223	0.83522	-4.78083	1.74575e-06	5.8918e-05	yes	1.78413	NO
XLOC_014603	XLOC_014603	CHST2	chr3:142838667-142841812	C	Ovol1	OK	2.58331	4.60462	0.833864	-3.95478	7.66064e-05	0.00155228	yes	1.78245	NO
XLOC_011884	XLOC_011884	LASS6	chr2:169312834-169631152	C	Ovol1	OK	3.39486	6.0491	0.833366	-5.12222	3.01963e-07	1.23814e-05	yes	1.78184	NO
XLOC_012549	XLOC_012549	BAZ2B	chr2:160175489-160473059	C	Ovol1	OK	0.879936	1.56693	0.83247	-3.98724	6.68473e-05	0.00137663	yes	1.78073	NO
XLOC_020700	XLOC_020700	TRIB1	chr8:126442562-126450644	C	Ovol1	OK	2.34348	4.16603	0.830023	-4.05762	4.9575e-05	0.00106734	yes	1.77771	NO
XLOC_015005	XLOC_015005	FRMD4B	chr3:69219145-69435430	C	Ovol1	OK	0.306387	0.543598	0.827185	-2.75578	0.0058552	0.0494631	yes	1.77422	NO
XLOC_003070	XLOC_003070	PKP3	chr11:394216-404908	C	Ovol1	OK	9.06077	16.0717	0.826815	-5.36343	8.16562e-08	3.78929e-06	yes	1.77377	NO
XLOC_016282	XLOC_016282	OCLN	chr5:68788118-68850133	C	Ovol1	OK	2.14779	3.80347	0.824465	-3.61485	0.000300523	0.0047645	yes	1.77088	NO
XLOC_004510	XLOC_004510	GABARAPL1	chr12:10365488-10375724	C	Ovol1	OK	5.48164	9.70601	0.824271	-4.18476	2.85465e-05	0.0006784	yes	1.77064	NO
XLOC_017277	XLOC_017277	C2	chr6:31867393-31913449	C	Ovol1	OK	2.75362	4.8719	0.823155	-3.1696	0.0015265	0.0173004	yes	1.76927	NO
XLOC_016759	XLOC_016759	ADAMTS6	chr5:64444562-64777704	C	Ovol1	OK	1.24521	2.2029	0.823014	-4.09497	4.22231e-05	0.00094305	yes	1.7691	NO
XLOC_003383	XLOC_003383	C11orf9	chr11:61520120-61555989	C	Ovol1	OK	1.23838	2.18769	0.820948	-3.47633	0.000508331	0.0072432	yes	1.76657	NO
XLOC_011797	XLOC_011797	INSIG2	chr2:118846049-118867597	C	Ovol1	OK	11.1189	19.6405	0.820826	-5.34312	9.13603e-08	4.18308e-06	yes	1.76642	NO
XLOC_017177	XLOC_017177	BTN3A3	chr6:26440699-26453643	C	Ovol1	OK	2.51486	4.44184	0.82068	-3.91046	9.21222e-05	0.00181288	yes	1.76624	NO
XLOC_009998	XLOC_009998	KIAA1543	chr19:7660787-7683196	C	Ovol1	OK	1.12394	1.98307	0.819164	-3.45589	0.000548485	0.00766428	yes	1.76438	NO
XLOC_000629	XLOC_000629	LOC388692	chr1:149279475-149291742	C	Ovol1	OK	0.300393	0.529338	0.817337	-3.28881	0.00100612	0.0124058	yes	1.76215	NO
XLOC_016206	XLOC_016206	PDZD2	chr5:31799030-32111038	C	Ovol1	OK	0.749196	1.31963	0.816719	-4.13182	3.599e-05	0.000823932	yes	1.7614	NO
XLOC_001442	XLOC_001442	SLC6A9	chr1:44457279-44497134	C	Ovol1	OK	1.85201	3.26151	0.816453	-3.18565	0.00144428	0.0164773	yes	1.76107	NO
XLOC_013275	XLOC_013275	TGM2	chr20:36756863-36793700	C	Ovol1	OK	132.243	232.566	0.814447	-6.55473	5.57412e-11	4.78538e-09	yes	1.75862	NO
XLOC_004883	XLOC_004883	OAS2	chr12:113416273-113449528	C	Ovol1	OK	4.74303	8.33642	0.813619	-3.42898	0.000605844	0.00826402	yes	1.75761	NO
XLOC_019458	XLOC_019458	BBS9	chr7:33169151-33645680	C	Ovol1	OK	1.11584	1.95088	0.805993	-2.91002	0.00361411	0.0341427	yes	1.74835	NO
XLOC_016112	XLOC_016112	DDX60	chr4:169137441-169239958	C	Ovol1	OK	4.30909	7.51521	0.802432	-5.24261	1.58322e-07	6.9097e-06	yes	1.74404	NO
XLOC_016963	XLOC_016963	SH3TC2	chr5:148361712-148442737	C	Ovol1	OK	0.74874	1.3039	0.8003	-4.84064	1.29424e-06	4.53172e-05	yes	1.74146	NO
XLOC_014829	XLOC_014829	TRANK1	chr3:36868307-36986548	C	Ovol1	OK	0.415119	0.721591	0.797655	-3.33503	0.000852917	0.0108983	yes	1.73827	NO
XLOC_017688	XLOC_017688	NEDD9	chr6:11183530-11382581	C	Ovol1	OK	6.36185	11.0485	0.796333	-4.63683	3.53785e-06	0.000109484	yes	1.73668	NO
XLOC_005457	XLOC_005457	SLC24A6	chr12:113736570-113772925	C	Ovol1	OK	8.43846	14.6448	0.795337	-5.13571	2.81087e-07	1.16647e-05	yes	1.73548	NO
XLOC_011615	XLOC_011615	HSPC159	chr2:64681326-64688517	C	Ovol1	OK	1.38371	2.39259	0.790029	-3.38512	0.000711459	0.00944213	yes	1.72911	NO
XLOC_009832	XLOC_009832	SMAD7	chr18:46446222-46477081	C	Ovol1	OK	2.58729	4.46624	0.787615	-3.32308	0.000890291	0.0112503	yes	1.72622	NO
XLOC_003611	XLOC_003611	DYNC2H1	chr11:102980159-103350591	C	Ovol1	OK	0.389753	0.672146	0.786215	-3.43174	0.000599724	0.008205	yes	1.72454	NO
XLOC_008400	XLOC_008400	USP43	chr17:9548949-9633003	C	Ovol1	OK	1.39961	2.41176	0.785061	-3.48964	0.00048367	0.00696403	yes	1.72317	NO
XLOC_006507	XLOC_006507	ZFP36L1	chr14:69254374-69259785	C	Ovol1	OK	47.5838	81.9878	0.78494	-6.49724	8.18068e-11	6.85182e-09	yes	1.72302	NO
XLOC_007336	XLOC_007336	HOMER2	chr15:83517735-83621473	C	Ovol1	OK	2.38051	4.09939	0.784139	-3.18626	0.00144125	0.0164758	yes	1.72206	NO
XLOC_008632	XLOC_008632	NAGS	chr17:42082031-42086436	C	Ovol1	OK	2.43442	4.1838	0.781237	-3.31416	0.000919176	0.011533	yes	1.7186	NO
XLOC_005017	XLOC_005017	C1R	chr12:7187514-7245043	C	Ovol1	OK	2.01175	3.45322	0.779486	-3.26013	0.0011136	0.0135008	yes	1.71652	NO
XLOC_020635	XLOC_020635	PDP1	chr8:94929082-94938296	C	Ovol1	OK	15.3582	26.3487	0.778724	-5.49365	3.93708e-08	1.91772e-06	yes	1.71561	NO
XLOC_004711	XLOC_004711	LRP1	chr12:57522281-57607125	C	Ovol1	OK	1.5621	2.67923	0.778329	-4.94865	7.47308e-07	2.79701e-05	yes	1.71514	NO
XLOC_011940	XLOC_011940	FAM171B	chr2:187558788-187628512	C	Ovol1	OK	1.08732	1.85851	0.773371	-3.10691	0.00189057	0.0205613	yes	1.70926	NO
XLOC_000986	XLOC_000986	G0S2	chr1:209848669-209849735	C	Ovol1	OK	74.3864	126.662	0.767878	-5.8807	4.08528e-09	2.4612e-07	yes	1.70276	NO
XLOC_017442	XLOC_017442	MYO6	chr6:76458908-76629254	C	Ovol1	OK	7.17579	12.208	0.766618	-5.86106	4.59928e-09	2.73488e-07	yes	1.70128	NO
XLOC_015967	XLOC_015967	PPM1K	chr4:89181531-89205888	C	Ovol1	OK	1.58236	2.6888	0.764891	-3.38542	0.000710695	0.00944111	yes	1.69924	NO
XLOC_007547	XLOC_007547	TMC5	chr16:19422056-19510434	C	Ovol1	OK	0.710186	1.20676	0.764863	-2.93852	0.00329783	0.0318721	yes	1.69921	NO
XLOC_017223	XLOC_017223	HLA-H	chr6:29855382-29858856	C	Ovol1	OK	30.4437	51.7121	0.764358	-5.69402	1.24085e-08	6.76361e-07	yes	1.69861	NO
XLOC_011828	XLOC_011828	ARHGEF4	chr2:131674223-131804836	C	Ovol1	OK	1.55487	2.63705	0.76213	-3.17574	0.00149456	0.0169804	yes	1.69599	NO
XLOC_009878	XLOC_009878	CYB5A	chr18:71920526-71959221	C	Ovol1	OK	13.2433	22.4576	0.761942	-3.7779	0.000158159	0.0028068	yes	1.69577	NO
XLOC_011969	XLOC_011969	AOX1	chr2:201450730-201536217	C	Ovol1	OK	6.22683	10.5514	0.760862	-5.1503	2.60072e-07	1.09157e-05	yes	1.6945	NO
XLOC_011755	XLOC_011755	RGPD4	chr2:108443387-108509000	C	Ovol1	OK	0.404053	0.683092	0.757533	-2.851	0.00435824	0.0394887	yes	1.6906	NO
XLOC_012011	XLOC_012011	CPS1	chr2:211342408-211543831	C	Ovol1	OK	0.513011	0.866497	0.756205	-2.82585	0.0047156	0.0420062	yes	1.68904	NO
XLOC_006501	XLOC_006501	PLEK2	chr14:67853699-67878828	C	Ovol1	OK	13.8567	23.3925	0.755458	-4.6086	4.05386e-06	0.000121846	yes	1.68817	NO
XLOC_015987	XLOC_015987	RG9MTD2	chr4:100467863-100485189	C	Ovol1	OK	1.48426	2.50353	0.754227	-3.0758	0.00209936	0.0223195	yes	1.68673	NO
XLOC_007183	XLOC_007183	KIAA1370	chr15:52873517-52970820	C	Ovol1	OK	1.02002	1.71861	0.75264	-3.07274	0.00212107	0.0224807	yes	1.68487	NO
XLOC_009870	XLOC_009870	DSEL	chr18:65173818-65566856	C	Ovol1	OK	0.680051	1.14504	0.751678	-3.40089	0.000671678	0.00900115	yes	1.68375	NO
XLOC_009696	XLOC_009696	NEDD4L	chr18:55711618-56068772	C	Ovol1	OK	12.8527	21.6113	0.749712	-5.65106	1.59465e-08	8.52298e-07	yes	1.68146	NO
XLOC_013152	XLOC_013152	ProSAPiP1	chr20:3143272-3149207	C	Ovol1	OK	0.801701	1.34712	0.748743	-3.08458	0.00203841	0.0218576	yes	1.68033	NO
XLOC_003963	XLOC_003963	PHF21A	chr11:45950869-46142985	C	Ovol1	OK	1.40866	2.36673	0.748574	-3.5932	0.000326637	0.00510431	yes	1.68013	NO
XLOC_019436	XLOC_019436	CREB5	chr7:28338939-28865511	C	Ovol1	OK	0.607041	1.01744	0.745075	-2.89356	0.00380898	0.0355099	yes	1.67606	NO
XLOC_007703	XLOC_007703	HERPUD1	chr16:56965747-56977793	C	Ovol1	OK	12.2028	20.4272	0.743279	-4.6924	2.70021e-06	8.68619e-05	yes	1.67398	NO
XLOC_015864	XLOC_015864	TEC	chr4:48137799-48271814	C	Ovol1	OK	1.53986	2.57767	0.743271	-3.24827	0.00116108	0.0138925	yes	1.67397	NO
XLOC_014795	XLOC_014795	SH3BP5	chr3:15296356-15382901	C	Ovol1	OK	3.3698	5.62961	0.740372	-3.74525	0.000180217	0.0031032	yes	1.67061	NO
XLOC_020925	XLOC_020925	PCMTD1	chr8:52730139-52811735	C	Ovol1	OK	2.04217	3.41143	0.74027	-3.57425	0.000351234	0.00538454	yes	1.67049	NO
XLOC_015245	XLOC_015245	TNFSF10	chr3:172223297-172241297	C	Ovol1	OK	15.7516	26.3026	0.739708	-5.0231	5.08446e-07	1.99543e-05	yes	1.66984	NO
XLOC_004689	XLOC_004689	DGKA	chr12:56324945-56347807	C	Ovol1	OK	2.73999	4.57465	0.739492	-3.19952	0.00137659	0.0159061	yes	1.66959	NO
XLOC_005494	XLOC_005494	RHOF	chr12:122150657-122231594	C	Ovol1	OK	14.1368	23.5547	0.736564	-4.31604	1.58856e-05	0.000406339	yes	1.6662	NO
XLOC_006563	XLOC_006563	GALC	chr14:88399357-88459907	C	Ovol1	OK	6.62487	11.0359	0.736238	-4.74936	2.04058e-06	6.78678e-05	yes	1.66583	NO
XLOC_022852	XLOC_022852	TSC22D3	chrX:106956451-107019017	C	Ovol1	OK	3.28567	5.473	0.736145	-2.91009	0.00361329	0.0341427	yes	1.66572	NO
XLOC_021260	XLOC_021260	GLIPR2	chr9:36136741-36163903	C	Ovol1	OK	2.48124	4.12624	0.733763	-3.04792	0.00230434	0.024052	yes	1.66297	NO
XLOC_015570	XLOC_015570	HERC5	chr4:89378267-89427314	C	Ovol1	OK	6.00739	9.97759	0.731955	-4.53121	5.86466e-06	0.000167827	yes	1.66089	NO
XLOC_019984	XLOC_019984	JAZF1	chr7:27870192-28280996	C	Ovol1	OK	2.177	3.61093	0.73003	-3.31955	0.000901635	0.0113623	yes	1.65867	NO
XLOC_015947	XLOC_015947	SCD5	chr4:83550689-83720010	C	Ovol1	OK	4.04641	6.70369	0.728314	-3.70368	0.000212492	0.00359014	yes	1.6567	NO
XLOC_009493	XLOC_009493	CYGB	chr17:74523439-74541458	C	Ovol1	OK	2.21679	3.6721	0.728129	-2.91527	0.00355381	0.0337588	yes	1.65649	NO
XLOC_009881	XLOC_009881	ZADH2	chr18:72909277-72921281	C	Ovol1	OK	2.65042	4.39023	0.728075	-4.08371	4.43216e-05	0.000978781	yes	1.65643	NO
XLOC_017786	XLOC_017786	IER3	chr6:30710975-30712327	C	Ovol1	OK	190.298	315.201	0.728014	-6.15018	7.73934e-10	5.53685e-08	yes	1.65636	NO
XLOC_011838	XLOC_011838	GPR39	chr2:133174146-133429070	C	Ovol1	OK	2.86656	4.74173	0.726093	-3.43354	0.000595756	0.008183	yes	1.65415	NO
XLOC_015537	XLOC_015537	STBD1	chr4:77227676-77232283	C	Ovol1	OK	6.86631	11.3512	0.725233	-4.25509	2.08962e-05	0.000512554	yes	1.65317	NO
XLOC_009378	XLOC_009378	RNF43	chr17:56431037-56494931	C	Ovol1	OK	2.08189	3.44042	0.724691	-3.67077	0.000241822	0.00400683	yes	1.65255	NO
XLOC_001576	XLOC_001576	GBP2	chr1:89573309-89591799	C	Ovol1	OK	4.74593	7.83425	0.723104	-3.95017	7.8096e-05	0.00157291	yes	1.65073	NO
XLOC_000256	XLOC_000256	KIAA1522	chr1:33207511-33240571	C	Ovol1	OK	7.85209	12.961	0.723029	-5.15403	2.54941e-07	1.07419e-05	yes	1.65064	NO
XLOC_015628	XLOC_015628	USP53	chr4:120133781-120216673	C	Ovol1	OK	3.86678	6.37166	0.720538	-4.62438	3.75724e-06	0.00011418	yes	1.6478	NO
XLOC_006430	XLOC_006430	KLHL28	chr14:45393526-45431179	C	Ovol1	OK	1.10566	1.81804	0.71748	-3.30708	0.000942754	0.0117511	yes	1.64431	NO
XLOC_012427	XLOC_012427	MGAT4A	chr2:99235568-99347589	C	Ovol1	OK	1.04018	1.71033	0.717444	-3.06831	0.00215272	0.0227421	yes	1.64427	NO
XLOC_009363	XLOC_009363	MMD	chr17:53469973-53499341	C	Ovol1	OK	8.12304	13.3448	0.716185	-4.3023	1.69037e-05	0.00042998	yes	1.64283	NO
XLOC_022966	XLOC_022966	LDOC1	chrX:140269930-140271310	C	Ovol1	OK	3.99646	6.55346	0.713534	-3.03723	0.00238767	0.0246594	yes	1.63982	NO
XLOC_017221	XLOC_017221	HLA-F	chr6:29691116-29716826	C	Ovol1	OK	13.2986	21.771	0.711129	-3.80856	0.00013978	0.00253842	yes	1.63708	NO
XLOC_017124	XLOC_017124	EDN1	chr6:12290528-12297427	C	Ovol1	OK	7.86556	12.8472	0.707828	-3.81646	0.000135381	0.00247287	yes	1.63334	NO
XLOC_016074	XLOC_016074	ZNF827	chr4:146681887-146859607	C	Ovol1	OK	1.27546	2.07965	0.705318	-3.12481	0.00177918	0.0196612	yes	1.6305	NO
XLOC_002845	XLOC_002845	P4HA1	chr10:74766979-74856732	C	Ovol1	OK	21.659	35.2928	0.70441	-4.99722	5.8163e-07	2.21924e-05	yes	1.62948	NO
XLOC_001031	XLOC_001031	CNIH3	chr1:224804178-224928249	C	Ovol1	OK	3.20501	5.21702	0.702897	-3.29553	0.000982379	0.0121677	yes	1.62777	NO
XLOC_008242	XLOC_008242	CDYL2	chr16:80637675-80838175	C	Ovol1	OK	2.06581	3.36168	0.702477	-2.93547	0.00333047	0.0321034	yes	1.6273	NO
XLOC_004808	XLOC_004808	ELK3	chr12:96588206-96661606	C	Ovol1	OK	19.1565	31.1669	0.702183	-4.93912	7.84754e-07	2.92918e-05	yes	1.62696	NO
XLOC_001331	XLOC_001331	IFI6	chr1:27992571-27998724	C	Ovol1	OK	8.68554	14.1257	0.701632	-2.85303	0.00433044	0.0393624	yes	1.62634	NO
XLOC_017844	XLOC_017844	HLA-DMA	chr6:32916390-32920899	C	Ovol1	OK	9.90094	16.0538	0.697273	-3.57223	0.000353954	0.00541416	yes	1.62144	NO
XLOC_015637	XLOC_015637	SPRY1	chr4:124317955-124324909	C	Ovol1	OK	2.77578	4.49787	0.69635	-2.88719	0.00388702	0.0361002	yes	1.6204	NO
XLOC_014595	XLOC_014595	ZBTB38	chr3:141043054-141168632	C	Ovol1	OK	10.3895	16.777	0.691358	-5.52173	3.35685e-08	1.67672e-06	yes	1.6148	NO
XLOC_004721	XLOC_004721	PIP4K2C	chr12:57984941-57997211	C	Ovol1	OK	7.93901	12.8042	0.689584	-4.41342	1.01752e-05	0.000271717	yes	1.61282	NO
XLOC_015272	XLOC_015272	LIPH	chr3:185225569-185270369	C	Ovol1	OK	1.7545	2.82618	0.687791	-2.81932	0.00481257	0.0427038	yes	1.61082	NO
XLOC_021439	XLOC_021439	GSN	chr9:124030379-124095120	C	Ovol1	OK	19.4339	31.2928	0.687252	-4.90188	9.49217e-07	3.46767e-05	yes	1.61021	NO
XLOC_001185	XLOC_001185	GPR153	chr1:6307405-6321035	C	Ovol1	OK	3.13001	5.03927	0.687049	-3.71324	0.000204624	0.00347862	yes	1.60999	NO
XLOC_014974	XLOC_014974	ARHGEF3	chr3:56761445-57113336	C	Ovol1	OK	4.31512	6.94499	0.686572	-3.83871	0.000123684	0.00229584	yes	1.60945	NO
XLOC_017078	XLOC_017078	GFPT2	chr5:179727699-179780315	C	Ovol1	OK	5.60246	9.0002	0.683896	-4.02393	5.72352e-05	0.00120817	yes	1.60647	NO
XLOC_016584	XLOC_016584	C5orf41	chr5:172483354-172566291	C	Ovol1	OK	1.43321	2.3021	0.683697	-3.25845	0.00112025	0.0135336	yes	1.60625	NO
XLOC_011737	XLOC_011737	MAP4K4	chr2:102314487-102511152	C	Ovol1	OK	24.2371	38.8996	0.682539	-5.43322	5.5346e-08	2.63056e-06	yes	1.60496	NO
XLOC_006418	XLOC_006418	RALGAPA1	chr14:36007557-36278432	C	Ovol1	OK	1.08163	1.73313	0.680171	-3.33168	0.000863247	0.0109894	yes	1.60233	NO
XLOC_004195	XLOC_004195	STARD10	chr11:72465773-72504750	C	Ovol1	OK	6.51922	10.4398	0.679318	-3.71244	0.000205268	0.00348095	yes	1.60138	NO
XLOC_017570	XLOC_017570	TNFAIP3	chr6:138188580-138204449	C	Ovol1	OK	2.71695	4.34872	0.678603	-3.66628	0.000246101	0.00407282	yes	1.60059	NO
XLOC_015641	XLOC_015641	INTU	chr4:128554086-128637934	C	Ovol1	OK	1.40526	2.24915	0.678542	-2.83383	0.00459939	0.0412384	yes	1.60052	NO
XLOC_020687	XLOC_020687	ZHX2	chr8:123793900-123986755	C	Ovol1	OK	1.3296	2.127	0.677832	-3.02995	0.00244593	0.0251101	yes	1.59973	NO
XLOC_014681	XLOC_014681	B3GNT5	chr3:182895830-183145855	C	Ovol1	OK	7.70499	12.3238	0.67758	-4.51457	6.34446e-06	0.000179685	yes	1.59945	NO
XLOC_006417	XLOC_006417	NFKBIA	chr14:35870715-35873960	C	Ovol1	OK	23.6129	37.6726	0.673941	-4.66396	3.10183e-06	9.76653e-05	yes	1.59543	NO
XLOC_006580	XLOC_006580	ATXN3	chr14:92524895-92572965	C	Ovol1	OK	1.78151	2.84166	0.673633	-3.38549	0.000710506	0.00944111	yes	1.59508	NO
XLOC_006406	XLOC_006406	HEATR5A	chr14:31760993-31858181	C	Ovol1	OK	2.85691	4.55556	0.673171	-4.06709	4.76045e-05	0.00103464	yes	1.59457	NO
XLOC_004776	XLOC_004776	NAV3	chr12:78225068-78606790	C	Ovol1	OK	1.21807	1.94212	0.673032	-3.64025	0.00027237	0.00439633	yes	1.59442	NO
XLOC_001347	XLOC_001347	LAPTM5	chr1:31205314-31230683	C	Ovol1	OK	8.57677	13.6643	0.671904	-3.97705	6.97766e-05	0.00143238	yes	1.59317	NO
XLOC_009844	XLOC_009844	MEX3C	chr18:48700919-48724051	C	Ovol1	OK	4.68051	7.4504	0.670652	-3.99453	6.48217e-05	0.00134908	yes	1.59179	NO
XLOC_015057	XLOC_015057	CCDC80	chr3:112323408-112359977	C	Ovol1	OK	9.09096	14.4705	0.670612	-4.69046	2.72594e-06	8.74847e-05	yes	1.59175	NO
XLOC_012557	XLOC_012557	IFIH1	chr2:163123588-163175039	C	Ovol1	OK	2.64984	4.21264	0.668819	-3.38271	0.000717744	0.00948886	yes	1.58977	NO
XLOC_009038	XLOC_009038	TRIM16	chr17:15531279-15586193	C	Ovol1	OK	11.9014	18.9113	0.668112	-4.63313	3.60184e-06	0.000110629	yes	1.58899	NO
XLOC_014324	XLOC_014324	CCRL2	chr3:46448720-46451014	C	Ovol1	OK	9.55346	15.1753	0.667626	-3.30829	0.000938684	0.0117218	yes	1.58846	NO
XLOC_004838	XLOC_004838	CHST11	chr12:104850691-105155792	C	Ovol1	OK	16.6907	26.5087	0.667425	-4.80131	1.57632e-06	5.36771e-05	yes	1.58824	NO
XLOC_021763	XLOC_021763	KLF9	chr9:72999512-73029573	C	Ovol1	OK	0.97208	1.54007	0.663851	-2.80402	0.00504698	0.0441282	yes	1.58431	NO
XLOC_004860	XLOC_004860	MVK	chr12:110011499-110035071	C	Ovol1	OK	4.77853	7.56739	0.663228	-3.37394	0.000741006	0.00973084	yes	1.58362	NO
XLOC_015593	XLOC_015593	TET2	chr4:106067942-106200958	C	Ovol1	OK	1.07679	1.70445	0.662564	-3.33179	0.000862902	0.0109894	yes	1.58289	NO
XLOC_015844	XLOC_015844	C4orf34	chr4:39552545-39640481	C	Ovol1	OK	3.45214	5.46425	0.662534	-2.81161	0.00492935	0.0434314	yes	1.58286	NO
XLOC_021988	XLOC_021988	IER5L	chr9:131937830-131940540	C	Ovol1	OK	4.92354	7.7887	0.661686	-3.55297	0.000380904	0.00574955	yes	1.58193	NO
XLOC_006041	XLOC_006041	ARID4A	chr14:58765221-58840451	C	Ovol1	OK	2.3787	3.76116	0.661005	-3.67125	0.000241372	0.0040042	yes	1.58118	NO
XLOC_015543	XLOC_015543	FRAS1	chr4:78978723-79465423	C	Ovol1	OK	0.968631	1.53153	0.660956	-3.65866	0.000253533	0.0041707	yes	1.58113	NO
XLOC_006067	XLOC_006067	FUT8	chr14:65877310-66209962	C	Ovol1	OK	26.824	42.4068	0.660774	-4.91367	8.93856e-07	3.29169e-05	yes	1.58093	NO
XLOC_006351	XLOC_006351	RAB2B	chr14:21927178-21945132	C	Ovol1	OK	2.83119	4.47537	0.660596	-2.85243	0.00433866	0.0393632	yes	1.58074	NO
XLOC_016339	XLOC_016339	POLR3G	chr5:89770680-89810369	C	Ovol1	OK	3.49808	5.52881	0.660405	-3.44447	0.000572182	0.0079469	yes	1.58053	NO
XLOC_011473	XLOC_011473	TRIB2	chr2:12856997-12882858	C	Ovol1	OK	3.73082	5.89567	0.660161	-3.67546	0.000237424	0.00394348	yes	1.58026	NO
XLOC_017868	XLOC_017868	SPDEF	chr6:34505579-34524091	C	Ovol1	OK	9.04769	14.287	0.659086	-3.82733	0.000129543	0.00238206	yes	1.57908	NO
XLOC_022381	XLOC_022381	ARMCX1	chrX:100805513-100809675	C	Ovol1	OK	8.03662	12.6877	0.658766	-3.8481	0.000119038	0.00223374	yes	1.57873	NO
XLOC_004564	XLOC_004564	PPFIBP1	chr12:27677044-27848497	C	Ovol1	OK	6.69938	10.5695	0.657809	-4.52707	5.98068e-06	0.000170791	yes	1.57768	NO
XLOC_022112	XLOC_022112	STS	chrX:7137471-7272682	C	Ovol1	OK	4.87243	7.68285	0.657	-4.41688	1.00137e-05	0.000268149	yes	1.5768	NO
XLOC_003714	XLOC_003714	SLC37A2	chr11:124933012-124960412	C	Ovol1	OK	12.9509	20.4055	0.65591	-4.83672	1.31998e-06	4.59018e-05	yes	1.57561	NO
XLOC_012590	XLOC_012590	CHN1	chr2:175664041-175870170	C	Ovol1	OK	4.58034	7.21121	0.654787	-3.48576	0.00049074	0.00704369	yes	1.57438	NO
XLOC_006077	XLOC_006077	EXD2	chr14:69658193-69710737	C	Ovol1	OK	2.6529	4.17494	0.654184	-3.24518	0.00117376	0.0140198	yes	1.57373	NO
XLOC_009703	XLOC_009703	PMAIP1	chr18:57567191-57571538	C	Ovol1	OK	43.7966	68.9202	0.654108	-5.11633	3.11545e-07	1.27319e-05	yes	1.57364	NO
XLOC_016008	XLOC_016008	PAPSS1	chr4:108534821-108641419	C	Ovol1	OK	13.8106	21.7264	0.653677	-4.48119	7.42291e-06	0.000207238	yes	1.57317	NO
XLOC_011787	XLOC_011787	LOC654433	chr2:113917420-114253781	C	Ovol1	OK	4.59695	7.23116	0.65355	-3.05992	0.00221399	0.0232859	yes	1.57303	NO
XLOC_006606	XLOC_006606	ATG2B	chr14:96747594-96829678	C	Ovol1	OK	2.1567	3.39149	0.653095	-4.16861	3.06464e-05	0.00072082	yes	1.57254	NO
XLOC_009818	XLOC_009818	KIAA1632	chr18:43427573-43547305	C	Ovol1	OK	5.24931	8.23916	0.650369	-5.01945	5.18188e-07	2.02211e-05	yes	1.56957	NO
XLOC_006089	XLOC_006089	SIPA1L1	chr14:71996041-72206120	C	Ovol1	OK	8.04535	12.6239	0.649933	-4.78737	1.68984e-06	5.73126e-05	yes	1.5691	NO
XLOC_017225	XLOC_017225	HLA-A	chr6:29910308-29913661	C	Ovol1	OK	646.196	1013.11	0.648753	-5.02123	5.13421e-07	2.00921e-05	yes	1.56781	NO
XLOC_006043	XLOC_006043	KIAA0586	chr14:58894709-59015549	C	Ovol1	OK	3.25123	5.09635	0.648478	-3.88417	0.000102681	0.00198651	yes	1.56751	NO
XLOC_002783	XLOC_002783	ARHGAP22	chr10:49654078-49813138	C	Ovol1	OK	8.28245	12.9524	0.64509	-4.07495	4.60247e-05	0.00101151	yes	1.56384	NO
XLOC_003947	XLOC_003947	ABTB2	chr11:34172533-34379555	C	Ovol1	OK	4.55323	7.10609	0.642166	-3.97674	6.9867e-05	0.00143238	yes	1.56067	NO
XLOC_017831	XLOC_017831	GPSM3,NOTCH4	chr6:32158542-32191844	C	Ovol1	OK	10.9846	17.1387	0.64178	-3.64321	0.000269261	0.00436774	yes	1.56025	NO
XLOC_012662	XLOC_012662	RAPH1	chr2:204298538-204400058	C	Ovol1	OK	11.6205	18.123	0.641153	-4.204	2.62244e-05	0.000630856	yes	1.55958	NO
XLOC_017484	XLOC_017484	AIM1	chr6:106959729-107018334	C	Ovol1	OK	3.54822	5.52788	0.639631	-4.20904	2.56456e-05	0.000619101	yes	1.55793	NO
XLOC_001570	XLOC_001570	ODF2L	chr1:86812506-86862025	C	Ovol1	OK	5.05525	7.8756	0.639609	-3.43251	0.000598018	0.00818981	yes	1.55791	NO
XLOC_020800	XLOC_020800	PPP1R3B	chr8:8993766-9008220	C	Ovol1	OK	2.35281	3.65865	0.636928	-3.50504	0.000456536	0.00665003	yes	1.55501	NO
XLOC_006484	XLOC_006484	SIX4	chr14:61176255-61190852	C	Ovol1	OK	2.99414	4.65539	0.63676	-3.79287	0.000148919	0.00267742	yes	1.55483	NO
XLOC_020755	XLOC_020755	KIFC2	chr8:145691737-145701718	C	Ovol1	OK	6.19844	9.63135	0.635833	-3.84911	0.000118548	0.00223065	yes	1.55383	NO
XLOC_005400	XLOC_005400	GNPTAB	chr12:102139274-102224645	C	Ovol1	OK	4.34628	6.74765	0.634602	-4.06725	4.75717e-05	0.00103464	yes	1.55251	NO
XLOC_022658	XLOC_022658	SRPX	chrX:38008587-38080177	C	Ovol1	OK	18.4736	28.6226	0.631689	-4.27387	1.92111e-05	0.000475467	yes	1.54938	NO
XLOC_010074	XLOC_010074	JUNB	chr19:12902309-12904125	C	Ovol1	OK	15.1752	23.4868	0.630137	-4.07118	4.67748e-05	0.00102309	yes	1.54771	NO
XLOC_020809	XLOC_020809	FAM167A	chr8:11197145-11324276	C	Ovol1	OK	1.68606	2.60797	0.629276	-2.86435	0.00417869	0.0383168	yes	1.54679	NO
XLOC_001195	XLOC_001195	ERRFI1	chr1:8071778-8086393	C	Ovol1	OK	109.65	169.554	0.628841	-5.29273	1.20502e-07	5.46277e-06	yes	1.54632	NO
XLOC_011160	XLOC_011160	KCNN4	chr19:44270684-44285409	C	Ovol1	OK	11.3623	17.402	0.614994	-3.94661	7.92658e-05	0.00159414	yes	1.53155	NO
XLOC_004293	XLOC_004293	CASP4	chr11:104813593-104839325	C	Ovol1	OK	9.83566	15.0546	0.61411	-3.34351	0.00082726	0.0106597	yes	1.53061	NO
XLOC_019415	XLOC_019415	IL6	chr7:22766765-22771621	C	Ovol1	OK	12.4957	19.1201	0.613654	-3.3367	0.000847809	0.0108633	yes	1.53013	NO
XLOC_004841	XLOC_004841	KIAA1033	chr12:105501491-105562906	C	Ovol1	OK	10.4616	15.9626	0.609595	-4.60095	4.20573e-06	0.000125587	yes	1.52583	NO
XLOC_007715	XLOC_007715	GPR56	chr16:57653909-57698944	C	Ovol1	OK	5.7581	8.78452	0.609372	-3.4291	0.00060559	0.00826402	yes	1.52559	NO
XLOC_010035	XLOC_010035	ICAM1	chr19:10381516-10397291	C	Ovol1	OK	11.0187	16.7925	0.607865	-4.21974	2.44581e-05	0.000592517	yes	1.524	NO
XLOC_002413	XLOC_002413	PLAU	chr10:75669726-75682535	C	Ovol1	OK	132.597	202.071	0.607815	-5.01754	5.23361e-07	2.0302e-05	yes	1.52395	NO
XLOC_013807	XLOC_013807	RASD2	chr22:35937351-35950045	C	Ovol1	OK	2.27106	3.45563	0.605582	-2.77426	0.0055327	0.0476172	yes	1.52159	NO
XLOC_014887	XLOC_014887	COL7A1	chr3:48601505-48632593	C	Ovol1	OK	3.01312	4.57985	0.604041	-4.06166	4.87259e-05	0.00105734	yes	1.51997	NO
XLOC_004774	XLOC_004774	GLIPR1	chr12:75874512-75905418	C	Ovol1	OK	17.4415	26.4311	0.599715	-3.49952	0.000466101	0.00675354	yes	1.51542	NO
XLOC_009852	XLOC_009852	NARS	chr18:55267893-55289177	C	Ovol1	OK	34.8672	52.813	0.599022	-4.84028	1.29657e-06	4.53172e-05	yes	1.51469	NO
XLOC_015424	XLOC_015424	RBPJ	chr4:26321331-26433278	C	Ovol1	OK	24.2454	36.7109	0.598494	-4.35204	1.34876e-05	0.000350882	yes	1.51414	NO
XLOC_005413	XLOC_005413	SLC41A2	chr12:105197274-105322472	C	Ovol1	OK	3.80277	5.75378	0.597461	-3.24399	0.00117867	0.0140663	yes	1.51305	NO
XLOC_017457	XLOC_017457	ZNF292	chr6:87865268-87973406	C	Ovol1	OK	2.08007	3.13453	0.591614	-3.64777	0.000264524	0.0043102	yes	1.50693	NO
XLOC_006064	XLOC_006064	PLEKHG3	chr14:65171192-65211060	C	Ovol1	OK	3.80202	5.7286	0.591415	-3.50334	0.000459461	0.00668554	yes	1.50672	NO
XLOC_004872	XLOC_004872	SH2B3	chr12:111843751-111889427	C	Ovol1	OK	10.1375	15.2543	0.589515	-4.39966	1.08422e-05	0.000288064	yes	1.50474	NO
XLOC_015632	XLOC_015632	KIAA1109	chr4:123091757-123283914	C	Ovol1	OK	2.81111	4.2272	0.588561	-4.24065	2.2287e-05	0.000545694	yes	1.50375	NO
XLOC_017911	XLOC_017911	C6orf132	chr6:42068856-42110715	C	Ovol1	OK	6.12817	9.21074	0.58786	-4.22944	2.34278e-05	0.000569566	yes	1.50302	NO
XLOC_017337	XLOC_017337	PIM1	chr6:37137921-37143204	C	Ovol1	OK	16.3533	24.5619	0.586841	-4.16711	3.08485e-05	0.000724332	yes	1.50195	NO
XLOC_003240	XLOC_003240	EHF	chr11:34642587-34684834	C	Ovol1	OK	17.2142	25.841	0.586061	-4.69961	2.60665e-06	8.43923e-05	yes	1.50114	NO
XLOC_009833	XLOC_009833	DYM	chr18:46570171-46987079	C	Ovol1	OK	5.27101	7.90657	0.584973	-3.24279	0.00118365	0.0140894	yes	1.50001	NO
XLOC_000768	XLOC_000768	IFI16	chr1:158979681-159024945	C	Ovol1	OK	17.921	26.873	0.584508	-4.29627	1.73699e-05	0.000440207	yes	1.49953	NO
XLOC_017794	XLOC_017794	HLA-C	chr6:31236528-31239855	C	Ovol1	OK	252.074	377.722	0.583477	-4.92424	8.46904e-07	3.1526e-05	yes	1.49846	NO
XLOC_000933	XLOC_000933	NAV1	chr1:201617449-201796102	C	Ovol1	OK	1.81777	2.72126	0.582108	-3.19596	0.00139368	0.0160332	yes	1.49704	NO
XLOC_004859	XLOC_004859	UBE3B	chr12:109915438-109974507	C	Ovol1	OK	7.37287	11.0306	0.581209	-4.05995	4.90842e-05	0.00106009	yes	1.4961	NO
XLOC_009692	XLOC_009692	WDR7	chr18:54318615-54697036	C	Ovol1	OK	1.14525	1.71288	0.580759	-2.81229	0.00491901	0.0433681	yes	1.49564	NO
XLOC_006524	XLOC_006524	NUMB	chr14:73741917-73925286	C	Ovol1	OK	17.5107	26.1857	0.58054	-4.19579	2.71928e-05	0.000650731	yes	1.49541	NO
XLOC_009830	XLOC_009830	SMAD2	chr18:45359465-45457515	C	Ovol1	OK	4.12082	6.15834	0.579613	-3.78156	0.000155848	0.00278563	yes	1.49445	NO
XLOC_005984	XLOC_005984	ARHGAP5	chr14:32546494-32628934	C	Ovol1	OK	13.2052	19.7305	0.57932	-4.43683	9.12942e-06	0.000247829	yes	1.49414	NO
XLOC_012044	XLOC_012044	ANKZF1	chr2:220094478-220101391	C	Ovol1	OK	7.01265	10.4767	0.579152	-3.4835	0.000494897	0.00709594	yes	1.49397	NO
XLOC_004887	XLOC_004887	TPCN1	chr12:113659259-113736389	C	Ovol1	OK	8.30203	12.4004	0.57885	-4.12172	3.76051e-05	0.000858047	yes	1.49366	NO
XLOC_001785	XLOC_001785	S100A2	chr1:153533584-153538306	C	Ovol1	OK	36.5797	54.6159	0.578275	-3.87722	0.000105657	0.00202697	yes	1.49306	NO
XLOC_016511	XLOC_016511	ABLIM3	chr5:148521053-148639999	C	Ovol1	OK	7.8679	11.7089	0.573558	-3.94503	7.97889e-05	0.00160231	yes	1.48819	NO
XLOC_014975	XLOC_014975	IL17RD	chr3:57124009-57199403	C	Ovol1	OK	2.20975	3.28665	0.572734	-3.44411	0.000572949	0.00794952	yes	1.48734	NO
XLOC_021708	XLOC_021708	KIAA1539	chr9:35104117-35115893	C	Ovol1	OK	5.53021	8.21877	0.57159	-3.33395	0.000856213	0.0109201	yes	1.48616	NO
XLOC_003623	XLOC_003623	ZC3H12C	chr11:109964086-110042566	C	Ovol1	OK	3.91709	5.82127	0.571551	-3.89175	9.95244e-05	0.00194186	yes	1.48612	NO
XLOC_016093	XLOC_016093	MAP9	chr4:156263811-156298122	C	Ovol1	OK	1.98845	2.95473	0.571378	-3.19383	0.001404	0.016098	yes	1.48594	NO
XLOC_020748	XLOC_020748	HEATR7A	chr8:145202918-145316843	C	Ovol1	OK	6.91464	10.2747	0.571363	-2.80225	0.0050748	0.0443149	yes	1.48593	NO
XLOC_019706	XLOC_019706	DNAJB9	chr7:108210188-108215294	C	Ovol1	OK	7.2787	10.8148	0.571259	-3.3379	0.000844146	0.0108265	yes	1.48582	NO
XLOC_003496	XLOC_003496	GSTP1	chr11:67351065-67354124	C	Ovol1	OK	138.03	204.853	0.569599	-4.66994	3.01293e-06	9.57558e-05	yes	1.48411	NO
XLOC_004941	XLOC_004941	ZNF664	chr12:124457669-124499969	C	Ovol1	OK	18.0307	26.6995	0.566362	-4.53261	5.82584e-06	0.000167064	yes	1.48078	NO
XLOC_001653	XLOC_001653	RSBN1	chr1:114304453-114355070	C	Ovol1	OK	3.25445	4.8179	0.565988	-3.45949	0.000541196	0.00759333	yes	1.4804	NO
XLOC_019970	XLOC_019970	SKAP2	chr7:26706687-26904341	C	Ovol1	OK	6.7	9.91448	0.565376	-3.64121	0.000271358	0.00438515	yes	1.47977	NO
XLOC_000505	XLOC_000505	AGL	chr1:100315639-100389579	C	Ovol1	OK	2.56251	3.7913	0.565133	-3.29829	0.000972754	0.0120633	yes	1.47952	NO
XLOC_004823	XLOC_004823	GAS2L3	chr12:100967488-101018685	C	Ovol1	OK	5.87361	8.68866	0.564887	-3.11542	0.00183684	0.0200563	yes	1.47927	NO
XLOC_017696	XLOC_017696	ATXN1	chr6:16299342-16761721	C	Ovol1	OK	3.1711	4.68109	0.561863	-3.77823	0.000157949	0.00280681	yes	1.47617	NO
XLOC_004412	XLOC_004412	ARHGAP32	chr11:128834954-129062093	C	Ovol1	OK	3.14695	4.64499	0.56172	-3.80104	0.000144089	0.0026076	yes	1.47603	NO
XLOC_016240	XLOC_016240	ITGA2	chr5:52285155-52390609	C	Ovol1	OK	17.0145	25.1139	0.561719	-4.62485	3.74869e-06	0.000114173	yes	1.47603	NO
XLOC_004816	XLOC_004816	APAF1	chr12:99039077-100378432	C	Ovol1	OK	3.80969	5.61929	0.560712	-3.47862	0.000504002	0.00719644	yes	1.475	NO
XLOC_017173	XLOC_017173	BTN3A2	chr6:26365397-26378548	C	Ovol1	OK	5.97618	8.81477	0.560698	-3.13634	0.00171069	0.0190261	yes	1.47498	NO
XLOC_005484	XLOC_005484	COQ5	chr12:120941081-120966964	C	Ovol1	OK	6.58739	9.70821	0.5595	-2.81545	0.00487083	0.0430262	yes	1.47376	NO
XLOC_013463	XLOC_013463	DOPEY2	chr21:37536838-37666572	C	Ovol1	OK	3.11484	4.58964	0.559221	-3.57748	0.000346917	0.00533623	yes	1.47347	NO
XLOC_004844	XLOC_004844	POLR3B	chr12:106751435-106903976	C	Ovol1	OK	2.96648	4.37039	0.559009	-2.91125	0.00359992	0.0340853	yes	1.47326	NO
XLOC_005725	XLOC_005725	GJB2	chr13:20761603-20767114	C	Ovol1	OK	4.39332	6.47235	0.558978	-2.84148	0.0044905	0.0403411	yes	1.47323	NO
XLOC_012690	XLOC_012690	FN1	chr2:216225178-216300791	C	Ovol1	OK	32.4322	47.7627	0.558456	-4.33903	1.43112e-05	0.000369509	yes	1.47269	NO
XLOC_004790	XLOC_004790	TMTC3	chr12:88536072-88593664	C	Ovol1	OK	5.36088	7.89466	0.558408	-3.86124	0.000112813	0.00214329	yes	1.47264	NO
XLOC_015569	XLOC_015569	HERC6	chr4:89299890-89364249	C	Ovol1	OK	4.24012	6.24369	0.558293	-3.17003	0.00152422	0.0172888	yes	1.47253	NO
XLOC_022632	XLOC_022632	SH3KBP1	chrX:19552082-19905744	C	Ovol1	OK	26.6987	39.2596	0.556276	-4.30083	1.70163e-05	0.000432044	yes	1.47047	NO
XLOC_006377	XLOC_006377	AP1G2,JPH4	chr14:24025197-24048009	C	Ovol1	OK	11.543	16.9715	0.556098	-3.56879	0.000358631	0.00546743	yes	1.47029	NO
XLOC_011779	XLOC_011779	SLC20A1	chr2:113403526-113421400	C	Ovol1	OK	60.3896	88.7114	0.554818	-4.67369	2.9584e-06	9.42844e-05	yes	1.46898	NO
XLOC_017242	XLOC_017242	DDR1	chr6:30851860-30867933	C	Ovol1	OK	14.3229	21.0182	0.553318	-3.92379	8.71662e-05	0.00172773	yes	1.46746	NO
XLOC_005979	XLOC_005979	G2E3	chr14:31028328-31089046	C	Ovol1	OK	6.1193	8.97914	0.553211	-3.73176	0.00019015	0.00325673	yes	1.46735	NO
XLOC_015555	XLOC_015555	AGPAT9	chr4:84457652-84527026	C	Ovol1	OK	13.9118	20.4062	0.552692	-3.77254	0.000161594	0.00284936	yes	1.46682	NO
XLOC_010728	XLOC_010728	MKNK2	chr19:2037469-2051243	C	Ovol1	OK	21.4898	31.5136	0.552319	-3.32773	0.000875569	0.0111219	yes	1.46644	NO
XLOC_015865	XLOC_015865	FRYL	chr4:48499379-48782316	C	Ovol1	OK	4.74173	6.94928	0.551451	-4.10926	3.96924e-05	0.000896734	yes	1.46556	NO
XLOC_020610	XLOC_020610	ZBTB10	chr8:81398447-81434610	C	Ovol1	OK	1.73172	2.53329	0.548805	-2.78746	0.00531225	0.0460372	yes	1.46287	NO
XLOC_005947	XLOC_005947	LRP10	chr14:23340959-23347291	C	Ovol1	OK	50.5797	73.8452	0.545946	-4.58335	4.57576e-06	0.000134877	yes	1.45998	NO
XLOC_013175	XLOC_013175	FERMT1	chr20:6055491-6104191	C	Ovol1	OK	5.24963	7.65935	0.545006	-3.57113	0.00035545	0.00543098	yes	1.45903	NO
XLOC_015705	XLOC_015705	SC4MOL	chr4:166248817-166264225	C	Ovol1	OK	13.1336	19.1401	0.543328	-3.43347	0.000595906	0.008183	yes	1.45733	NO
XLOC_018209	XLOC_018209	BRP44L	chr6:166778407-166796486	C	Ovol1	OK	16.4744	24.001	0.542873	-2.97171	0.00296149	0.0293287	yes	1.45687	NO
XLOC_019409	XLOC_019409	HDAC9	chr7:18535368-19036992	C	Ovol1	OK	6.40845	9.32361	0.540913	-3.2419	0.00118736	0.0141086	yes	1.45489	NO
XLOC_013042	XLOC_013042	CEBPB	chr20:48807375-48809212	C	Ovol1	OK	16.4172	23.8663	0.539768	-3.50284	0.000460321	0.00669097	yes	1.45374	NO
XLOC_004853	XLOC_004853	ISCU	chr12:108956293-108963160	C	Ovol1	OK	33.1279	48.15	0.53949	-3.5256	0.00042252	0.0062473	yes	1.45346	NO
XLOC_005387	XLOC_005387	LTA4H	chr12:96394610-96429365	C	Ovol1	OK	35.4031	51.3851	0.537475	-4.15969	3.18673e-05	0.000745705	yes	1.45143	NO
XLOC_006334	XLOC_006334	TEP1	chr14:20833825-20881579	C	Ovol1	OK	0.910883	1.32194	0.537323	-2.76313	0.00572508	0.0487536	yes	1.45128	NO
XLOC_009873	XLOC_009873	RTTN	chr18:67671042-67872962	C	Ovol1	OK	2.12983	3.09079	0.537237	-3.05354	0.00226156	0.0236414	yes	1.45119	NO
XLOC_006510	XLOC_006510	DCAF5	chr14:69517636-69619914	C	Ovol1	OK	5.6792	8.23736	0.536494	-3.69434	0.00022046	0.00371107	yes	1.45044	NO
XLOC_015358	XLOC_015358	HTT	chr4:3076407-3245687	C	Ovol1	OK	3.93187	5.70092	0.535981	-3.99688	6.4183e-05	0.00133781	yes	1.44993	NO
XLOC_009910	XLOC_009910	ABCA7	chr19:1040101-1065570	C	Ovol1	OK	1.7486	2.53471	0.535622	-2.87773	0.00400548	0.03705	yes	1.44957	NO
XLOC_011734	XLOC_011734	NPAS2	chr2:101436612-101613287	C	Ovol1	OK	13.015	18.863	0.535381	-3.99381	6.50209e-05	0.00135118	yes	1.44932	NO
XLOC_001255	XLOC_001255	ATP13A2	chr1:17312452-17338423	C	Ovol1	OK	15.7572	22.8345	0.535204	-4.11878	3.80884e-05	0.000866195	yes	1.44915	NO
XLOC_006584	XLOC_006584	MOAP1	chr14:93648540-93651249	C	Ovol1	OK	9.66098	13.999	0.535084	-3.34556	0.00082118	0.0106208	yes	1.44903	NO
XLOC_005347	XLOC_005347	BBS10	chr12:76738265-76742222	C	Ovol1	OK	4.55741	6.60118	0.534511	-3.03962	0.00236878	0.0245163	yes	1.44845	NO
XLOC_005795	XLOC_005795	TSC22D1	chr13:45007654-45150701	C	Ovol1	OK	85.276	123.48	0.534072	-3.99127	6.57207e-05	0.0013616	yes	1.44801	NO
XLOC_006039	XLOC_006039	ACTR10	chr14:58666832-58702353	C	Ovol1	OK	24.8655	35.9951	0.533655	-3.98752	6.67681e-05	0.00137663	yes	1.44759	NO
XLOC_018106	XLOC_018106	ARHGAP18	chr6:129898239-130031370	C	Ovol1	OK	16.9223	24.4954	0.533586	-4.02144	5.78436e-05	0.00121862	yes	1.44752	NO
XLOC_020833	XLOC_020833	ASAH1	chr8:17913924-17942507	C	Ovol1	OK	15.142	21.9095	0.533005	-3.65588	0.000256297	0.00421112	yes	1.44694	NO
XLOC_009009	XLOC_009009	MYH10	chr17:8377529-8534036	C	Ovol1	OK	8.29864	12.0049	0.532673	-4.12194	3.75689e-05	0.000858047	yes	1.44661	NO
XLOC_014520	XLOC_014520	FAM162A	chr3:122103022-122128961	C	Ovol1	OK	21.6786	31.3248	0.531036	-3.0795	0.00207348	0.0221472	yes	1.44497	NO
XLOC_005990	XLOC_005990	KIAA0391	chr14:35591775-35743270	C	Ovol1	OK	8.32036	12.022	0.53096	-3.27215	0.00106732	0.0130202	yes	1.44489	NO
XLOC_002002	XLOC_002002	IVNS1ABP	chr1:185265521-185286461	C	Ovol1	OK	15.8641	22.9212	0.53092	-4.04288	5.27989e-05	0.00112791	yes	1.44485	NO
XLOC_006582	XLOC_006582	LGMN	chr14:93170151-93215047	C	Ovol1	OK	18.0732	26.0281	0.526216	-3.58386	0.000338555	0.00524587	yes	1.44015	NO
XLOC_004402	XLOC_004402	CDON	chr11:125826712-125933187	C	Ovol1	OK	2.13225	3.07001	0.525865	-3.05162	0.0022761	0.0237753	yes	1.4398	NO
XLOC_007277	XLOC_007277	SEMA7A	chr15:74701629-74726299	C	Ovol1	OK	19.9602	28.6631	0.522066	-3.98568	6.72883e-05	0.00138364	yes	1.43601	NO
XLOC_015936	XLOC_015936	CNOT6L	chr4:78634540-78740544	C	Ovol1	OK	3.10333	4.45625	0.522015	-3.37284	0.000743971	0.00976044	yes	1.43596	NO
XLOC_007997	XLOC_007997	KIAA0430	chr16:15688225-15737023	C	Ovol1	OK	3.70077	5.314	0.52197	-3.42733	0.000609558	0.00830644	yes	1.43591	NO
XLOC_004802	XLOC_004802	VEZT	chr12:95611521-95696566	C	Ovol1	OK	12.4098	17.7953	0.520017	-3.878	0.000105318	0.00202328	yes	1.43397	NO
XLOC_020496	XLOC_020496	BNIP3L	chr8:26240522-26270644	C	Ovol1	OK	27.6696	39.6609	0.519416	-4.16013	3.18063e-05	0.000745548	yes	1.43337	NO
XLOC_001261	XLOC_001261	IFFO2	chr1:19230773-19282826	C	Ovol1	OK	9.60636	13.7594	0.518352	-3.89038	0.000100087	0.00195006	yes	1.43232	NO
XLOC_000164	XLOC_000164	EPHB2	chr1:23037330-23241823	C	Ovol1	OK	14.1284	20.2279	0.517751	-3.90873	9.27832e-05	0.00182067	yes	1.43172	NO
XLOC_015861	XLOC_015861	NFXL1	chr4:47849257-47916633	C	Ovol1	OK	3.949	5.65292	0.517509	-2.92099	0.00348919	0.0332473	yes	1.43148	NO
XLOC_002684	XLOC_002684	FRMD4A	chr10:13685705-14372866	C	Ovol1	OK	3.09727	4.43272	0.517193	-3.23305	0.00122476	0.0144219	yes	1.43117	NO
XLOC_006290	XLOC_006290	RCOR1	chr14:103059232-103196913	C	Ovol1	OK	14.8715	21.2506	0.514952	-4.0593	4.92198e-05	0.00106136	yes	1.42895	NO
XLOC_017508	XLOC_017508	MARCKS	chr6:114178526-114184652	C	Ovol1	OK	41.0169	58.6003	0.514691	-4.32163	1.54879e-05	0.000397647	yes	1.42869	NO
XLOC_015711	XLOC_015711	CLCN3	chr4:170541721-170642157	C	Ovol1	OK	12.3807	17.6705	0.513252	-3.59327	0.000326555	0.00510431	yes	1.42726	NO
XLOC_006405	XLOC_006405	HECTD1	chr14:31569323-31676689	C	Ovol1	OK	10.6292	15.1667	0.512874	-4.15256	3.28777e-05	0.000764142	yes	1.42689	NO
XLOC_002993	XLOC_002993	C10orf118	chr10:115881973-115934364	C	Ovol1	OK	2.78366	3.97051	0.512342	-3.04026	0.00236373	0.0244905	yes	1.42636	NO
XLOC_010157	XLOC_010157	PGPEP1	chr19:18451407-18480763	C	Ovol1	OK	2.29171	3.26395	0.510193	-2.97591	0.0029212	0.0290134	yes	1.42424	NO
XLOC_015435	XLOC_015435	KLF3	chr4:38614321-38703129	C	Ovol1	OK	4.88144	6.9514	0.509997	-3.30789	0.00094002	0.0117276	yes	1.42405	NO
XLOC_006145	XLOC_006145	CALM1	chr14:90863326-90874619	C	Ovol1	OK	62.2033	88.5683	0.5098	-4.28324	1.84192e-05	0.00046085	yes	1.42385	NO
XLOC_006523	XLOC_006523	ZFYVE1	chr14:73436158-73493920	C	Ovol1	OK	3.49223	4.97036	0.509202	-2.92504	0.00344415	0.0329219	yes	1.42326	NO
XLOC_004354	XLOC_004354	BCL9L	chr11:118754540-118781613	C	Ovol1	OK	25.1215	35.7525	0.509123	-4.26587	1.99121e-05	0.000491046	yes	1.42318	NO
XLOC_003455	XLOC_003455	SIPA1	chr11:65405577-65418391	C	Ovol1	OK	7.21823	10.2719	0.508986	-3.28319	0.00102639	0.0126327	yes	1.42305	NO
XLOC_017392	XLOC_017392	ENPP4	chr6:46097700-46114436	C	Ovol1	OK	3.70923	5.27746	0.508725	-2.92456	0.00344947	0.0329397	yes	1.42279	NO
XLOC_005512	XLOC_005512	SBNO1	chr12:123773655-123834988	C	Ovol1	OK	5.84134	8.31018	0.50858	-3.56478	0.000364155	0.0055455	yes	1.42265	NO
XLOC_022674	XLOC_022674	SLC9A7	chrX:46466372-46618472	C	Ovol1	OK	6.83039	9.71707	0.508553	-2.84938	0.00438041	0.0395896	yes	1.42262	NO
XLOC_004820	XLOC_004820	SCYL2	chr12:100661548-100733914	C	Ovol1	OK	8.7727	12.4801	0.508537	-3.43775	0.000586561	0.0080902	yes	1.42261	NO
XLOC_004638	XLOC_004638	KRT18	chr12:53342654-53346685	C	Ovol1	OK	240.668	342.307	0.508247	-4.28406	1.83517e-05	0.000459999	yes	1.42232	NO
XLOC_015922	XLOC_015922	RCHY1	chr4:76404346-76439628	C	Ovol1	OK	5.66419	8.02808	0.503186	-3.05951	0.002217	0.0232966	yes	1.41734	NO
XLOC_007678	XLOC_007678	LPCAT2	chr16:55542912-55620582	C	Ovol1	OK	3.02164	4.28145	0.502771	-2.8495	0.00437883	0.0395896	yes	1.41693	NO
XLOC_006483	XLOC_006483	SIX1	chr14:61111416-61116155	C	Ovol1	OK	9.03783	12.8034	0.502483	-3.16255	0.00156395	0.0176523	yes	1.41665	NO
XLOC_018115	XLOC_018115	STX7	chr6:132778662-132834337	C	Ovol1	OK	11.5679	16.381	0.501895	-3.64314	0.000269327	0.00436774	yes	1.41607	NO
XLOC_016587	XLOC_016587	CPEB4	chr5:173315330-173387313	C	Ovol1	OK	5.39427	7.63686	0.501553	-3.52883	0.000417407	0.00618756	yes	1.41574	NO
XLOC_021307	XLOC_021307	OSTF1	chr9:77703397-77762114	C	Ovol1	OK	15.1189	21.3895	0.500546	-3.01777	0.00254644	0.0258654	yes	1.41475	NO
XLOC_006413	XLOC_006413	SNX6	chr14:35030617-35099366	C	Ovol1	OK	38.4318	54.3356	0.499598	-3.99255	6.53652e-05	0.00135628	yes	1.41382	NO
XLOC_010729	XLOC_010729	MOBKL2A	chr19:2071034-2096269	C	Ovol1	OK	15.2954	21.6037	0.498182	-3.66341	0.000248883	0.00410897	yes	1.41243	NO
XLOC_015848	XLOC_015848	APBB2	chr4:40812043-41216635	C	Ovol1	OK	8.26427	11.6708	0.49795	-3.47765	0.000505839	0.00721517	yes	1.41221	NO
XLOC_000438	XLOC_000438	ACADM	chr1:76190042-76229355	C	Ovol1	OK	10.8362	15.2963	0.497324	-3.22441	0.00126234	0.0148201	yes	1.41159	NO
XLOC_003692	XLOC_003692	SORL1	chr11:121322911-121504471	C	Ovol1	OK	1.42459	2.01074	0.497178	-2.846	0.00442715	0.0398241	yes	1.41145	NO
XLOC_015544	XLOC_015544	ANXA3	chr4:79472741-79531605	C	Ovol1	OK	93.1963	131.413	0.495764	-4.14257	3.43435e-05	0.000790694	yes	1.41007	NO
XLOC_001592	XLOC_001592	BCAR3	chr1:94027348-94147385	C	Ovol1	OK	30.7687	43.3819	0.495632	-3.95604	7.62022e-05	0.00155069	yes	1.40994	NO
XLOC_015354	XLOC_015354	SH3BP2	chr4:2794749-2842823	C	Ovol1	OK	3.36572	4.74161	0.494464	-3.24982	0.00115479	0.0138414	yes	1.4088	NO
XLOC_005253	XLOC_005253	CBX5	chr12:54624730-54673915	C	Ovol1	OK	6.72434	9.4695	0.493896	-3.82986	0.000128215	0.00236081	yes	1.40824	NO
XLOC_015560	XLOC_015560	AFF1	chr4:87856153-88062206	C	Ovol1	OK	6.32708	8.89789	0.491923	-3.70401	0.000212217	0.00358991	yes	1.40632	NO
XLOC_002287	XLOC_002287	KIAA1217	chr10:23983674-24836772	C	Ovol1	OK	5.11028	7.18289	0.491162	-3.03367	0.002416	0.02484	yes	1.40558	NO
XLOC_005368	XLOC_005368	ATP2B1	chr12:89981825-90049844	C	Ovol1	OK	18.5533	26.0748	0.490979	-3.95486	7.65782e-05	0.00155228	yes	1.4054	NO
XLOC_006455	XLOC_006455	ERO1L	chr14:53108604-53162419	C	Ovol1	OK	45.984	64.6206	0.490863	-4.09686	4.18799e-05	0.000938438	yes	1.40529	NO
XLOC_005398	XLOC_005398	ARL1	chr12:101786902-101801572	C	Ovol1	OK	20.3249	28.5546	0.49047	-3.71785	0.000200924	0.00342843	yes	1.4049	NO
XLOC_004877	XLOC_004877	ERP29	chr12:112451151-112461024	C	Ovol1	OK	57.237	80.4053	0.490343	-3.74145	0.000182963	0.00314541	yes	1.40478	NO
XLOC_011957	XLOC_011957	SLC39A10	chr2:196521531-196602426	C	Ovol1	OK	15.9962	22.4552	0.489322	-3.84552	0.000120299	0.00225	yes	1.40379	NO
XLOC_015403	XLOC_015403	CPEB2	chr4:15004297-15071777	C	Ovol1	OK	3.12761	4.38997	0.489151	-2.75956	0.00578784	0.048992	yes	1.40362	NO
XLOC_003432	XLOC_003432	PPP2R5B	chr11:64692142-64703360	C	Ovol1	OK	7.36553	10.3379	0.489077	-2.98611	0.00282553	0.028206	yes	1.40355	NO
XLOC_004809	XLOC_004809	NEDD1	chr12:97301000-97347469	C	Ovol1	OK	12.7143	17.8202	0.487063	-3.47433	0.000512121	0.00727393	yes	1.40159	NO
XLOC_019558	XLOC_019558	CLDN4	chr7:73245192-73247015	C	Ovol1	OK	62.7174	87.9033	0.487052	-3.9535	7.70171e-05	0.00155804	yes	1.40158	NO
XLOC_006053	XLOC_006053	HIF1A	chr14:62162118-62214977	C	Ovol1	OK	69.1035	96.8331	0.486742	-4.14374	3.41687e-05	0.000788808	yes	1.40128	NO
XLOC_001205	XLOC_001205	LZIC	chr1:9989775-10002826	C	Ovol1	OK	11.3821	15.9483	0.486637	-2.75951	0.00578874	0.048992	yes	1.40117	NO
XLOC_002736	XLOC_002736	ARHGAP12	chr10:32095224-32217770	C	Ovol1	OK	6.64657	9.31248	0.486556	-3.18592	0.00144295	0.0164758	yes	1.4011	NO
XLOC_005380	XLOC_005380	NDUFA12	chr12:95365109-95397511	C	Ovol1	OK	95.6912	134.062	0.486438	-3.49352	0.000476706	0.00687818	yes	1.40098	NO
XLOC_005849	XLOC_005849	KCTD12	chr13:77454303-77460540	C	Ovol1	OK	6.13301	8.59002	0.486067	-3.33536	0.000851899	0.0108954	yes	1.40062	NO
XLOC_006428	XLOC_006428	FBXO33	chr14:39865576-39901704	C	Ovol1	OK	3.15907	4.42448	0.486011	-2.78073	0.00542375	0.0468852	yes	1.40057	NO
XLOC_004529	XLOC_004529	EMP1	chr12:13349601-13369708	C	Ovol1	OK	39.3236	55.0574	0.485542	-3.94112	8.11014e-05	0.00162156	yes	1.40011	NO
XLOC_003052	XLOC_003052	ADAM8	chr10:135075919-135090407	C	Ovol1	OK	32.4776	45.4072	0.483476	-3.87239	0.000107773	0.00205322	yes	1.39811	NO
XLOC_003598	XLOC_003598	SRSF8	chr11:94800055-94804388	C	Ovol1	OK	6.50797	9.09885	0.483476	-3.1419	0.00167854	0.018745	yes	1.39811	NO
XLOC_004198	XLOC_004198	RAB6A	chr11:73386682-73472201	C	Ovol1	OK	35.0622	49.0057	0.483031	-3.29497	0.000984319	0.0121807	yes	1.39768	NO
XLOC_011939	XLOC_011939	ITGAV	chr2:187454789-187545628	C	Ovol1	OK	18.6829	26.1116	0.482972	-3.93462	8.33288e-05	0.00166367	yes	1.39762	NO
XLOC_005348	XLOC_005348	OSBPL8	chr12:76745577-76953589	C	Ovol1	OK	15.2427	21.2999	0.482728	-3.88328	0.000103058	0.00198853	yes	1.39738	NO
XLOC_019353	XLOC_019353	FAM20C	chr7:192968-300711	C	Ovol1	OK	20.2001	28.2234	0.482531	-3.52929	0.000416678	0.00618756	yes	1.39719	NO
XLOC_008695	XLOC_008695	TMEM92	chr17:48348766-48358846	C	Ovol1	OK	6.16363	8.60762	0.481835	-2.81435	0.00488761	0.0431467	yes	1.39652	NO
XLOC_015988	XLOC_015988	MAPKSP1	chr4:100799494-100815703	C	Ovol1	OK	5.14221	7.18093	0.481782	-2.76537	0.00568584	0.0484796	yes	1.39647	NO
XLOC_004847	XLOC_004847	C12orf23	chr12:107349543-107367813	C	Ovol1	OK	20.2949	28.3221	0.480812	-3.66371	0.000248593	0.00410897	yes	1.39553	NO
XLOC_005237	XLOC_005237	KRT8	chr12:53290970-53298868	C	Ovol1	OK	264.421	369.007	0.480811	-4.01044	6.06068e-05	0.0012692	yes	1.39553	NO
XLOC_004925	XLOC_004925	KNTC1	chr12:123011808-123110947	C	Ovol1	OK	8.65572	12.0773	0.480571	-3.64828	0.000264001	0.00430679	yes	1.3953	NO
XLOC_015888	XLOC_015888	UBA6	chr4:68481478-68566889	C	Ovol1	OK	12.6264	17.6138	0.480257	-3.77162	0.000162189	0.00285254	yes	1.39499	NO
XLOC_000021	XLOC_000021	VWA1	chr1:1370902-1378262	C	Ovol1	OK	4.8213	6.71982	0.479001	-2.90787	0.003639	0.0342365	yes	1.39378	NO
XLOC_009686	XLOC_009686	SMAD4	chr18:48556582-48611411	C	Ovol1	OK	3.74378	5.21784	0.47896	-3.22002	0.00128182	0.0149976	yes	1.39374	NO
XLOC_006533	XLOC_006533	NPC2	chr14:74946642-74960084	C	Ovol1	OK	140.231	195.249	0.477511	-3.88324	0.000103075	0.00198853	yes	1.39234	NO
XLOC_015964	XLOC_015964	HSD17B11	chr4:88257690-88312455	C	Ovol1	OK	38.3335	53.3662	0.477319	-3.65891	0.000253295	0.0041707	yes	1.39215	NO
XLOC_006614	XLOC_006614	WARS	chr14:100800124-100842680	C	Ovol1	OK	29.1019	40.4907	0.476475	-3.56103	0.000369401	0.00560948	yes	1.39134	NO
XLOC_006385	XLOC_006385	CHMP4A	chr14:24678786-24683036	C	Ovol1	OK	14.6776	20.4141	0.47595	-2.86646	0.00415093	0.0381386	yes	1.39083	NO
XLOC_006554	XLOC_006554	SPTLC2	chr14:77973269-78083110	C	Ovol1	OK	6.72641	9.34565	0.474457	-3.45064	0.000559258	0.00778876	yes	1.3894	NO
XLOC_017618	XLOC_017618	SNX9	chr6:158244293-158366109	C	Ovol1	OK	11.5082	15.9721	0.472894	-3.45595	0.000548357	0.00766428	yes	1.38789	NO
XLOC_000088	XLOC_000088	VPS13D	chr1:12290112-12572098	C	Ovol1	OK	1.44416	2.00304	0.47196	-3.0204	0.00252442	0.0256855	yes	1.38699	NO
XLOC_022194	XLOC_022194	USP9X	chrX:40944887-41095832	C	Ovol1	OK	19.3252	26.7987	0.471685	-3.95953	7.50979e-05	0.00153048	yes	1.38673	NO
XLOC_006546	XLOC_006546	C14orf4	chr14:77490885-77495034	C	Ovol1	OK	7.96957	11.0488	0.471315	-3.17702	0.00148798	0.0169336	yes	1.38637	NO
XLOC_000296	XLOC_000296	RLF	chr1:40627040-40706593	C	Ovol1	OK	3.8746	5.36946	0.470729	-3.01415	0.00257703	0.0260856	yes	1.38581	NO
XLOC_020923	XLOC_020923	SNAI2	chr8:49830238-49833988	C	Ovol1	OK	12.6568	17.5303	0.469935	-2.99803	0.00271729	0.0273133	yes	1.38505	NO
XLOC_003602	XLOC_003602	JRKL	chr11:96123157-96126727	C	Ovol1	OK	6.66728	9.22689	0.468745	-2.94952	0.00318267	0.0310271	yes	1.38391	NO
XLOC_002035	XLOC_002035	KDM5B	chr1:202696531-202777549	C	Ovol1	OK	7.81053	10.8078	0.468577	-3.45861	0.000542973	0.00761048	yes	1.38374	NO
XLOC_005511	XLOC_005511	CDK2AP1	chr12:123745539-123756687	C	Ovol1	OK	42.8766	59.3227	0.468395	-3.53132	0.000413493	0.00614691	yes	1.38357	NO
XLOC_006048	XLOC_006048	PPM1A	chr14:60712469-60765805	C	Ovol1	OK	8.61543	11.9171	0.468034	-2.78595	0.00533706	0.0462061	yes	1.38322	NO
XLOC_009778	XLOC_009778	ESCO1	chr18:19109261-19180693	C	Ovol1	OK	4.63328	6.40856	0.467965	-2.90026	0.0037285	0.0348674	yes	1.38316	NO
XLOC_015812	XLOC_015812	BOD1L	chr4:13570365-13629328	C	Ovol1	OK	5.58914	7.72613	0.46712	-3.57887	0.000345089	0.00531406	yes	1.38235	NO
XLOC_004327	XLOC_004327	USP28	chr11:113668596-113746256	C	Ovol1	OK	8.63833	11.9341	0.466269	-3.2922	0.000994067	0.0122903	yes	1.38153	NO
XLOC_010961	XLOC_010961	BST2	chr19:17513754-17516384	C	Ovol1	OK	107.615	148.619	0.46574	-3.71503	0.000203177	0.00346259	yes	1.38103	NO
XLOC_005465	XLOC_005465	C12orf49	chr12:117153595-117175843	C	Ovol1	OK	12.0558	16.6241	0.463554	-3.12195	0.0017966	0.019769	yes	1.37893	NO
XLOC_016065	XLOC_016065	TBC1D9	chr4:141541935-141677471	C	Ovol1	OK	6.15674	8.48623	0.462956	-3.12221	0.00179498	0.019769	yes	1.37836	NO
XLOC_006506	XLOC_006506	ZFYVE26	chr14:68213236-68283306	C	Ovol1	OK	2.08123	2.86601	0.46161	-2.85494	0.00430446	0.0391564	yes	1.37708	NO
XLOC_002164	XLOC_002164	IRF2BP2	chr1:234740014-234745271	C	Ovol1	OK	21.5252	29.6349	0.461271	-3.59218	0.000327922	0.00511856	yes	1.37675	NO
XLOC_014856	XLOC_014856	CDCP1	chr3:45123768-45187914	C	Ovol1	OK	51.2497	70.5475	0.461053	-3.58563	0.00033626	0.00523087	yes	1.37655	NO
XLOC_005938	XLOC_005938	ARHGEF40	chr14:21538526-21558036	C	Ovol1	OK	3.40782	4.6887	0.460341	-2.80045	0.0051032	0.0445346	yes	1.37587	NO
XLOC_000151	XLOC_000151	PINK1	chr1:20959947-20978004	C	Ovol1	OK	28.5168	39.2269	0.460031	-3.59469	0.000324776	0.0050926	yes	1.37557	NO
XLOC_017119	XLOC_017119	TMEM14B	chr6:10747994-10757214	C	Ovol1	OK	140.716	193.534	0.459799	-3.68208	0.00023134	0.00386111	yes	1.37535	NO
XLOC_005506	XLOC_005506	VPS37B	chr12:123349874-123380712	C	Ovol1	OK	20.4424	28.1096	0.4595	-3.41891	0.00062872	0.00852528	yes	1.37507	NO
XLOC_014626	XLOC_014626	RAP2B	chr3:152880028-152886263	C	Ovol1	OK	6.40509	8.80434	0.458998	-3.19922	0.00137801	0.0159061	yes	1.37459	NO
XLOC_015958	XLOC_015958	WDFY3	chr4:85590692-85887544	C	Ovol1	OK	3.49128	4.79486	0.457735	-3.34987	0.000808489	0.0104966	yes	1.37338	NO
XLOC_016080	XLOC_016080	SH3D19	chr4:152041432-152147660	C	Ovol1	OK	6.53191	8.9664	0.457024	-2.84879	0.00438864	0.0396125	yes	1.37271	NO
XLOC_000200	XLOC_000200	RPS6KA1	chr1:26856248-26901520	C	Ovol1	OK	8.80832	12.0822	0.45594	-3.01743	0.00254926	0.0258654	yes	1.37168	NO
XLOC_006567	XLOC_006567	FOXN3	chr14:89622515-90085494	C	Ovol1	OK	9.73101	13.3355	0.454615	-3.55186	0.000382514	0.0057612	yes	1.37042	NO
XLOC_000205	XLOC_000205	SFN	chr1:27189632-27190947	C	Ovol1	OK	79.6537	109.158	0.454604	-3.66285	0.000249422	0.00411291	yes	1.37041	NO
XLOC_015601	XLOC_015601	HADH	chr4:108910869-108956331	C	Ovol1	OK	20.551	28.1375	0.453285	-3.16854	0.00153209	0.017335	yes	1.36915	NO
XLOC_002113	XLOC_002113	DUSP10	chr1:221874765-221915461	C	Ovol1	OK	12.9389	17.7149	0.453251	-2.83212	0.00462405	0.0413784	yes	1.36912	NO
XLOC_005345	XLOC_005345	PHLDA1	chr12:76419226-76425556	C	Ovol1	OK	66.2072	90.6109	0.452697	-3.83644	0.000124833	0.00231168	yes	1.3686	NO
XLOC_017997	XLOC_017997	COL12A1	chr6:75794041-75915623	C	Ovol1	OK	10.3788	14.1866	0.450896	-3.60373	0.000313687	0.00493563	yes	1.36689	NO
XLOC_003047	XLOC_003047	BNIP3	chr10:133781203-133795435	C	Ovol1	OK	79.7684	109.02	0.450702	-3.61947	0.000295213	0.00470422	yes	1.36671	NO
XLOC_004819	XLOC_004819	ACTR6	chr12:100594573-100618201	C	Ovol1	OK	13.0466	17.8259	0.450305	-2.76248	0.00573636	0.0488068	yes	1.36633	NO
XLOC_016003	XLOC_016003	PPA2	chr4:106290233-106395227	C	Ovol1	OK	24.2085	33.0711	0.450055	-3.10474	0.00190446	0.0206796	yes	1.36609	NO
XLOC_019612	XLOC_019612	FZD1	chr7:90893782-90898132	C	Ovol1	OK	5.40841	7.38832	0.450041	-2.80703	0.00500001	0.0438291	yes	1.36608	NO
XLOC_017490	XLOC_017490	FOXO3	chr6:108881025-109005971	C	Ovol1	OK	4.71628	6.44127	0.449695	-3.03689	0.0023903	0.0246681	yes	1.36575	NO
XLOC_002995	XLOC_002995	ABLIM1	chr10:116190868-116444414	C	Ovol1	OK	14.7277	20.0915	0.448054	-3.52529	0.000423024	0.00624802	yes	1.3642	NO
XLOC_003012	XLOC_003012	RGS10	chr10:121259338-121302222	C	Ovol1	OK	68.5543	93.5045	0.447788	-3.33823	0.000843128	0.0108236	yes	1.36395	NO
XLOC_015843	XLOC_015843	UGDH	chr4:39500374-39529218	C	Ovol1	OK	11.4913	15.6657	0.447072	-3.02452	0.00249029	0.0254121	yes	1.36327	NO
XLOC_004830	XLOC_004830	C12orf48	chr12:102513955-102591614	C	Ovol1	OK	7.62985	10.3954	0.446212	-2.76919	0.00561953	0.0481534	yes	1.36246	NO
XLOC_003650	XLOC_003650	REXO2	chr11:114310107-114321000	C	Ovol1	OK	85.3502	116.245	0.445709	-3.56984	0.000357206	0.00545175	yes	1.36198	NO
XLOC_017338	XLOC_017338	TBC1D22B	chr6:37179953-37300746	C	Ovol1	OK	10.6456	14.4942	0.445224	-3.05794	0.00222865	0.0233506	yes	1.36153	NO
XLOC_003599	XLOC_003599	ENDOD1	chr11:94822973-94865815	C	Ovol1	OK	8.37485	11.3999	0.444885	-3.12155	0.00179901	0.019769	yes	1.36121	NO
XLOC_006348	XLOC_006348	CHD8	chr14:21853352-21905457	C	Ovol1	OK	7.78005	10.5888	0.444682	-3.19735	0.00138697	0.0159694	yes	1.36101	NO
XLOC_005499	XLOC_005499	VPS33A	chr12:122716093-122751068	C	Ovol1	OK	10.8463	14.7538	0.443892	-2.91999	0.00350041	0.0332975	yes	1.36027	NO
XLOC_003350	XLOC_003350	STX3	chr11:59522531-59573355	C	Ovol1	OK	9.80832	13.3252	0.442078	-3.24999	0.00115409	0.0138414	yes	1.35856	NO
XLOC_005486	XLOC_005486	SPPL3	chr12:121201034-121342151	C	Ovol1	OK	10.575	14.3503	0.440422	-2.99679	0.00272839	0.0273756	yes	1.357	NO
XLOC_006358	XLOC_006358	RBM23	chr14:23369853-23388396	C	Ovol1	OK	20.2563	27.4508	0.438479	-3.13911	0.0016946	0.0188936	yes	1.35517	NO
XLOC_007202	XLOC_007202	MYO1E	chr15:59428562-59665071	C	Ovol1	OK	6.82001	9.23342	0.437091	-2.97933	0.00288876	0.0287328	yes	1.35387	NO
XLOC_004273	XLOC_004273	MAML2	chr11:95711439-96076344	C	Ovol1	OK	5.87768	7.95748	0.437063	-2.99234	0.0027685	0.0277173	yes	1.35385	NO
XLOC_015913	XLOC_015913	ANKRD17	chr4:73940501-74124502	C	Ovol1	OK	10.0963	13.6662	0.43678	-3.37066	0.000749895	0.00981668	yes	1.35358	NO
XLOC_005402	XLOC_005402	NUP37	chr12:102467972-102512361	C	Ovol1	OK	26.2934	35.5601	0.435559	-2.86377	0.00418638	0.0383209	yes	1.35243	NO
XLOC_016529	XLOC_016529	GM2A	chr5:150632612-150649953	C	Ovol1	OK	10.1287	13.6758	0.433175	-2.98622	0.00282445	0.028206	yes	1.3502	NO
XLOC_013823	XLOC_013823	H1F0	chr22:38201113-38203443	C	Ovol1	OK	81.0727	109.445	0.432918	-3.62288	0.000291341	0.00465332	yes	1.34996	NO
XLOC_006485	XLOC_006485	TRMT5	chr14:61438166-61447782	C	Ovol1	OK	5.62723	7.59533	0.432688	-2.86755	0.00413664	0.0380582	yes	1.34975	NO
XLOC_015116	XLOC_015116	MGLL	chr3:127407908-127542051	C	Ovol1	OK	17.4069	23.4854	0.432101	-3.44071	0.000580193	0.0080338	yes	1.3492	NO
XLOC_015413	XLOC_015413	NCAPG	chr4:17812524-18023483	C	Ovol1	OK	32.0739	43.2636	0.431756	-3.46549	0.000529273	0.00744886	yes	1.34887	NO
XLOC_009850	XLOC_009850	TXNL1	chr18:54270052-54305920	C	Ovol1	OK	34.1879	46.1113	0.431635	-3.03579	0.0023991	0.0247402	yes	1.34876	NO
XLOC_011763	XLOC_011763	RANBP2	chr2:109335936-109402267	C	Ovol1	OK	8.2924	11.1699	0.429752	-3.47601	0.000508939	0.00724433	yes	1.347	NO
XLOC_001786	XLOC_001786	S100A16	chr1:153579366-153585514	C	Ovol1	OK	163.624	220.398	0.429726	-3.60429	0.000313013	0.00493066	yes	1.34698	NO
XLOC_011535	XLOC_011535	CLIP4	chr2:29338307-29406679	C	Ovol1	OK	13.5113	18.1989	0.429682	-3.20036	0.00137257	0.0158834	yes	1.34694	NO
XLOC_003684	XLOC_003684	OAF	chr11:120081746-120100650	C	Ovol1	OK	16.7429	22.5387	0.42885	-2.8527	0.00433497	0.0393624	yes	1.34616	NO
XLOC_005452	XLOC_005452	C12orf51	chr12:112597991-112819896	C	Ovol1	OK	2.24972	3.02808	0.428657	-2.95055	0.00317214	0.0310124	yes	1.34598	NO
XLOC_006535	XLOC_006535	KIAA0317	chr14:75127954-75179807	C	Ovol1	OK	10.109	13.6033	0.428309	-3.18825	0.00143137	0.0163844	yes	1.34566	NO
XLOC_016052	XLOC_016052	PGRMC2	chr4:129190391-129209984	C	Ovol1	OK	24.8868	33.4855	0.428155	-3.41441	0.000639209	0.00865895	yes	1.34551	NO
XLOC_004691	XLOC_004691	RAB5B	chr12:56367861-56388488	C	Ovol1	OK	28.4843	38.3257	0.428146	-3.40912	0.000651736	0.0088026	yes	1.3455	NO
XLOC_016031	XLOC_016031	SEC24D	chr4:119643977-119757326	C	Ovol1	OK	15.3403	20.6268	0.427193	-3.24791	0.00116255	0.013898	yes	1.34461	NO
XLOC_012476	XLOC_012476	SLC35F5	chr2:114471932-114514400	C	Ovol1	OK	10.5837	14.2281	0.426898	-2.79611	0.00517213	0.0450504	yes	1.34434	NO
XLOC_006579	XLOC_006579	TRIP11	chr14:92434242-92506403	C	Ovol1	OK	4.39973	5.91315	0.426511	-2.97316	0.00294747	0.0292519	yes	1.34398	NO
XLOC_004338	XLOC_004338	SIK3	chr11:116714117-116968993	C	Ovol1	OK	6.07983	8.16332	0.425126	-2.97126	0.00296582	0.0293505	yes	1.34269	NO
XLOC_009864	XLOC_009864	VPS4B	chr18:61056424-61089752	C	Ovol1	OK	11.3795	15.2705	0.424313	-2.95494	0.00312735	0.03064	yes	1.34193	NO
XLOC_000290	XLOC_000290	MACF1	chr1:39547117-39952789	C	Ovol1	OK	8.87645	11.91	0.424118	-3.09014	0.00200064	0.0215874	yes	1.34175	NO
XLOC_005376	XLOC_005376	EEA1	chr12:93166284-93323107	C	Ovol1	OK	5.26912	7.06876	0.423897	-3.04321	0.00234065	0.0243201	yes	1.34155	NO
XLOC_004874	XLOC_004874	ALDH2	chr12:112204345-112247784	C	Ovol1	OK	12.7572	17.1085	0.423398	-2.81899	0.0048175	0.0427199	yes	1.34108	NO
XLOC_015436	XLOC_015436	FAM114A1	chr4:38869353-38947365	C	Ovol1	OK	16.9725	22.7538	0.42291	-3.16077	0.00157351	0.0177452	yes	1.34063	NO
XLOC_015866	XLOC_015866	OCIAD2	chr4:48887404-48908815	C	Ovol1	OK	81.3946	109.117	0.422872	-3.10553	0.0018994	0.020641	yes	1.34059	NO
XLOC_012463	XLOC_012463	LOC541471	chr2:112124590-112252692	C	Ovol1	OK	131.201	175.727	0.421558	-2.88298	0.00393926	0.0364893	yes	1.33937	NO
XLOC_005851	XLOC_005851	MYCBP2	chr13:77618791-77901177	C	Ovol1	OK	2.79785	3.74321	0.419956	-3.00403	0.00266432	0.0268701	yes	1.33789	NO
XLOC_017914	XLOC_017914	TRERF1	chr6:42192668-42419783	C	Ovol1	OK	10.9028	14.5836	0.419645	-3.22827	0.00124539	0.0146462	yes	1.3376	NO
XLOC_007015	XLOC_007015	FURIN	chr15:91411884-91426687	C	Ovol1	OK	21.0092	28.1001	0.419558	-3.34882	0.00081157	0.0105266	yes	1.33752	NO
XLOC_015654	XLOC_015654	SCOC	chr4:141178439-141303710	C	Ovol1	OK	38.612	51.6248	0.419015	-3.15169	0.00162326	0.0182017	yes	1.33701	NO
XLOC_005479	XLOC_005479	PXN	chr12:120648249-120703563	C	Ovol1	OK	71.1761	95.1397	0.418653	-3.49097	0.000481272	0.00693678	yes	1.33668	NO
XLOC_004194	XLOC_004194	ARAP1	chr11:72396113-72463434	C	Ovol1	OK	10.8331	14.479	0.418521	-3.07583	0.00209917	0.0223195	yes	1.33656	NO
XLOC_016032	XLOC_016032	C4orf3	chr4:120217573-120225600	C	Ovol1	OK	21.1477	28.2451	0.4175	-3.11814	0.00181995	0.0199353	yes	1.33561	NO
XLOC_011799	XLOC_011799	STEAP3	chr2:119981383-120023227	C	Ovol1	OK	12.5167	16.7144	0.417237	-2.85104	0.00435758	0.0394887	yes	1.33537	NO
XLOC_004865	XLOC_004865	ATP2A2	chr12:110719031-110788897	C	Ovol1	OK	58.4966	78.0913	0.416808	-3.0287	0.00245606	0.0251765	yes	1.33497	NO
XLOC_019408	XLOC_019408	AHR	chr7:17338275-17385775	C	Ovol1	OK	15.9825	21.3347	0.416712	-3.35736	0.000786901	0.0102357	yes	1.33488	NO
XLOC_021055	XLOC_021055	UBR5	chr8:103265568-103424495	C	Ovol1	OK	10.0106	13.3537	0.415709	-3.3468	0.000817501	0.0105836	yes	1.33395	NO
XLOC_020245	XLOC_020245	PNPLA8	chr7:108112070-108166638	C	Ovol1	OK	8.79591	11.7315	0.415489	-2.7668	0.00566102	0.048358	yes	1.33375	NO
XLOC_015605	XLOC_015605	SEC24B	chr4:110354970-110461615	C	Ovol1	OK	10.8181	14.4249	0.415112	-3.06044	0.00221012	0.023263	yes	1.3334	NO
XLOC_004183	XLOC_004183	DHCR7	chr11:71145456-71159477	C	Ovol1	OK	20.2352	26.9254	0.412097	-3.03835	0.00237878	0.0245861	yes	1.33062	NO
XLOC_015779	XLOC_015779	LRPAP1	chr4:3514289-3534224	C	Ovol1	OK	59.6546	79.3585	0.411751	-3.31768	0.000907681	0.011428	yes	1.3303	NO
XLOC_001588	XLOC_001588	EVI5	chr1:92974252-93257961	C	Ovol1	OK	7.41958	9.85666	0.409761	-3.04119	0.00235642	0.0244655	yes	1.32847	NO
XLOC_016050	XLOC_016050	ANKRD50	chr4:125585203-125633887	C	Ovol1	OK	4.01346	5.32964	0.409191	-2.81005	0.0049534	0.0435874	yes	1.32794	NO
XLOC_005416	XLOC_005416	NUAK1	chr12:106457124-106533811	C	Ovol1	OK	6.74219	8.94938	0.408571	-2.94252	0.0032555	0.031543	yes	1.32737	NO
XLOC_003608	XLOC_003608	YAP1	chr11:101981191-102104154	C	Ovol1	OK	41.152	54.5215	0.405863	-3.32392	0.000887618	0.0112268	yes	1.32488	NO
XLOC_009268	XLOC_009268	VAT1	chr17:41166621-41174459	C	Ovol1	OK	62.9673	83.3772	0.40505	-3.40598	0.00065927	0.00886948	yes	1.32413	NO
XLOC_015993	XLOC_015993	PPP3CA	chr4:101944586-102268628	C	Ovol1	OK	23.5813	31.1235	0.400362	-3.20996	0.00132754	0.0154929	yes	1.31984	NO
XLOC_015825	XLOC_015825	GPR125	chr4:22388998-22517672	C	Ovol1	OK	8.55697	11.2923	0.400164	-2.8071	0.00499894	0.0438291	yes	1.31966	NO
XLOC_015996	XLOC_015996	UBE2D3	chr4:103717132-103790032	C	Ovol1	OK	83.7465	110.436	0.399106	-3.08038	0.00206734	0.0220988	yes	1.31869	NO
XLOC_014683	XLOC_014683	YEATS2	chr3:183415605-183530413	C	Ovol1	OK	7.32848	9.65015	0.397037	-2.89638	0.00377501	0.0352505	yes	1.3168	NO
XLOC_006489	XLOC_006489	PPP2R5E	chr14:63841354-64010079	C	Ovol1	OK	14.5835	19.1934	0.39627	-2.87934	0.00398511	0.0368864	yes	1.3161	NO
XLOC_005441	XLOC_005441	VPS29	chr12:110929329-110939916	C	Ovol1	OK	68.3284	89.8153	0.394476	-2.76069	0.00576792	0.0489365	yes	1.31447	NO
XLOC_021673	XLOC_021673	DDX58	chr9:32455299-32526322	C	Ovol1	OK	10.3622	13.5864	0.390835	-2.86486	0.00417191	0.0382801	yes	1.31115	NO
XLOC_009857	XLOC_009857	LMAN1	chr18:56995055-57026508	C	Ovol1	OK	33.338	43.6945	0.390284	-3.26933	0.00107802	0.0131391	yes	1.31065	NO
XLOC_008467	XLOC_008467	WSB1	chr17:25621105-25640645	C	Ovol1	OK	18.2258	23.8865	0.390214	-2.82474	0.00473184	0.0420689	yes	1.31059	NO
XLOC_005991	XLOC_005991	PSMA6	chr14:35761573-35786682	C	Ovol1	OK	78.0764	102.299	0.38983	-3.02431	0.00249199	0.0254121	yes	1.31024	NO
XLOC_015534	XLOC_015534	USO1	chr4:76649828-76735366	C	Ovol1	OK	22.2422	29.1323	0.389322	-3.09473	0.0019699	0.021306	yes	1.30978	NO
XLOC_004922	XLOC_004922	MLXIP	chr12:122516759-122628967	C	Ovol1	OK	8.89439	11.6217	0.38585	-2.82561	0.00471912	0.0420103	yes	1.30663	NO
XLOC_003449	XLOC_003449	MALAT1	chr11:65265232-65273939	C	Ovol1	OK	11.0706	14.4619	0.385527	-3.07899	0.00207703	0.0221506	yes	1.30634	NO
XLOC_003443	XLOC_003443	CDC42EP2	chr11:65082330-65089900	C	Ovol1	OK	23.658	30.8932	0.384957	-2.76836	0.005634	0.0482172	yes	1.30582	NO
XLOC_015175	XLOC_015175	PLOD2	chr3:145787227-145879282	C	Ovol1	OK	36.9076	48.1645	0.384054	-2.99888	0.00270972	0.0272679	yes	1.305	NO
XLOC_018105	XLOC_018105	PTPRK	chr6:128289923-128841870	C	Ovol1	OK	13.2711	17.3142	0.383666	-2.9957	0.00273815	0.0274439	yes	1.30465	NO
XLOC_003674	XLOC_003674	VPS11	chr11:118938492-118952688	C	Ovol1	OK	14.0216	18.2766	0.382346	-2.77941	0.00544575	0.0470162	yes	1.30346	NO
XLOC_002727	XLOC_002727	SVIL	chr10:29746276-30024730	C	Ovol1	OK	11.6369	15.1226	0.378007	-2.92089	0.00349028	0.0332473	yes	1.29955	NO
XLOC_006012	XLOC_006012	ARF6	chr14:50359735-50363772	C	Ovol1	OK	71.8641	93.3696	0.377683	-3.22084	0.00127817	0.0149676	yes	1.29925	NO
XLOC_005309	XLOC_005309	CTDSP2	chr12:58213709-58240747	C	Ovol1	OK	23.8178	30.9332	0.377115	-3.04544	0.00232342	0.024196	yes	1.29874	NO
XLOC_001011	XLOC_001011	KCTD3	chr1:215740734-215795149	C	Ovol1	OK	18.3032	23.7621	0.376566	-2.91494	0.00355757	0.0337711	yes	1.29825	NO
XLOC_005988	XLOC_005988	SRP54	chr14:35452103-35498773	C	Ovol1	OK	28.7807	37.3113	0.374509	-2.82939	0.00466369	0.0416518	yes	1.2964	NO
XLOC_014565	XLOC_014565	DNAJC13	chr3:132136552-132257876	C	Ovol1	OK	7.18921	9.31985	0.374472	-2.77986	0.00543816	0.0469802	yes	1.29637	NO
XLOC_009423	XLOC_009423	SMURF2	chr17:62540734-62658386	C	Ovol1	OK	61.4017	79.5932	0.374368	-3.1861	0.00144206	0.0164758	yes	1.29627	NO
XLOC_006542	XLOC_006542	TMED10	chr14:75598170-75643349	C	Ovol1	OK	50.651	65.5568	0.372155	-3.1526	0.00161821	0.0181599	yes	1.29428	NO
XLOC_016845	XLOC_016845	PJA2	chr5:108670409-108745675	C	Ovol1	OK	23.5155	30.4036	0.370632	-3.00844	0.00262596	0.0265417	yes	1.29292	NO
XLOC_020623	XLOC_020623	CPNE3	chr8:87526655-87573726	C	Ovol1	OK	29.1681	37.6879	0.369708	-3.0672	0.00216072	0.0227955	yes	1.29209	NO
XLOC_006432	XLOC_006432	C14orf106	chr14:45672392-45722605	C	Ovol1	OK	14.682	18.9658	0.369354	-2.86404	0.00418277	0.0383209	yes	1.29177	NO
XLOC_004825	XLOC_004825	UTP20	chr12:101673904-101780397	C	Ovol1	OK	6.29128	8.12376	0.368793	-2.77855	0.00546027	0.047112	yes	1.29127	NO
XLOC_015932	XLOC_015932	SCARB2	chr4:77079893-77135035	C	Ovol1	OK	19.2461	24.7947	0.365466	-2.90935	0.00362184	0.0341687	yes	1.2883	NO
XLOC_015924	XLOC_015924	G3BP2	chr4:76567952-76598667	C	Ovol1	OK	40.5572	52.2381	0.365144	-3.02838	0.00245868	0.0251845	yes	1.28801	NO
XLOC_005500	XLOC_005500	CLIP1	chr12:122755980-122907116	C	Ovol1	OK	17.632	22.697	0.364309	-2.94245	0.00325626	0.031543	yes	1.28726	NO
XLOC_000180	XLOC_000180	CLIC4	chr1:25071759-25170815	C	Ovol1	OK	82.6224	106.238	0.362697	-3.07326	0.00211735	0.0224587	yes	1.28583	NO
XLOC_006464	XLOC_006464	WDHD1	chr14:55405655-55493819	C	Ovol1	OK	12.9568	16.6486	0.361689	-2.78776	0.00530746	0.0460248	yes	1.28493	NO
XLOC_022721	XLOC_022721	KDM5C	chrX:53220502-53254604	C	Ovol1	OK	16.3551	20.9997	0.360635	-3.00523	0.00265376	0.0267833	yes	1.28399	NO
XLOC_003653	XLOC_003653	PAFAH1B2	chr11:117014999-117047592	C	Ovol1	OK	35.1075	45.0572	0.35998	-2.75916	0.00579504	0.0490152	yes	1.28341	NO
XLOC_020895	XLOC_020895	RAB11FIP1	chr8:37716464-37757015	C	Ovol1	OK	13.9894	17.9497	0.359625	-2.77215	0.00556871	0.0478673	yes	1.28309	NO
XLOC_006426	XLOC_006426	SEC23A	chr14:39501122-39572437	C	Ovol1	OK	31.6573	40.5595	0.3575	-2.93081	0.00338077	0.0325013	yes	1.2812	NO
XLOC_006623	XLOC_006623	CDC42BPB	chr14:103398715-103523742	C	Ovol1	OK	17.7995	22.771	0.355362	-2.92999	0.00338972	0.0325603	yes	1.27931	NO
XLOC_017619	XLOC_017619	SYNJ2	chr6:158402887-158520207	C	Ovol1	OK	14.1952	18.1573	0.35515	-2.86078	0.00422596	0.0385956	yes	1.27912	NO
XLOC_003681	XLOC_003681	CBL	chr11:119076989-119178859	C	Ovol1	OK	8.82809	11.2875	0.354553	-2.84991	0.00437312	0.0395896	yes	1.27859	NO
XLOC_017427	XLOC_017427	PHF3	chr6:64356430-64424405	C	Ovol1	OK	16.5554	21.1608	0.354091	-2.9051	0.0036713	0.0344461	yes	1.27818	NO
XLOC_019591	XLOC_019591	PTPN12	chr7:77166772-77269388	C	Ovol1	OK	44.6315	56.9586	0.351851	-2.89209	0.00382693	0.0356385	yes	1.2762	NO
XLOC_004011	XLOC_004011	TNKS1BP1	chr11:57067102-57092413	C	Ovol1	OK	12.567	16.0356	0.351644	-2.77439	0.00553053	0.0476172	yes	1.27601	NO
XLOC_012616	XLOC_012616	NCKAP1	chr2:183789604-183903229	C	Ovol1	OK	47.3168	60.2846	0.349438	-2.92815	0.00340986	0.0326852	yes	1.27406	NO
XLOC_010281	XLOC_010281	SPINT2	chr19:38755097-38783254	C	Ovol1	OK	152.804	194.664	0.349308	-2.97605	0.00291985	0.0290134	yes	1.27395	NO
XLOC_004907	XLOC_004907	RNF10	chr12:120972131-121015397	C	Ovol1	OK	39.6329	50.4338	0.347692	-2.90523	0.00366986	0.034446	yes	1.27252	NO
XLOC_022725	XLOC_022725	HUWE1	chrX:53559062-53713673	C	Ovol1	OK	20.3229	25.8403	0.34652	-2.89343	0.00381054	0.0355099	yes	1.27149	NO
XLOC_017426	XLOC_017426	PTP4A1	chr6:64281919-64293489	C	Ovol1	OK	55.3925	70.3549	0.344959	-2.93653	0.00331904	0.0320382	yes	1.27011	NO
XLOC_015443	XLOC_015443	UBE2K	chr4:39699663-39784410	C	Ovol1	OK	22.3374	28.3604	0.344416	-2.78972	0.00527539	0.0457756	yes	1.26964	NO
XLOC_004353	XLOC_004353	DDX6	chr11:118618472-118661972	C	Ovol1	OK	21.2478	26.9307	0.341935	-2.82797	0.00468447	0.0417569	yes	1.26746	NO
XLOC_015660	XLOC_015660	SMARCA5	chr4:144434615-144474567	C	Ovol1	OK	25.2716	32.0165	0.341296	-2.76196	0.00574554	0.0488069	yes	1.26689	NO
XLOC_021074	XLOC_021074	RAD21	chr8:117858172-117889107	C	Ovol1	OK	86.0718	108.935	0.339862	-2.87363	0.00405788	0.0374591	yes	1.26564	NO
XLOC_005477	XLOC_005477	GCN1L1	chr12:120565013-120632513	C	Ovol1	OK	17.8969	22.6282	0.338407	-2.83304	0.00461076	0.0412864	yes	1.26436	NO
XLOC_005157	XLOC_005157	SLC38A2	chr12:46751970-46766645	C	Ovol1	OK	46.069	58.1619	0.336279	-2.85499	0.00430387	0.0391564	yes	1.2625	NO
XLOC_012462	XLOC_012462	BUB1	chr2:111395408-111435684	C	Ovol1	OK	48.4568	60.8061	0.327518	-2.76212	0.00574267	0.0488068	yes	1.25485	NO
XLOC_019749	XLOC_019749	FLNC	chr7:128470482-128499328	C	Ovol1	OK	46.9682	37.4295	-0.327507	2.75527	0.00586433	0.0495098	yes	0.796912	NO
XLOC_011211	XLOC_011211	AP2S1	chr19:47341422-47354203	C	Ovol1	OK	256.903	204.263	-0.330792	2.77376	0.00554126	0.0476611	yes	0.7951	NO
XLOC_000239	XLOC_000239	TINAGL1	chr1:32042085-32053287	C	Ovol1	OK	110.706	87.91	-0.332633	2.81231	0.00491869	0.0433681	yes	0.794086	NO
XLOC_010691	XLOC_010691	TRIM28	chr19:59055835-59062082	C	Ovol1	OK	179.5	142.368	-0.334357	2.777	0.00548629	0.0473068	yes	0.793138	NO
XLOC_011362	XLOC_011362	MBOAT7	chr19:54677105-54693733	C	Ovol1	OK	114.518	90.7961	-0.334868	2.76744	0.00564982	0.0483225	yes	0.792857	NO
XLOC_016567	XLOC_016567	CCDC99	chr5:169010637-169031781	C	Ovol1	OK	47.5436	37.6767	-0.33558	2.75434	0.00588109	0.0496208	yes	0.792465	NO
XLOC_002970	XLOC_002970	NT5C2	chr10:104845939-104953056	C	Ovol1	OK	31.4764	24.8585	-0.340527	2.77006	0.00560461	0.0480555	yes	0.789753	NO
XLOC_000308	XLOC_000308	CTPS	chr1:41445006-41478235	C	Ovol1	OK	55.0275	43.4313	-0.341417	2.81132	0.0049338	0.0434427	yes	0.789266	NO
XLOC_001014	XLOC_001014	TGFB2	chr1:218518675-218617961	C	Ovol1	OK	52.6634	41.5574	-0.341696	2.85264	0.00433571	0.0393624	yes	0.789113	NO
XLOC_016647	XLOC_016647	CLPTM1L	chr5:1317999-1345002	C	Ovol1	OK	136.092	107.206	-0.344194	2.9252	0.0034423	0.0329219	yes	0.787748	NO
XLOC_008765	XLOC_008765	PRKCA	chr17:64298925-64806862	C	Ovol1	OK	23.2498	18.2929	-0.345938	2.8899	0.00385368	0.0358633	yes	0.786796	NO
XLOC_016310	XLOC_016310	F2RL1	chr5:76114832-76131140	C	Ovol1	OK	140.287	110.349	-0.346306	2.86804	0.00413018	0.0380243	yes	0.786596	NO
XLOC_009297	XLOC_009297	PLCD3	chr17:43189007-43209891	C	Ovol1	OK	34.4171	27.055	-0.347228	2.83143	0.00463398	0.0414403	yes	0.786093	NO
XLOC_012993	XLOC_012993	MYBL2	chr20:42295708-42345122	C	Ovol1	OK	48.2464	37.8961	-0.348372	2.88296	0.00393955	0.0364893	yes	0.78547	NO
XLOC_021994	XLOC_021994	FNBP1	chr9:132649465-132805473	C	Ovol1	OK	32.928	25.8603	-0.348575	2.93318	0.00335505	0.032295	yes	0.785359	NO
XLOC_011209	XLOC_011209	SLC1A5	chr19:47278139-47291842	C	Ovol1	OK	104.816	82.2501	-0.349776	2.94549	0.00322448	0.0313457	yes	0.784706	NO
XLOC_012204	XLOC_012204	HADHA	chr2:26413503-26467594	C	Ovol1	OK	44.9262	35.1943	-0.352214	2.90956	0.00361944	0.0341687	yes	0.783381	NO
XLOC_022034	XLOC_022034	QSOX2	chr9:139098181-139137687	C	Ovol1	OK	28.0338	21.9485	-0.353044	2.89547	0.00378597	0.0353289	yes	0.78293	NO
XLOC_001877	XLOC_001877	TAGLN2	chr1:159887902-159895284	C	Ovol1	OK	605.056	473.455	-0.353841	2.84874	0.00438921	0.0396125	yes	0.782498	NO
XLOC_022107	XLOC_022107	CD99	chrX:2609227-2659350	C	Ovol1	OK	113.272	88.6231	-0.354037	2.87625	0.00402436	0.0371996	yes	0.782392	NO
XLOC_004246	XLOC_004246	CTSC	chr11:88026759-88070941	C	Ovol1	OK	111.491	87.2255	-0.354102	2.80264	0.00506867	0.0442896	yes	0.782356	NO
XLOC_007748	XLOC_007748	FAM65A	chr16:67562716-67580691	C	Ovol1	OK	41.1141	32.1581	-0.354449	2.83007	0.00465382	0.0415907	yes	0.782168	NO
XLOC_012184	XLOC_012184	SDC1	chr2:20400557-20425194	C	Ovol1	OK	42.1892	32.9797	-0.355296	2.81775	0.00483613	0.0427914	yes	0.781709	NO
XLOC_023064	XLOC_023064	CD99	chrY:2559227-2609350	C	Ovol1	OK	113.937	89.0462	-0.355609	2.91079	0.00360518	0.0341052	yes	0.78154	NO
XLOC_017025	XLOC_017025	STK10	chr5:171469073-171615346	C	Ovol1	OK	22.7983	17.8081	-0.356392	2.9591	0.00308541	0.0303156	yes	0.781116	NO
XLOC_010341	XLOC_010341	RPS19	chr19:42363987-42375484	C	Ovol1	OK	872.817	681.389	-0.3572	2.93077	0.00338121	0.0325013	yes	0.780678	NO
XLOC_007540	XLOC_007540	PKD1P1	chr16:16411465-16444465	C	Ovol1	OK	20.9867	16.3805	-0.357497	2.9425	0.0032557	0.031543	yes	0.780518	NO
XLOC_008207	XLOC_008207	MTSS1L	chr16:70695106-70719954	C	Ovol1	OK	24.0273	18.6976	-0.361823	2.94896	0.00318847	0.0310615	yes	0.778181	NO
XLOC_010453	XLOC_010453	RUVBL2	chr19:49497155-49519182	C	Ovol1	OK	157.541	122.579	-0.362011	3.06617	0.0021682	0.0228568	yes	0.778079	NO
XLOC_012169	XLOC_012169	ROCK2	chr2:11321777-11484711	C	Ovol1	OK	18.4971	14.3914	-0.362094	2.96044	0.00307199	0.0302486	yes	0.778034	NO
XLOC_010483	XLOC_010483	AP2A1	chr19:50270179-50316567	C	Ovol1	OK	72.8454	56.6697	-0.362261	3.02718	0.00246844	0.0252481	yes	0.777944	NO
XLOC_011476	XLOC_011476	DDX1	chr2:15731769-15771225	C	Ovol1	OK	57.8162	44.9562	-0.362956	3.02277	0.00250472	0.0255229	yes	0.77757	NO
XLOC_001724	XLOC_001724	SF3B4	chr1:149895210-149899702	C	Ovol1	OK	81.8138	63.5966	-0.363395	2.94725	0.00320618	0.0311899	yes	0.777333	NO
XLOC_012381	XLOC_012381	RETSAT	chr2:85569077-85581821	C	Ovol1	OK	20.4989	15.9335	-0.363486	2.76633	0.00566913	0.0483893	yes	0.777284	NO
XLOC_005709	XLOC_005709	TMCO3	chr13:114145307-114204544	C	Ovol1	OK	29.7619	23.1106	-0.364911	2.85657	0.00428242	0.0390593	yes	0.776517	NO
XLOC_012267	XLOC_012267	LRPPRC	chr2:44113362-44223144	C	Ovol1	OK	47.2992	36.6982	-0.366107	3.10738	0.00188751	0.0205606	yes	0.775873	NO
XLOC_008555	XLOC_008555	ARHGAP23	chr17:36584719-36668628	C	Ovol1	OK	32.0903	24.8777	-0.367283	3.04339	0.00233928	0.0243201	yes	0.775241	NO
XLOC_011186	XLOC_011186	SNRPD2	chr19:46190711-46195443	C	Ovol1	OK	368.707	285.787	-0.367531	3.08474	0.00203731	0.0218576	yes	0.775108	NO
XLOC_009607	XLOC_009607	TWSG1	chr18:9334764-9402418	C	Ovol1	OK	58.5056	45.3477	-0.367547	3.10206	0.00192181	0.0208351	yes	0.775099	NO
XLOC_008892	XLOC_008892	NXN	chr17:702584-883010	C	Ovol1	OK	41.5619	32.1937	-0.368485	3.01463	0.00257296	0.0260635	yes	0.774595	NO
XLOC_015147	XLOC_015147	AMOTL2	chr3:134074189-134093406	C	Ovol1	OK	48.9957	37.9257	-0.369478	3.13032	0.00174618	0.0193588	yes	0.774063	NO
XLOC_012259	XLOC_012259	COX7A2L	chr2:42577644-42588356	C	Ovol1	OK	120.267	93.0758	-0.369765	3.00188	0.00268319	0.0270405	yes	0.773909	NO
XLOC_001057	XLOC_001057	GALNT2	chr1:230202955-230417875	C	Ovol1	OK	87.3378	67.5618	-0.370399	3.1226	0.00179259	0.019769	yes	0.773569	NO
XLOC_011649	XLOC_011649	CCT7	chr2:73461363-73480150	C	Ovol1	OK	263.126	203.541	-0.370436	3.01599	0.00256138	0.0259654	yes	0.773549	NO
XLOC_003366	XLOC_003366	CCDC86	chr11:60609428-60623444	C	Ovol1	OK	53.8777	41.6747	-0.370514	2.95973	0.00307911	0.030297	yes	0.773507	NO
XLOC_008145	XLOC_008145	KIFC3	chr16:57792128-57836439	C	Ovol1	OK	57.5285	44.4546	-0.371944	3.08552	0.00203198	0.0218227	yes	0.772741	NO
XLOC_003243	XLOC_003243	FJX1	chr11:35639734-35642421	C	Ovol1	OK	29.7625	22.996	-0.372117	2.86113	0.00422128	0.0385785	yes	0.772648	NO
XLOC_019547	XLOC_019547	POM121	chr7:72349935-72425302	C	Ovol1	OK	27.9831	21.6179	-0.372327	2.99897	0.00270896	0.0272679	yes	0.772535	NO
XLOC_011585	XLOC_011585	MSH2	chr2:47630262-47710360	C	Ovol1	OK	40.5932	31.3275	-0.373809	3.06817	0.00215377	0.0227421	yes	0.771742	NO
XLOC_013697	XLOC_013697	RANBP1	chr22:20105023-20114704	C	Ovol1	OK	118.78	91.6646	-0.373859	2.98226	0.00286133	0.0285325	yes	0.771716	NO
XLOC_011270	XLOC_011270	IL4I1,NUP62	chr19:50392913-50437193	C	Ovol1	OK	55.6551	42.949	-0.373889	2.81779	0.00483551	0.0427914	yes	0.771699	NO
XLOC_012167	XLOC_012167	NOL10	chr2:10710893-10830112	C	Ovol1	OK	19.1282	14.7544	-0.374555	2.86056	0.00422896	0.0385973	yes	0.771343	NO
XLOC_010742	XLOC_010742	SGTA	chr19:2754711-2783354	C	Ovol1	OK	64.342	49.6183	-0.374887	3.11724	0.00182556	0.0199649	yes	0.771166	NO
XLOC_012245	XLOC_012245	CEBPZ	chr2:37428774-37458740	C	Ovol1	OK	30.5445	23.5458	-0.375441	3.01948	0.00253207	0.0257443	yes	0.77087	NO
XLOC_010738	XLOC_010738	LMNB2	chr19:2428163-2456958	C	Ovol1	OK	120.92	93.155	-0.376351	3.09724	0.0019533	0.021143	yes	0.770384	NO
XLOC_016205	XLOC_016205	C5orf22	chr5:31532372-31555165	C	Ovol1	OK	18.3593	14.1433	-0.376388	2.82804	0.00468333	0.0417569	yes	0.770364	NO
XLOC_011376	XLOC_011376	PPP1R12C	chr19:55602280-55628927	C	Ovol1	OK	34.339	26.4531	-0.376412	3.0339	0.00241418	0.0248398	yes	0.770351	NO
XLOC_001755	XLOC_001755	S100A10	chr1:151955385-151966714	C	Ovol1	OK	524.429	403.413	-0.37849	3.16599	0.00154557	0.0174732	yes	0.769242	NO
XLOC_015944	XLOC_015944	HNRPDL	chr4:83344346-83351378	C	Ovol1	OK	66.4717	51.13	-0.37857	2.99558	0.00273919	0.0274438	yes	0.7692	NO
XLOC_016649	XLOC_016649	LPCAT1	chr5:1461541-1524076	C	Ovol1	OK	58.5178	45.0089	-0.378666	3.12733	0.00176402	0.0195408	yes	0.769148	NO
XLOC_017638	XLOC_017638	QKI	chr6:163835674-163999628	C	Ovol1	OK	20.8492	16.0359	-0.378686	2.86838	0.00412578	0.0380092	yes	0.769138	NO
XLOC_012305	XLOC_012305	CCT4	chr2:62095261-62115791	C	Ovol1	OK	185.784	142.849	-0.379142	3.19491	0.00139877	0.0160594	yes	0.768895	NO
XLOC_020902	XLOC_020902	FGFR1	chr8:38268655-38326352	C	Ovol1	OK	27.628	21.2042	-0.381784	3.07849	0.00208052	0.0221707	yes	0.767488	NO
XLOC_005003	XLOC_005003	NOP2	chr12:6666036-6677480	C	Ovol1	OK	30.2851	23.2376	-0.382144	2.8559	0.00429148	0.03909	yes	0.767296	NO
XLOC_010480	XLOC_010480	PRMT1	chr19:50180495-50191704	C	Ovol1	OK	182.53	139.943	-0.383295	3.11726	0.00182542	0.0199649	yes	0.766685	NO
XLOC_003765	XLOC_003765	POLR2L	chr11:839720-842529	C	Ovol1	OK	309.582	237.323	-0.38347	3.25422	0.00113705	0.0136764	yes	0.766592	NO
XLOC_022587	XLOC_022587	SLC25A6	chrX:1505044-1511039	C	Ovol1	OK	194.639	149.196	-0.383586	3.25894	0.00111829	0.0135233	yes	0.76653	NO
XLOC_023123	XLOC_023123	SLC25A6	chrY:1455044-1461039	C	Ovol1	OK	194.65	149.196	-0.38367	3.25965	0.00111548	0.0135117	yes	0.766485	NO
XLOC_019954	XLOC_019954	CDCA7L	chr7:21582832-21985542	C	Ovol1	OK	82.8306	63.416	-0.385315	3.08702	0.00202173	0.0217547	yes	0.765612	NO
XLOC_005520	XLOC_005520	DHX37	chr12:125431369-125473667	C	Ovol1	OK	11.3189	8.6609	-0.386151	2.83469	0.00458696	0.0411538	yes	0.765168	NO
XLOC_008897	XLOC_008897	MYO1C	chr17:1367479-1396001	C	Ovol1	OK	93.2794	71.3385	-0.386877	3.26595	0.00109099	0.0132735	yes	0.764783	NO
XLOC_009937	XLOC_009937	GADD45B	chr19:2476122-2478257	C	Ovol1	OK	51.547	39.4158	-0.387116	2.96263	0.00305025	0.0300765	yes	0.764657	NO
XLOC_011401	XLOC_011401	ZNF787	chr19:56598731-56632649	C	Ovol1	OK	27.4199	20.9655	-0.387202	2.79039	0.00526444	0.0457094	yes	0.764611	NO
XLOC_011682	XLOC_011682	MAT2A	chr2:85766287-85772403	C	Ovol1	OK	117.455	89.7932	-0.387429	3.27301	0.00106409	0.0129923	yes	0.764491	NO
XLOC_004112	XLOC_004112	EHD1	chr11:64620207-64646191	C	Ovol1	OK	104.113	79.59	-0.387487	3.24278	0.00118369	0.0140894	yes	0.76446	NO
XLOC_019854	XLOC_019854	REPIN1	chr7:150065878-150071133	C	Ovol1	OK	65.5961	50.0698	-0.389669	2.95565	0.00312009	0.0306125	yes	0.763305	NO
XLOC_012288	XLOC_012288	MTIF2	chr2:55463755-55496384	C	Ovol1	OK	25.7772	19.6729	-0.389883	2.80892	0.00497082	0.0436847	yes	0.763191	NO
XLOC_002224	XLOC_002224	GTPBP4	chr10:1034348-1063708	C	Ovol1	OK	75.917	57.8597	-0.391864	3.28295	0.00102728	0.0126327	yes	0.762144	NO
XLOC_020538	XLOC_020538	GINS4	chr8:41386724-41402565	C	Ovol1	OK	16.7804	12.7824	-0.392625	2.97191	0.00295955	0.0293287	yes	0.761742	NO
XLOC_015132	XLOC_015132	PLXND1	chr3:129274055-129325582	C	Ovol1	OK	9.17026	6.98475	-0.392754	2.93836	0.00329952	0.0318721	yes	0.761674	NO
XLOC_012074	XLOC_012074	ITM2C	chr2:231729620-231743963	C	Ovol1	OK	40.7364	31.0106	-0.393557	3.0402	0.00236418	0.0244905	yes	0.76125	NO
XLOC_008917	XLOC_008917	KIAA0664	chr17:2592679-2614927	C	Ovol1	OK	30.5035	23.2168	-0.393803	3.28545	0.00101821	0.0125436	yes	0.761121	NO
XLOC_010920	XLOC_010920	ASF1B	chr19:14230320-14247440	C	Ovol1	OK	69.9685	53.2345	-0.394344	3.20547	0.00134844	0.0156701	yes	0.760835	NO
XLOC_009133	XLOC_009133	NLE1	chr17:33458367-33469322	C	Ovol1	OK	19.2933	14.6648	-0.395748	2.77024	0.00560158	0.0480555	yes	0.760095	NO
XLOC_012359	XLOC_012359	MOGS	chr2:74688183-74692537	C	Ovol1	OK	45.7487	34.7649	-0.396098	3.20921	0.00133101	0.0154944	yes	0.759911	NO
XLOC_008023	XLOC_008023	NPIPL3	chr16:21413454-21436658	C	Ovol1	OK	19.6579	14.9381	-0.396116	3.02207	0.00251054	0.0255632	yes	0.759901	NO
XLOC_000873	XLOC_000873	TOR3A	chr1:179051111-179065129	C	Ovol1	OK	26.7267	20.307	-0.396302	2.92742	0.00341791	0.0327395	yes	0.759803	NO
XLOC_011449	XLOC_011449	RPS7	chr2:3622852-3628509	C	Ovol1	OK	280.35	212.927	-0.396873	3.32757	0.000876084	0.0111219	yes	0.759503	NO
XLOC_009504	XLOC_009504	SOCS3	chr17:76352858-76356158	C	Ovol1	OK	17.551	13.3286	-0.397025	2.84645	0.00442095	0.0397943	yes	0.759423	NO
XLOC_013173	XLOC_013173	TRMT6	chr20:5918485-5931173	C	Ovol1	OK	24.6148	18.6851	-0.397636	2.94369	0.00324322	0.0315056	yes	0.759101	NO
XLOC_011219	XLOC_011219	NAPA	chr19:47990890-48018497	C	Ovol1	OK	49.0642	37.2433	-0.39769	3.13612	0.00171201	0.0190261	yes	0.759073	NO
XLOC_019670	XLOC_019670	SLC12A9	chr7:100450357-100464634	C	Ovol1	OK	12.4655	9.45532	-0.398747	2.75964	0.00578643	0.048992	yes	0.758517	NO
XLOC_021593	XLOC_021593	C9orf167	chr9:140172279-140177093	C	Ovol1	OK	30.9303	23.4556	-0.399091	3.25504	0.00113378	0.013649	yes	0.758336	NO
XLOC_012378	XLOC_012378	SUCLG1	chr2:84650646-84686586	C	Ovol1	OK	58.2854	44.0551	-0.403827	3.1411	0.00168314	0.0187811	yes	0.755851	NO
XLOC_013465	XLOC_013465	CHAF1B	chr21:37757688-37789125	C	Ovol1	OK	22.4627	16.9718	-0.404394	2.94835	0.00319474	0.0311006	yes	0.755554	NO
XLOC_016659	XLOC_016659	NSUN2	chr5:6599351-6633473	C	Ovol1	OK	62.3041	47.0711	-0.404485	3.38312	0.000716677	0.00948388	yes	0.755506	NO
XLOC_011461	XLOC_011461	TAF1B	chr2:9983570-10074545	C	Ovol1	OK	19.6808	14.8654	-0.404835	2.86718	0.00414144	0.0380769	yes	0.755323	NO
XLOC_008606	XLOC_008606	MLX	chr17:40719077-40729747	C	Ovol1	OK	44.0983	33.2965	-0.405352	2.98786	0.00280939	0.0280857	yes	0.755052	NO
XLOC_021609	XLOC_021609	KIAA0020	chr9:2804154-2844130	C	Ovol1	OK	51.0314	38.5312	-0.405356	3.29996	0.00096699	0.0120096	yes	0.75505	NO
XLOC_011659	XLOC_011659	WDR54	chr2:74648884-74652882	C	Ovol1	OK	34.015	25.6639	-0.406429	2.76023	0.00577606	0.0489753	yes	0.754489	NO
XLOC_007511	XLOC_007511	PMM2	chr16:8891669-8943194	C	Ovol1	OK	20.7349	15.6436	-0.406493	2.92829	0.00340832	0.0326852	yes	0.754455	NO
XLOC_011263	XLOC_011263	NOSIP	chr19:50058967-50083803	C	Ovol1	OK	55.9744	42.2218	-0.40678	3.00739	0.00263501	0.0266136	yes	0.754305	NO
XLOC_020089	XLOC_020089	NSUN5	chr7:72716513-72722864	C	Ovol1	OK	25.4982	19.232	-0.406883	2.79669	0.00516291	0.0449986	yes	0.754251	NO
XLOC_010457	XLOC_010457	SNRNP70	chr19:49588464-49611870	C	Ovol1	OK	136.828	103.192	-0.407039	3.45702	0.000546174	0.00764755	yes	0.75417	NO
XLOC_016348	XLOC_016348	RHOBTB3	chr5:95066849-95132071	C	Ovol1	OK	72.1296	54.3769	-0.407597	3.43565	0.000591142	0.0081362	yes	0.753878	NO
XLOC_010318	XLOC_010318	SHKBP1	chr19:41082756-41097305	C	Ovol1	OK	42.5605	32.084	-0.407661	3.26124	0.00110927	0.0134602	yes	0.753845	NO
XLOC_011156	XLOC_011156	ZNF428	chr19:44111375-44124014	C	Ovol1	OK	29.5077	22.2259	-0.408848	2.79484	0.00519248	0.0451703	yes	0.753225	NO
XLOC_011871	XLOC_011871	PKP4	chr2:159313475-159537940	C	Ovol1	OK	41.0867	30.9472	-0.408862	3.41129	0.000646569	0.00874141	yes	0.753217	NO
XLOC_016802	XLOC_016802	DHFR	chr5:79922044-80172634	C	Ovol1	OK	56.0947	42.226	-0.409734	3.24352	0.00118061	0.0140772	yes	0.752762	NO
XLOC_011193	XLOC_011193	IRF2BP1	chr19:46386865-46389376	C	Ovol1	OK	15.2875	11.4987	-0.410888	2.80408	0.00504602	0.0441282	yes	0.75216	NO
XLOC_011516	XLOC_011516	SNX17	chr2:27593388-27599994	C	Ovol1	OK	65.0792	48.9462	-0.411	3.37397	0.000740913	0.00973084	yes	0.752102	NO
XLOC_000781	XLOC_000781	PEA15	chr1:160175124-160185162	C	Ovol1	OK	214.732	161.463	-0.41134	3.39944	0.000675235	0.00903999	yes	0.751925	NO
XLOC_017785	XLOC_017785	FLOT1	chr6:30695510-30710453	C	Ovol1	OK	164.075	123.358	-0.411499	3.48205	0.000497597	0.00711979	yes	0.751842	NO
XLOC_011521	XLOC_011521	ZNF512	chr2:27805892-27845963	C	Ovol1	OK	12.2293	9.18647	-0.412758	2.88644	0.00389624	0.0361614	yes	0.751186	NO
XLOC_003843	XLOC_003843	PRKCDBP	chr11:6340175-6341740	C	Ovol1	OK	93.8564	70.4696	-0.413454	3.25891	0.00111841	0.0135233	yes	0.750824	NO
XLOC_017032	XLOC_017032	BOD1	chr5:173034147-173043666	C	Ovol1	OK	47.6631	35.7862	-0.413469	3.22305	0.00126832	0.0148649	yes	0.750816	NO
XLOC_011545	XLOC_011545	TTC27	chr2:32853086-33046118	C	Ovol1	OK	14.2589	10.7026	-0.4139	2.84699	0.00441353	0.0397797	yes	0.750592	NO
XLOC_010409	XLOC_010409	GRLF1	chr19:47421932-47508333	C	Ovol1	OK	24.9676	18.7334	-0.414443	3.50159	0.000462492	0.00670833	yes	0.750309	NO
XLOC_011424	XLOC_011424	ZSCAN18	chr19:58595208-58629793	C	Ovol1	OK	18.5851	13.9419	-0.414723	2.86368	0.00418752	0.0383209	yes	0.750164	NO
XLOC_020853	XLOC_020853	LOXL2	chr8:23154409-23261722	C	Ovol1	OK	127.064	95.2193	-0.416232	3.46715	0.000526004	0.00741045	yes	0.749379	NO
XLOC_013819	XLOC_013819	PDXP	chr22:38054736-38062939	C	Ovol1	OK	18.0341	13.5073	-0.416994	2.78449	0.00536125	0.0463742	yes	0.748984	NO
XLOC_007888	XLOC_007888	RPUSD1	chr16:834973-838383	C	Ovol1	OK	21.9909	16.4632	-0.417668	2.95004	0.00317736	0.0310193	yes	0.748634	NO
XLOC_004173	XLOC_004173	CPT1A	chr11:68522087-68609399	C	Ovol1	OK	16.7424	12.5174	-0.419575	3.1974	0.00138674	0.0159694	yes	0.747645	NO
XLOC_001925	XLOC_001925	CREG1	chr1:167510250-167523056	C	Ovol1	OK	52.3764	39.1577	-0.41962	3.34462	0.00082396	0.0106371	yes	0.747622	NO
XLOC_000420	XLOC_000420	DNAJC6	chr1:65730429-65881552	C	Ovol1	OK	6.69969	4.99889	-0.422486	2.92028	0.00349714	0.0332895	yes	0.746138	NO
XLOC_003446	XLOC_003446	FRMD8	chr11:65154040-65180995	C	Ovol1	OK	10.8146	8.06695	-0.422879	2.90629	0.00365747	0.0343868	yes	0.745935	NO
XLOC_021880	XLOC_021880	EPB41L4B	chr9:111934253-112083021	C	Ovol1	OK	18.0275	13.4467	-0.422941	3.16929	0.00152811	0.0173043	yes	0.745903	NO
XLOC_007406	XLOC_007406	SOLH	chr16:577855-604636	C	Ovol1	OK	15.4099	11.484	-0.424222	3.23483	0.00121715	0.0143755	yes	0.745241	NO
XLOC_023017	XLOC_023017	HAUS7	chrX:152713122-152736603	C	Ovol1	OK	16.0057	11.9217	-0.424996	2.76618	0.00567172	0.0483893	yes	0.744841	NO
XLOC_013201	XLOC_013201	FOXA2	chr20:22561641-22566101	C	Ovol1	OK	14.9587	11.1413	-0.425068	2.83354	0.0046035	0.0412483	yes	0.744804	NO
XLOC_013523	XLOC_013523	COL6A2	chr21:47518032-47552763	C	Ovol1	OK	24.7261	18.4124	-0.425356	3.11515	0.00183848	0.0200583	yes	0.744655	NO
XLOC_010372	XLOC_010372	PVR	chr19:45147097-45169428	C	Ovol1	OK	53.0795	39.5119	-0.425866	2.77588	0.0055053	0.0474409	yes	0.744392	NO
XLOC_016193	XLOC_016193	ANKRD33B	chr5:10564434-10657928	C	Ovol1	OK	6.67225	4.96431	-0.426581	3.20039	0.00137241	0.0158834	yes	0.744023	NO
XLOC_014164	XLOC_014164	LMF2	chr22:50941375-50946135	C	Ovol1	OK	42.2995	31.464	-0.426941	3.44165	0.000578181	0.00801402	yes	0.743837	NO
XLOC_022849	XLOC_022849	MORC4	chrX:106183963-106243474	C	Ovol1	OK	64.2114	47.7278	-0.427999	3.47977	0.000501847	0.00717313	yes	0.743292	NO
XLOC_013233	XLOC_013233	PDRG1	chr20:30532757-30539883	C	Ovol1	OK	34.7822	25.8429	-0.428581	3.07232	0.002124	0.0224944	yes	0.742992	NO
XLOC_011513	XLOC_011513	CAD	chr2:27440257-27466654	C	Ovol1	OK	25.9269	19.2621	-0.428687	3.60936	0.000306948	0.00484069	yes	0.742938	NO
XLOC_010332	XLOC_010332	CCDC97	chr19:41816093-41830788	C	Ovol1	OK	11.4637	8.51123	-0.429634	2.96491	0.00302776	0.0298989	yes	0.74245	NO
XLOC_002029	XLOC_002029	CSRP1	chr1:201452657-201476387	C	Ovol1	OK	102.981	76.4491	-0.42981	3.55224	0.000381963	0.00575921	yes	0.74236	NO
XLOC_015184	XLOC_015184	TM4SF1	chr3:149086804-149095568	C	Ovol1	OK	202.277	150.155	-0.429876	3.64954	0.000262709	0.00429082	yes	0.742326	NO
XLOC_011485	XLOC_011485	KLHL29	chr2:23608297-23931483	C	Ovol1	OK	6.27378	4.65448	-0.430715	2.8621	0.00420842	0.0384866	yes	0.741894	NO
XLOC_016658	XLOC_016658	MED10	chr5:6372038-6378639	C	Ovol1	OK	67.9425	50.3966	-0.430987	3.20843	0.00133459	0.0155224	yes	0.741754	NO
XLOC_014939	XLOC_014939	RRP9	chr3:51967445-51975922	C	Ovol1	OK	43.8212	32.4905	-0.431608	3.28184	0.00103132	0.0126597	yes	0.741435	NO
XLOC_014420	XLOC_014420	MITF	chr3:69788585-70017488	C	Ovol1	OK	10.4088	7.70743	-0.433487	2.81581	0.00486546	0.0430064	yes	0.74047	NO
XLOC_004745	XLOC_004745	MSRB3	chr12:65672422-65860687	C	Ovol1	OK	11.9618	8.8526	-0.434256	2.94967	0.00318118	0.0310271	yes	0.740075	NO
XLOC_009182	XLOC_009182	C17orf37	chr17:37885408-37886788	C	Ovol1	OK	65.7834	48.5686	-0.4377	3.07431	0.0021099	0.0223969	yes	0.738311	NO
XLOC_013663	XLOC_013663	POFUT2	chr21:46683842-46707811	C	Ovol1	OK	24.9965	18.4531	-0.437865	3.19476	0.00139947	0.0160594	yes	0.738226	NO
XLOC_012383	XLOC_012383	GGCX	chr2:85776192-85788657	C	Ovol1	OK	21.5486	15.9037	-0.438232	3.08343	0.00204631	0.0219252	yes	0.738039	NO
XLOC_012119	XLOC_012119	ASB1	chr2:239335625-239360891	C	Ovol1	OK	12.8981	9.51788	-0.438443	3.45151	0.00055745	0.00777374	yes	0.737931	NO
XLOC_019493	XLOC_019493	IGFBP1	chr7:45927958-45933267	C	Ovol1	OK	22.8922	16.8796	-0.439571	2.92898	0.00340077	0.0326436	yes	0.737354	NO
XLOC_015548	XLOC_015548	FGF5	chr4:81187741-81212171	C	Ovol1	OK	8.66425	6.38301	-0.440838	2.94343	0.00324596	0.0315099	yes	0.736707	NO
XLOC_009541	XLOC_009541	PCYT2	chr17:79860071-79869340	C	Ovol1	OK	15.4922	11.4105	-0.441178	3.04586	0.00232014	0.0241801	yes	0.736533	NO
XLOC_014928	XLOC_014928	RASSF1	chr3:50367216-50378367	C	Ovol1	OK	44.8648	33.0052	-0.442891	3.36586	0.00076305	0.00997265	yes	0.735659	NO
XLOC_003084	XLOC_003084	TSPAN4	chr11:842823-867116	C	Ovol1	OK	94.9334	69.7537	-0.444646	3.35336	0.000798381	0.0103752	yes	0.734765	NO
XLOC_012333	XLOC_012333	FAM136A	chr2:70523107-70529220	C	Ovol1	OK	61.7841	45.3706	-0.445478	3.59375	0.000325958	0.00510431	yes	0.734341	NO
XLOC_002337	XLOC_002337	ANXA8L2	chr10:47746919-47763040	C	Ovol1	OK	32.0452	23.5096	-0.446859	3.38103	0.000722141	0.00953781	yes	0.733638	NO
XLOC_013771	XLOC_013771	EWSR1	chr22:29663997-29696515	C	Ovol1	OK	71.5851	52.5104	-0.447058	3.44677	0.00056733	0.0078875	yes	0.733537	NO
XLOC_007480	XLOC_007480	TNFRSF12A	chr16:3070312-3072383	C	Ovol1	OK	256.67	188.158	-0.447974	3.778	0.000158093	0.00280681	yes	0.733072	NO
XLOC_011677	XLOC_011677	TMSB10	chr2:85132762-85133799	C	Ovol1	OK	3599.38	2636.66	-0.449036	3.34324	0.000828051	0.0106599	yes	0.732532	NO
XLOC_012237	XLOC_012237	FAM98A	chr2:33808728-33824362	C	Ovol1	OK	34.472	25.2003	-0.451982	3.58767	0.000333647	0.00519611	yes	0.731038	NO
XLOC_004046	XLOC_004046	PRPF19	chr11:60658019-60674061	C	Ovol1	OK	90.1418	65.8698	-0.452579	3.82491	0.000130822	0.00240236	yes	0.730735	NO
XLOC_011190	XLOC_011190	DMWD	chr19:46286263-46296060	C	Ovol1	OK	14.9636	10.9306	-0.453083	3.25719	0.00112523	0.0135818	yes	0.73048	NO
XLOC_016286	XLOC_016286	GTF2H2B	chr5:69711196-69746189	C	Ovol1	OK	6.52527	4.76433	-0.453764	2.9136	0.00357283	0.0338925	yes	0.730135	NO
XLOC_016911	XLOC_016911	FAM13B	chr5:137225124-137368802	C	Ovol1	OK	12.3155	8.98344	-0.455137	3.42306	0.000619211	0.00842961	yes	0.729441	NO
XLOC_020514	XLOC_020514	NRG1	chr8:31497267-32622558	C	Ovol1	OK	31.7883	23.1784	-0.455717	2.8659	0.00415831	0.0381809	yes	0.729148	NO
XLOC_012162	XLOC_012162	YWHAQ	chr2:9724105-9771106	C	Ovol1	OK	352.663	257.061	-0.456183	3.69344	0.000221242	0.00371969	yes	0.728912	NO
XLOC_010747	XLOC_010747	DOHH	chr19:3490818-3500938	C	Ovol1	OK	20.7024	15.0892	-0.456284	3.07745	0.00208777	0.0222307	yes	0.728861	NO
XLOC_013637	XLOC_013637	U2AF1	chr21:44513065-44527688	C	Ovol1	OK	122.03	88.9063	-0.456872	3.38603	0.000709122	0.00943847	yes	0.728564	NO
XLOC_021824	XLOC_021824	NINJ1	chr9:95883770-95896570	C	Ovol1	OK	24.1087	17.5577	-0.457448	2.97296	0.00294946	0.0292519	yes	0.728273	NO
XLOC_003536	XLOC_003536	PPME1	chr11:73882367-73965748	C	Ovol1	OK	139.119	101.307	-0.457585	3.83873	0.000123673	0.00229584	yes	0.728204	NO
XLOC_004048	XLOC_004048	VPS37C	chr11:60897727-60928916	C	Ovol1	OK	15.9359	11.5953	-0.458745	3.22335	0.00126699	0.0148619	yes	0.727619	NO
XLOC_010377	XLOC_010377	BCAM	chr19:45312337-45324678	C	Ovol1	OK	14.9198	10.8479	-0.45982	2.76893	0.00562405	0.0481621	yes	0.727077	NO
XLOC_010319	XLOC_010319	LTBP4	chr19:41099071-41135725	C	Ovol1	OK	17.6851	12.8574	-0.459935	3.55345	0.000380207	0.00574534	yes	0.727019	NO
XLOC_007158	XLOC_007158	MYEF2	chr15:48413168-48470558	C	Ovol1	OK	7.60895	5.53098	-0.460161	3.17353	0.00150595	0.0170956	yes	0.726905	NO
XLOC_007405	XLOC_007405	RAB11FIP3	chr16:475667-572481	C	Ovol1	OK	10.7528	7.8048	-0.462277	2.91531	0.0035534	0.0337588	yes	0.72584	NO
XLOC_008474	XLOC_008474	TMEM97	chr17:26646120-26662495	C	Ovol1	OK	25.9886	18.8629	-0.462327	3.24117	0.0011904	0.0141325	yes	0.725815	NO
XLOC_013522	XLOC_013522	COL6A1	chr21:47401662-47424963	C	Ovol1	OK	37.1664	26.9672	-0.462793	3.82434	0.000131121	0.00240465	yes	0.72558	NO
XLOC_004177	XLOC_004177	ORAOV1	chr11:69480331-69490165	C	Ovol1	OK	15.5523	11.2777	-0.463654	3.18222	0.00146152	0.0166601	yes	0.725147	NO
XLOC_021595	XLOC_021595	MRPL41	chr9:140446308-140447007	C	Ovol1	OK	146.673	106.254	-0.465087	3.52872	0.000417579	0.00618756	yes	0.724427	NO
XLOC_002453	XLOC_002453	PAPSS2	chr10:89419475-89507462	C	Ovol1	OK	34.7464	25.1596	-0.465753	3.78636	0.00015287	0.00274127	yes	0.724093	NO
XLOC_016928	XLOC_016928	TMEM173	chr5:138855112-138862343	C	Ovol1	OK	13.659	9.88918	-0.465926	3.01739	0.00254964	0.0258654	yes	0.724006	NO
XLOC_007086	XLOC_007086	GOLGA8A	chr15:34671269-34729667	C	Ovol1	OK	2.89245	2.09352	-0.466358	2.76428	0.0057049	0.048612	yes	0.723789	NO
XLOC_013655	XLOC_013655	UBE2G2	chr21:46188954-46221738	C	Ovol1	OK	41.4466	29.9884	-0.466851	3.71257	0.000205163	0.00348095	yes	0.723542	NO
XLOC_019851	XLOC_019851	ATP6V0E2	chr7:149564782-149577787	C	Ovol1	OK	24.1646	17.4839	-0.466868	3.32574	0.000881841	0.0111846	yes	0.723534	NO
XLOC_013241	XLOC_013241	SNTA1	chr20:31995762-32031698	C	Ovol1	OK	15.2418	11.0164	-0.468383	3.16254	0.00156398	0.0176523	yes	0.722774	NO
XLOC_021513	XLOC_021513	NCS1	chr9:132934856-132999583	C	Ovol1	OK	18.4203	13.3038	-0.469461	3.63431	0.000278724	0.00447261	yes	0.722234	NO
XLOC_019593	XLOC_019593	PHTF2	chr7:77428108-77586821	C	Ovol1	OK	23.3755	16.8817	-0.469539	3.63791	0.000274858	0.00442608	yes	0.722195	NO
XLOC_006625	XLOC_006625	CKB	chr14:103985995-103989170	C	Ovol1	OK	64.2772	46.4184	-0.469611	3.68816	0.000225877	0.00378372	yes	0.722159	NO
XLOC_003081	XLOC_003081	PNPLA2	chr11:818900-825571	C	Ovol1	OK	59.5976	43.013	-0.470483	3.87883	0.000104959	0.00201922	yes	0.721723	NO
XLOC_004320	XLOC_004320	IL18	chr11:112013975-112034840	C	Ovol1	OK	34.5826	24.9542	-0.470762	3.17622	0.00149206	0.0169661	yes	0.721583	NO
XLOC_013657	XLOC_013657	PTTG1IP	chr21:46269499-46293818	C	Ovol1	OK	365.94	263.975	-0.471209	3.65238	0.000259825	0.00425891	yes	0.72136	NO
XLOC_000826	XLOC_000826	RCSD1	chr1:167599473-167675486	C	Ovol1	OK	8.55341	6.16974	-0.47129	2.96295	0.00304704	0.0300676	yes	0.721319	NO
XLOC_020351	XLOC_020351	FAM115A	chr7:143550048-143599172	C	Ovol1	OK	21.7438	15.6665	-0.472923	3.7456	0.000179965	0.0031032	yes	0.720503	NO
XLOC_003505	XLOC_003505	TPCN2	chr11:68816349-68858072	C	Ovol1	OK	5.33371	3.84268	-0.473027	2.99771	0.0027202	0.0273133	yes	0.720451	NO
XLOC_011527	XLOC_011527	FOSL2	chr2:28615778-28637516	C	Ovol1	OK	68.8796	49.6083	-0.473495	4.01699	5.89455e-05	0.00123993	yes	0.720218	NO
XLOC_007816	XLOC_007816	CMIP	chr16:81478774-81745367	C	Ovol1	OK	32.3453	23.2942	-0.473585	3.83636	0.000124874	0.00231168	yes	0.720173	NO
XLOC_010106	XLOC_010106	SYDE1	chr19:15218213-15236577	C	Ovol1	OK	33.6981	24.2669	-0.473676	3.23747	0.00120596	0.0142802	yes	0.720127	NO
XLOC_012146	XLOC_012146	TMEM18	chr2:667972-677439	C	Ovol1	OK	18.5594	13.3497	-0.47535	3.24224	0.00118594	0.014104	yes	0.719292	NO
XLOC_011574	XLOC_011574	PRKCE	chr2:45879042-46415129	C	Ovol1	OK	5.1544	3.70567	-0.476071	3.07922	0.00207542	0.0221506	yes	0.718933	NO
XLOC_022941	XLOC_022941	FAM127C	chrX:134154533-134156566	C	Ovol1	OK	19.4097	13.9511	-0.476401	3.23844	0.00120185	0.0142439	yes	0.718768	NO
XLOC_002266	XLOC_002266	VIM	chr10:17270257-17279592	C	Ovol1	OK	1222.73	878.577	-0.47687	3.11969	0.00181042	0.0198626	yes	0.718535	NO
XLOC_011315	XLOC_011315	ETFB	chr19:51848408-51869672	C	Ovol1	OK	41.5907	29.8803	-0.477064	3.19943	0.001377	0.0159061	yes	0.718438	NO
XLOC_021586	XLOC_021586	NDOR1	chr9:140100118-140113813	C	Ovol1	OK	17.1328	12.304	-0.477643	3.67708	0.000235921	0.00392546	yes	0.71815	NO
XLOC_000885	XLOC_000885	IER5	chr1:181057637-181059979	C	Ovol1	OK	90.63	65.072	-0.477952	4.02811	5.62267e-05	0.00119556	yes	0.717996	NO
XLOC_000882	XLOC_000882	XPR1	chr1:180601145-180859415	C	Ovol1	OK	8.47674	6.07808	-0.479895	3.57234	0.000353812	0.00541416	yes	0.71703	NO
XLOC_003761	XLOC_003761	PDDC1	chr11:767222-777487	C	Ovol1	OK	23.6504	16.9542	-0.480222	3.85475	0.000115847	0.00218883	yes	0.716867	NO
XLOC_013614	XLOC_013614	PSMG1	chr21:40547383-40555440	C	Ovol1	OK	89.1637	63.8119	-0.482632	3.76013	0.000169827	0.00296034	yes	0.715671	NO
XLOC_017044	XLOC_017044	UIMC1	chr5:176332005-176433795	C	Ovol1	OK	13.6088	9.73515	-0.48326	3.31326	0.000922163	0.0115573	yes	0.715359	NO
XLOC_011444	XLOC_011444	ACP1	chr2:264868-278282	C	Ovol1	OK	67.16	48.039	-0.483398	3.46827	0.000523819	0.00739483	yes	0.715291	NO
XLOC_011112	XLOC_011112	NUMBL	chr19:41171811-41196556	C	Ovol1	OK	9.22183	6.5947	-0.483745	3.23634	0.00121075	0.0143122	yes	0.715119	NO
XLOC_022412	XLOC_022412	PRPS1	chrX:106871653-106894256	C	Ovol1	OK	56.9212	40.6988	-0.483979	3.93133	8.44769e-05	0.0016817	yes	0.715003	NO
XLOC_011448	XLOC_011448	TTC15	chr2:3383445-3483342	C	Ovol1	OK	14.1554	10.1211	-0.48398	3.27763	0.00104683	0.0128196	yes	0.715002	NO
XLOC_007101	XLOC_007101	GPR176	chr15:40092930-40213093	C	Ovol1	OK	6.44718	4.60963	-0.484016	2.77192	0.00557275	0.047872	yes	0.714985	NO
XLOC_011575	XLOC_011575	EPAS1	chr2:46524540-46613842	C	Ovol1	OK	31.3477	22.4022	-0.484715	4.04424	5.24931e-05	0.00112312	yes	0.714638	NO
XLOC_008462	XLOC_008462	MAP2K3	chr17:21187967-21218551	C	Ovol1	OK	63.2536	45.1877	-0.485217	3.79973	0.000144854	0.0026146	yes	0.71439	NO
XLOC_001508	XLOC_001508	DHCR24	chr1:55315299-55352921	C	Ovol1	OK	49.7292	35.5259	-0.485223	4.09703	4.18483e-05	0.000938438	yes	0.714387	NO
XLOC_007936	XLOC_007936	PKMYT1	chr16:3019341-3030540	C	Ovol1	OK	44.8654	32.051	-0.485235	3.20134	0.00136791	0.0158692	yes	0.714381	NO
XLOC_023039	XLOC_023039	G6PD	chrX:153759605-153793261	C	Ovol1	OK	67.3881	48.1087	-0.486196	3.54646	0.000390446	0.0058678	yes	0.713905	NO
XLOC_012339	XLOC_012339	TEX261	chr2:71213067-71222001	C	Ovol1	OK	53.4407	38.0958	-0.488306	4.0851	4.40571e-05	0.000974507	yes	0.712862	NO
XLOC_015239	XLOC_015239	EIF5A2	chr3:170606203-170626426	C	Ovol1	OK	8.61734	6.13559	-0.490041	3.40711	0.000656558	0.00885902	yes	0.712005	NO
XLOC_008856	XLOC_008856	BAIAP2	chr17:79008946-79156964	C	Ovol1	OK	20.6979	14.7254	-0.491181	3.30318	0.000955963	0.0119049	yes	0.711442	NO
XLOC_011642	XLOC_011642	MPHOSPH10	chr2:71357443-71377232	C	Ovol1	OK	17.5367	12.4754	-0.491288	3.50878	0.000450174	0.00658529	yes	0.71139	NO
XLOC_000448	XLOC_000448	NEXN	chr1:78354199-78409578	C	Ovol1	OK	13.5895	9.66443	-0.491739	3.36524	0.000764774	0.00998569	yes	0.711167	NO
XLOC_012191	XLOC_012191	SF3B14	chr2:24290453-24299314	C	Ovol1	OK	137.323	97.6491	-0.491892	3.88884	0.000100723	0.00195967	yes	0.711092	NO
XLOC_000774	XLOC_000774	DUSP23	chr1:159750758-159752333	C	Ovol1	OK	44.5159	31.6548	-0.491898	3.05859	0.00222381	0.0233178	yes	0.711089	NO
XLOC_010704	XLOC_010704	RNF126	chr19:647525-663233	C	Ovol1	OK	53.5926	38.079	-0.493039	3.84509	0.00012051	0.00225	yes	0.710527	NO
XLOC_022715	XLOC_022715	XAGE1C,XAGE1E	chrX:52541053-52546197	C	Ovol1	OK	193.435	137.185	-0.495731	3.81455	0.000136433	0.00248876	yes	0.709202	NO
XLOC_013243	XLOC_013243	E2F1	chr20:32263291-32274210	C	Ovol1	OK	62.9334	44.6324	-0.495735	4.14242	3.43655e-05	0.000790694	yes	0.7092	NO
XLOC_005905	XLOC_005905	GAS6	chr13:114523521-114567046	C	Ovol1	OK	219.896	155.913	-0.496084	4.0561	4.98988e-05	0.00107263	yes	0.709029	NO
XLOC_011531	XLOC_011531	WDR43	chr2:29117532-29171080	C	Ovol1	OK	34.8532	24.6957	-0.49703	3.96531	7.33004e-05	0.00149607	yes	0.708564	NO
XLOC_020168	XLOC_020168	TECPR1	chr7:97846046-97881468	C	Ovol1	OK	5.5259	3.90911	-0.499368	3.13787	0.00170179	0.0189584	yes	0.707417	NO
XLOC_014370	XLOC_014370	RAD54L2	chr3:51575595-51697612	C	Ovol1	OK	4.63665	3.27977	-0.49949	3.05451	0.00225428	0.0235832	yes	0.707357	NO
XLOC_002152	XLOC_002152	C1orf198	chr1:230972864-231005335	C	Ovol1	OK	13.7173	9.69528	-0.500638	3.58371	0.000338752	0.00524587	yes	0.706794	NO
XLOC_013121	XLOC_013121	TCEA2	chr20:62688438-62703700	C	Ovol1	OK	15.6979	11.0928	-0.500944	3.13145	0.00173943	0.0192996	yes	0.706644	NO
XLOC_008583	XLOC_008583	IGFBP4	chr17:38599675-38613982	C	Ovol1	OK	576.371	407.283	-0.500969	3.77024	0.000163091	0.00286473	yes	0.706632	NO
XLOC_010439	XLOC_010439	GRWD1	chr19:48949029-48957164	C	Ovol1	OK	42.743	30.1989	-0.501191	4.02594	5.67473e-05	0.00120105	yes	0.706523	NO
XLOC_010782	XLOC_010782	DUS3L	chr19:5785152-5791249	C	Ovol1	OK	15.3198	10.8222	-0.501398	3.322	0.000893741	0.0112835	yes	0.706422	NO
XLOC_011564	XLOC_011564	EML4	chr2:42396489-42559688	C	Ovol1	OK	23.6764	16.7209	-0.501803	4.05088	5.10246e-05	0.00109512	yes	0.706224	NO
XLOC_013457	XLOC_013457	FAM165B	chr21:35747748-35761452	C	Ovol1	OK	23.8791	16.8592	-0.502207	2.94143	0.00326703	0.0316251	yes	0.706026	NO
XLOC_012370	XLOC_012370	C2orf3	chr2:75889831-75938111	C	Ovol1	OK	6.50411	4.59197	-0.502239	3.23347	0.00122298	0.0144196	yes	0.70601	NO
XLOC_011295	XLOC_011295	C19orf48	chr19:51300960-51307974	C	Ovol1	OK	95.2116	67.2159	-0.502334	4.02981	5.58226e-05	0.0011888	yes	0.705964	NO
XLOC_016568	XLOC_016568	DOCK2	chr5:169064250-169510386	C	Ovol1	OK	4.30245	3.03512	-0.503406	2.94032	0.00327874	0.031716	yes	0.705439	NO
XLOC_003191	XLOC_003191	NUCB2	chr11:17298285-17353070	C	Ovol1	OK	49.9322	35.2127	-0.503874	3.92051	8.8363e-05	0.0017439	yes	0.705211	NO
XLOC_016395	XLOC_016395	GRAMD3	chr5:125695787-125829853	C	Ovol1	OK	22.9729	16.1844	-0.505334	3.46718	0.00052594	0.00741045	yes	0.704497	NO
XLOC_016173	XLOC_016173	TRIP13	chr5:892968-918164	C	Ovol1	OK	40.651	28.6207	-0.506234	3.97364	7.07822e-05	0.00144898	yes	0.704058	NO
XLOC_022951	XLOC_022951	MAP7D3	chrX:135295378-135338641	C	Ovol1	OK	34.4549	24.2301	-0.507906	4.09704	4.18471e-05	0.000938438	yes	0.703242	NO
XLOC_016867	XLOC_016867	MARCH3	chr5:126203405-126366440	C	Ovol1	OK	9.71672	6.82694	-0.509231	3.51349	0.000442253	0.00649016	yes	0.702597	NO
XLOC_017721	XLOC_017721	HIST1H1C	chr6:26055967-26056699	C	Ovol1	OK	36.962	25.9688	-0.509266	3.09118	0.00199365	0.0215289	yes	0.70258	NO
XLOC_022016	XLOC_022016	SLC2A6	chr9:136336215-136344276	C	Ovol1	OK	7.91616	5.5537	-0.511352	2.90535	0.00366839	0.034446	yes	0.701565	NO
XLOC_000475	XLOC_000475	LRRC8C	chr1:90098643-90185094	C	Ovol1	OK	6.18869	4.33824	-0.512524	3.58267	0.000340098	0.0052608	yes	0.700995	NO
XLOC_012177	XLOC_012177	SMC6	chr2:17845078-17935096	C	Ovol1	OK	14.9786	10.49	-0.513888	3.69134	0.000223078	0.0037414	yes	0.700333	NO
XLOC_013800	XLOC_013800	TIMP3	chr22:32908539-33454377	C	Ovol1	OK	62.159	43.5023	-0.514871	4.27827	1.88353e-05	0.00046862	yes	0.699856	NO
XLOC_011201	XLOC_011201	PNMAL1	chr19:46969747-46974820	C	Ovol1	OK	14.3933	10.0637	-0.516237	3.7787	0.00015765	0.00280681	yes	0.699193	NO
XLOC_010262	XLOC_010262	WDR62	chr19:36545782-36596012	C	Ovol1	OK	19.0795	13.3327	-0.517051	3.77206	0.000161906	0.0028512	yes	0.698799	NO
XLOC_021369	XLOC_021369	HABP4	chr9:99212413-99253618	C	Ovol1	OK	16.6278	11.616	-0.517478	3.68659	0.000227279	0.00379794	yes	0.698592	NO
XLOC_007414	XLOC_007414	WDR90	chr16:699362-717829	C	Ovol1	OK	4.82239	3.3656	-0.518885	3.30272	0.000957513	0.0119134	yes	0.697911	NO
XLOC_015246	XLOC_015246	NCEH1	chr3:172348434-172429008	C	Ovol1	OK	119.507	83.2992	-0.520718	4.18958	2.79474e-05	0.000665314	yes	0.697025	NO
XLOC_016309	XLOC_016309	F2R	chr5:76011867-76031595	C	Ovol1	OK	38.0328	26.5068	-0.520882	4.2927	1.76511e-05	0.000446511	yes	0.696946	NO
XLOC_020643	XLOC_020643	SDC2	chr8:97505881-97624037	C	Ovol1	OK	14.5707	10.1525	-0.521234	3.73303	0.000189191	0.00324436	yes	0.696776	NO
XLOC_016456	XLOC_016456	C5orf32	chr5:139554652-139623374	C	Ovol1	OK	42.5304	29.6161	-0.522112	3.47337	0.00051397	0.00728575	yes	0.696352	NO
XLOC_009916	XLOC_009916	CIRBP	chr19:1267469-1274809	C	Ovol1	OK	88.7829	61.8177	-0.522263	3.72098	0.000198452	0.00339047	yes	0.696279	NO
XLOC_012289	XLOC_012289	CCDC88A	chr2:55514977-55647057	C	Ovol1	OK	11.5024	8.00122	-0.523644	3.94275	8.05531e-05	0.00161294	yes	0.695613	NO
XLOC_000649	XLOC_000649	ADAMTSL4	chr1:150521897-150533412	C	Ovol1	OK	8.57793	5.95407	-0.526755	3.48261	0.000496554	0.00711227	yes	0.694114	NO
XLOC_001090	XLOC_001090	ZNF238	chr1:244214560-244220778	C	Ovol1	OK	24.8616	17.2463	-0.527632	4.08707	4.36851e-05	0.000969399	yes	0.693692	NO
XLOC_011645	XLOC_011645	SPR	chr2:73114511-73119289	C	Ovol1	OK	33.9104	23.5216	-0.527744	3.76878	0.000164047	0.00287783	yes	0.693639	NO
XLOC_011908	XLOC_011908	CDCA7	chr2:174219560-174233718	C	Ovol1	OK	24.629	17.0709	-0.528819	3.76356	0.000167514	0.00292744	yes	0.693122	NO
XLOC_015096	XLOC_015096	MYLK	chr3:123331142-123603149	C	Ovol1	OK	15.4541	10.7098	-0.529058	3.78393	0.000154372	0.00276462	yes	0.693007	NO
XLOC_003930	XLOC_003930	LGR4	chr11:27387507-27494334	C	Ovol1	OK	16.0316	11.1083	-0.529271	4.01222	6.01507e-05	0.00126335	yes	0.692905	NO
XLOC_013095	XLOC_013095	SLC17A9	chr20:61583998-61599949	C	Ovol1	OK	44.2022	30.6059	-0.530308	4.28746	1.80726e-05	0.000454661	yes	0.692407	NO
XLOC_008887	XLOC_008887	RPH3AL	chr17:62179-202633	C	Ovol1	OK	11.3103	7.82979	-0.530598	3.2368	0.00120876	0.0143011	yes	0.692268	NO
XLOC_016056	XLOC_016056	SLC7A11	chr4:139085247-139163503	C	Ovol1	OK	5.7103	3.95255	-0.530783	3.69296	0.000221661	0.00372217	yes	0.692179	NO
XLOC_015287	XLOC_015287	LEPREL1	chr3:189674516-189840226	C	Ovol1	OK	36.4367	25.2207	-0.530784	4.07532	4.59502e-05	0.00101149	yes	0.692178	NO
XLOC_011506	XLOC_011506	TMEM214	chr2:27255773-27264565	C	Ovol1	OK	34.003	23.5153	-0.532062	4.23703	2.26498e-05	0.000552607	yes	0.691566	NO
XLOC_010592	XLOC_010592	MYADM	chr19:54369610-54379689	C	Ovol1	OK	130.873	90.4987	-0.532202	4.43684	9.12885e-06	0.000247829	yes	0.691498	NO
XLOC_009053	XLOC_009053	SREBF1	chr17:17584786-17740325	C	Ovol1	OK	20.8719	14.4201	-0.533481	3.51433	0.000440863	0.00647668	yes	0.690886	NO
XLOC_011390	XLOC_011390	UBE2S	chr19:55912649-55919325	C	Ovol1	OK	261.221	180.244	-0.535318	4.54309	5.54343e-06	0.000159632	yes	0.690007	NO
XLOC_020911	XLOC_020911	ANK1	chr8:41510743-41754280	C	Ovol1	OK	2.89698	1.99872	-0.535474	3.26151	0.00110821	0.0134592	yes	0.689932	NO
XLOC_019638	XLOC_019638	ARPC1B	chr7:98972328-99006305	C	Ovol1	OK	150.641	103.841	-0.536743	3.33959	0.000839015	0.0107808	yes	0.689325	NO
XLOC_012219	XLOC_012219	PPM1G	chr2:27604060-27632496	C	Ovol1	OK	129.161	88.937	-0.538314	4.48456	7.3065e-06	0.00020482	yes	0.688575	NO
XLOC_019878	XLOC_019878	ACTR3B	chr7:152456850-152552463	C	Ovol1	OK	7.70643	5.30386	-0.539021	2.90057	0.0037248	0.0348674	yes	0.688238	NO
XLOC_001761	XLOC_001761	FLG	chr1:152274650-152297679	C	Ovol1	OK	4.70488	3.23526	-0.540276	3.99868	6.36979e-05	0.00132972	yes	0.687639	NO
XLOC_016713	XLOC_016713	LOC100506548	chr5:40825364-40829244	C	Ovol1	OK	7.49969	5.14874	-0.542612	3.5261	0.000421729	0.00624232	yes	0.686527	NO
XLOC_010603	XLOC_010603	LENG8	chr19:54960064-54974894	C	Ovol1	OK	45.0834	30.9382	-0.543208	4.47715	7.56469e-06	0.000210768	yes	0.686243	NO
XLOC_006135	XLOC_006135	FLRT2	chr14:85996487-86094270	C	Ovol1	OK	4.63928	3.18341	-0.543327	3.61208	0.00030375	0.00480128	yes	0.686187	NO
XLOC_011629	XLOC_011629	ANTXR1	chr2:69240275-69476459	C	Ovol1	OK	28.7286	19.7057	-0.543874	3.70045	0.000215216	0.0036317	yes	0.685927	NO
XLOC_011552	XLOC_011552	CCDC75	chr2:37311593-37323738	C	Ovol1	OK	9.37543	6.41778	-0.546811	2.80853	0.00497688	0.04371	yes	0.684532	NO
XLOC_002358	XLOC_002358	DKK1	chr10:54074040-54077417	C	Ovol1	OK	507.005	346.454	-0.549335	4.38768	1.14568e-05	0.000303218	yes	0.683335	NO
XLOC_022044	XLOC_022044	SNHG7,SNORA17,SNORA43	chr9:139607023-139622636	C	Ovol1	OK	59.1901	40.3734	-0.551951	3.39552	0.00068498	0.00914372	yes	0.682097	NO
XLOC_003498	XLOC_003498	ALDH3B1	chr11:67776047-67796743	C	Ovol1	OK	16.3537	11.1369	-0.554271	3.92505	8.67102e-05	0.00172117	yes	0.681001	NO
XLOC_014121	XLOC_014121	RRP7B	chr22:42949924-42978017	C	Ovol1	OK	8.74898	5.954	-0.555256	3.31101	0.000929587	0.0116398	yes	0.680536	NO
XLOC_010621	XLOC_010621	NLRP2	chr19:55476651-55512510	C	Ovol1	OK	6.72885	4.57686	-0.556003	3.28906	0.00100524	0.0124058	yes	0.680184	NO
XLOC_001174	XLOC_001174	MEGF6	chr1:3404505-3528059	C	Ovol1	OK	2.3755	1.61452	-0.557131	3.23998	0.00119536	0.0141792	yes	0.679652	NO
XLOC_011594	XLOC_011594	SPTBN1	chr2:54683453-54898583	C	Ovol1	OK	63.5313	43.1699	-0.557442	4.14068	3.46281e-05	0.000795405	yes	0.679506	NO
XLOC_011553	XLOC_011553	C2orf56	chr2:37458773-37476303	C	Ovol1	OK	6.80104	4.62129	-0.557461	2.87315	0.00406404	0.0374907	yes	0.679497	NO
XLOC_020118	XLOC_020118	POMZP3	chr7:76178657-76257299	C	Ovol1	OK	14.2101	9.655	-0.557572	2.98214	0.00286239	0.0285325	yes	0.679445	NO
XLOC_010776	XLOC_010776	PTPRS	chr19:5205518-5340814	C	Ovol1	OK	8.06788	5.48118	-0.557703	3.68765	0.000226337	0.0037868	yes	0.679383	NO
XLOC_005847	XLOC_005847	TBC1D4	chr13:75858808-76056250	C	Ovol1	OK	12.9912	8.82403	-0.558025	4.36127	1.29309e-05	0.000339616	yes	0.679231	NO
XLOC_006996	XLOC_006996	AEN	chr15:89164526-89175512	C	Ovol1	OK	21.2629	14.4408	-0.558187	4.21414	2.5073e-05	0.000606344	yes	0.679155	NO
XLOC_000107	XLOC_000107	KAZ	chr1:14925212-15478960	C	Ovol1	OK	7.69178	5.21587	-0.560411	3.40274	0.000667126	0.00894886	yes	0.678109	NO
XLOC_016199	XLOC_016199	BASP1	chr5:17217749-17276943	C	Ovol1	OK	146.907	99.5294	-0.561711	4.74724	2.06216e-06	6.84198e-05	yes	0.677498	NO
XLOC_012190	XLOC_012190	C2orf44	chr2:24252205-24270296	C	Ovol1	OK	7.5374	5.10466	-0.562253	3.61855	0.000296254	0.00470989	yes	0.677244	NO
XLOC_015086	XLOC_015086	IQCB1	chr3:121488609-121553926	C	Ovol1	OK	4.81804	3.25856	-0.564209	2.87528	0.00403672	0.0372888	yes	0.676326	NO
XLOC_015527	XLOC_015527	EREG	chr4:75230859-75254477	C	Ovol1	OK	3.32471	2.24826	-0.56442	3.03943	0.00237024	0.0245163	yes	0.676227	NO
XLOC_006459	XLOC_006459	BMP4	chr14:54416454-54423554	C	Ovol1	OK	86.0068	58.1064	-0.565752	4.3541	1.33616e-05	0.000348263	yes	0.675603	NO
XLOC_010541	XLOC_010541	ZNF331	chr19:54024176-54083523	C	Ovol1	OK	7.33841	4.95647	-0.566153	3.62039	0.000294164	0.00469296	yes	0.675415	NO
XLOC_010448	XLOC_010448	PPP1R15A	chr19:49375648-49379319	C	Ovol1	OK	76.334	51.5299	-0.566916	4.7318	2.22534e-06	7.31273e-05	yes	0.675058	NO
XLOC_013069	XLOC_013069	NPEPL1	chr20:57267861-57290900	C	Ovol1	OK	9.7776	6.59446	-0.568226	3.42109	0.000623707	0.00848242	yes	0.674446	NO
XLOC_002485	XLOC_002485	PLCE1	chr10:95753745-96088148	C	Ovol1	OK	2.24968	1.51642	-0.569051	3.25291	0.00114229	0.0137275	yes	0.67406	NO
XLOC_011538	XLOC_011538	LCLAT1	chr2:30670122-30867091	C	Ovol1	OK	8.06192	5.43093	-0.569925	3.80836	0.000139894	0.00253842	yes	0.673652	NO
XLOC_012291	XLOC_012291	PNPT1	chr2:55861197-55921011	C	Ovol1	OK	16.1429	10.8723	-0.570239	4.36193	1.28918e-05	0.000339236	yes	0.673505	NO
XLOC_009604	XLOC_009604	KIAA0802	chr18:8717368-8832775	C	Ovol1	OK	14.7999	9.96425	-0.570756	4.52628	6.00307e-06	0.000171075	yes	0.673264	NO
XLOC_008544	XLOC_008544	DHRS11	chr17:34948225-34957233	C	Ovol1	OK	17.7551	11.9506	-0.571141	3.64235	0.000270156	0.00437601	yes	0.673084	NO
XLOC_012148	XLOC_012148	PXDN	chr2:1635658-1748291	C	Ovol1	OK	62.8195	42.2489	-0.572298	4.75515	1.983e-06	6.62735e-05	yes	0.672545	NO
XLOC_022120	XLOC_022120	CLCN4	chrX:10124984-10205699	C	Ovol1	OK	12.0516	8.10304	-0.57269	4.45061	8.56273e-06	0.000234766	yes	0.672362	NO
XLOC_010411	XLOC_010411	SAE1	chr19:47634079-47713893	C	Ovol1	OK	132.959	89.3368	-0.57365	4.78241	1.73206e-06	5.85999e-05	yes	0.671915	NO
XLOC_000884	XLOC_000884	MR1	chr1:181002560-181031074	C	Ovol1	OK	1.90459	1.27955	-0.573846	3.0572	0.00223416	0.0233906	yes	0.671823	NO
XLOC_016710	XLOC_016710	DAB2	chr5:39371779-39425335	C	Ovol1	OK	7.0456	4.72076	-0.577702	3.80232	0.000143347	0.00259765	yes	0.67003	NO
XLOC_008418	XLOC_008418	MEIS3P1	chr17:15690163-15693019	C	Ovol1	OK	6.91683	4.63088	-0.578826	3.39707	0.000681121	0.00910104	yes	0.669508	NO
XLOC_021984	XLOC_021984	CCBL1	chr9:131595391-131644354	C	Ovol1	OK	11.7379	7.84408	-0.581501	3.33597	0.000850015	0.0108815	yes	0.668268	NO
XLOC_007088	XLOC_007088	GOLGA8B	chr15:34817483-34875771	C	Ovol1	OK	9.27181	6.19571	-0.581582	3.75678	0.000172115	0.00299263	yes	0.668231	NO
XLOC_008905	XLOC_008905	C17orf91,MIR22	chr17:1614797-1619566	C	Ovol1	OK	14.2154	9.49492	-0.58223	3.04387	0.00233553	0.0243037	yes	0.667931	NO
XLOC_008055	XLOC_008055	BOLA2B	chr16:29464913-29478899	C	Ovol1	OK	27.6254	18.3839	-0.587555	3.22795	0.00124681	0.0146503	yes	0.66547	NO
XLOC_011979	XLOC_011979	FZD7	chr2:202899309-202903160	C	Ovol1	OK	25.7046	17.0884	-0.589007	4.65671	3.21305e-06	0.000100534	yes	0.6648	NO
XLOC_017888	XLOC_017888	MDGA1	chr6:37600283-37665766	C	Ovol1	OK	1.31832	0.874175	-0.592702	3.06813	0.00215401	0.0227421	yes	0.6631	NO
XLOC_000294	XLOC_000294	MFSD2A	chr1:40420783-40435628	C	Ovol1	OK	6.61918	4.3868	-0.593482	3.15456	0.00160743	0.0180537	yes	0.662741	NO
XLOC_015101	XLOC_015101	HEG1	chr3:124684553-124774802	C	Ovol1	OK	48.5694	32.1855	-0.593638	4.9579	7.12581e-07	2.67432e-05	yes	0.66267	NO
XLOC_011470	XLOC_011470	PQLC3	chr2:11295539-11318998	C	Ovol1	OK	8.41853	5.57618	-0.594291	3.15777	0.00158978	0.0178994	yes	0.66237	NO
XLOC_001151	XLOC_001151	MXRA8	chr1:1288070-1293915	C	Ovol1	OK	31.4357	20.8212	-0.59435	4.48812	7.1853e-06	0.000201835	yes	0.662343	NO
XLOC_014635	XLOC_014635	PTX3	chr3:156977531-157221415	C	Ovol1	OK	44.0499	29.1614	-0.595081	4.58502	4.53943e-06	0.000134383	yes	0.662007	NO
XLOC_004200	XLOC_004200	UCP2	chr11:73685715-73693889	C	Ovol1	OK	86.0579	56.8942	-0.597027	4.87877	1.0675e-06	3.82851e-05	yes	0.661115	NO
XLOC_023058	XLOC_023058	CSF2RA	chrY:1337692-1378828	C	Ovol1	OK	13.3268	8.79725	-0.599207	3.20347	0.00135781	0.0157657	yes	0.660117	NO
XLOC_009257	XLOC_009257	PTRF	chr17:40554466-40575338	C	Ovol1	OK	294.134	193.888	-0.601249	4.61417	3.94677e-06	0.000119149	yes	0.659183	NO
XLOC_011460	XLOC_011460	IAH1	chr2:9614669-9628591	C	Ovol1	OK	49.9821	32.945	-0.601352	4.14545	3.39145e-05	0.000784259	yes	0.659136	NO
XLOC_002154	XLOC_002154	FAM89A	chr1:231154703-231175995	C	Ovol1	OK	6.51608	4.29221	-0.602286	2.81829	0.00482809	0.0427862	yes	0.658709	NO
XLOC_016218	XLOC_016218	IL7R	chr5:35856990-35876923	C	Ovol1	OK	19.7748	13.018	-0.603153	4.04939	5.13505e-05	0.00110039	yes	0.658314	NO
XLOC_022101	XLOC_022101	CSF2RA	chrX:1387692-1428828	C	Ovol1	OK	13.4512	8.85005	-0.603976	3.24877	0.00115903	0.0138801	yes	0.657938	NO
XLOC_012296	XLOC_012296	FANCL	chr2:58273776-58468515	C	Ovol1	OK	16.3872	10.7796	-0.60426	3.11573	0.00183491	0.0200512	yes	0.657809	NO
XLOC_009484	XLOC_009484	EVPL	chr17:74002926-74023507	C	Ovol1	OK	12.6881	8.33094	-0.606925	4.8088	1.51837e-06	5.21407e-05	yes	0.656595	NO
XLOC_012380	XLOC_012380	TGOLN2	chr2:85545145-85555374	C	Ovol1	OK	74.9696	49.1174	-0.610071	5.09581	3.47247e-07	1.39467e-05	yes	0.655164	NO
XLOC_006740	XLOC_006740	APBA2	chr15:29213839-29410516	C	Ovol1	OK	6.07143	3.96397	-0.61509	3.75783	0.000171394	0.00298386	yes	0.652889	NO
XLOC_011648	XLOC_011648	SMYD5	chr2:73441365-73454355	C	Ovol1	OK	25.5859	16.7032	-0.615219	4.64807	3.35048e-06	0.000104123	yes	0.652831	NO
XLOC_020158	XLOC_020158	PON2	chr7:95034173-95064384	C	Ovol1	OK	14.7513	9.61214	-0.617912	3.51231	0.000444236	0.00651231	yes	0.651613	NO
XLOC_018178	XLOC_018178	CNKSR3	chr6:154726432-154831753	C	Ovol1	OK	13.0521	8.50008	-0.618732	4.27709	1.89353e-05	0.000469485	yes	0.651243	NO
XLOC_021886	XLOC_021886	LPAR1	chr9:113636053-113800365	C	Ovol1	OK	51.2525	33.3644	-0.619312	5.05133	4.38745e-07	1.74179e-05	yes	0.650981	NO
XLOC_012247	XLOC_012247	CDC42EP3	chr2:37870742-37899326	C	Ovol1	OK	75.2978	48.9	-0.622773	5.27115	1.35574e-07	6.06594e-06	yes	0.649421	NO
XLOC_012212	XLOC_012212	SLC5A6	chr2:27422454-27440046	C	Ovol1	OK	17.7775	11.5378	-0.623678	3.5328	0.000411179	0.00611912	yes	0.649014	NO
XLOC_020471	XLOC_020471	EPB49	chr8:21911080-21940036	C	Ovol1	OK	12.9906	8.42763	-0.624273	4.14946	3.33263e-05	0.00077326	yes	0.648747	NO
XLOC_017138	XLOC_017138	RNF144B	chr6:18387580-18469105	C	Ovol1	OK	2.80887	1.82125	-0.625062	3.34159	0.000833002	0.0107136	yes	0.648392	NO
XLOC_014536	XLOC_014536	PLXNA1	chr3:126707436-126756235	C	Ovol1	OK	47.3598	30.6904	-0.625876	5.19792	2.01532e-07	8.65077e-06	yes	0.648026	NO
XLOC_000816	XLOC_000816	PBX1	chr1:164528801-164821045	C	Ovol1	OK	8.96872	5.80486	-0.627639	4.63247	3.61334e-06	0.000110629	yes	0.647235	NO
XLOC_011382	XLOC_011382	TMEM86B	chr19:55738001-55740632	C	Ovol1	OK	6.18114	3.9907	-0.631232	3.08142	0.00206016	0.0220564	yes	0.645625	NO
XLOC_013835	XLOC_013835	APOBEC3A,APOBEC3B	chr22:39353526-39388783	C	Ovol1	OK	15.7265	10.1486	-0.631924	3.84752	0.000119322	0.00223602	yes	0.645315	NO
XLOC_010329	XLOC_010329	CYP2S1	chr19:41699114-41713444	C	Ovol1	OK	4.67348	3.01498	-0.632348	3.26777	0.00108399	0.0132001	yes	0.645126	NO
XLOC_017266	XLOC_017266	LY6G5B	chr6:31638727-31640227	C	Ovol1	OK	16.506	10.6031	-0.638503	3.12447	0.00178127	0.0196684	yes	0.642379	NO
XLOC_012222	XLOC_012222	FNDC4	chr2:27714749-27718126	C	Ovol1	OK	5.06879	3.25532	-0.638843	2.95625	0.00311402	0.0305748	yes	0.642228	NO
XLOC_002933	XLOC_002933	LOXL4	chr10:100007442-100028007	C	Ovol1	OK	35.2203	22.6178	-0.63895	5.13991	2.74876e-07	1.14415e-05	yes	0.64218	NO
XLOC_011623	XLOC_011623	PNO1	chr2:68385004-68403094	C	Ovol1	OK	37.9662	24.3354	-0.641659	4.87723	1.07583e-06	3.84834e-05	yes	0.640975	NO
XLOC_001295	XLOC_001295	ID3	chr1:23884408-23886322	C	Ovol1	OK	57.4049	36.7331	-0.644094	4.87341	1.0969e-06	3.91353e-05	yes	0.639895	NO
XLOC_012152	XLOC_012152	RNASEH1	chr2:3592690-3605940	C	Ovol1	OK	13.1069	8.35517	-0.649581	3.87642	0.000106007	0.00203083	yes	0.637465	NO
XLOC_009819	XLOC_009819	PSTPIP2	chr18:43563501-43652250	C	Ovol1	OK	3.99608	2.54377	-0.651618	3.37097	0.000749027	0.00981668	yes	0.636566	NO
XLOC_009897	XLOC_009897	PALM	chr19:708952-748330	C	Ovol1	OK	3.29844	2.09939	-0.651812	2.83473	0.00458648	0.0411538	yes	0.63648	NO
XLOC_011464	XLOC_011464	RRM2	chr2:10262694-10271546	C	Ovol1	OK	134.303	85.449	-0.65236	5.22752	1.71797e-07	7.46775e-06	yes	0.636239	NO
XLOC_021362	XLOC_021362	C9orf3	chr9:97488950-97849500	C	Ovol1	OK	15.2164	9.67416	-0.653416	4.26195	2.0265e-05	0.000498854	yes	0.635773	NO
XLOC_015115	XLOC_015115	TPRA1	chr3:127291907-127309568	C	Ovol1	OK	31.2912	19.8823	-0.654269	4.30691	1.65554e-05	0.000421902	yes	0.635397	NO
XLOC_021733	XLOC_021733	ANKRD18A	chr9:38571360-38620360	C	Ovol1	OK	1.77379	1.12094	-0.662136	2.92444	0.0034508	0.0329397	yes	0.631942	NO
XLOC_000065	XLOC_000065	TMEM201	chr1:9648931-9674935	C	Ovol1	OK	11.5122	7.27321	-0.662504	3.83956	0.000123253	0.00229404	yes	0.631781	NO
XLOC_009190	XLOC_009190	TNS4	chr17:38632079-38657854	C	Ovol1	OK	55.2031	34.8548	-0.663392	5.61613	1.95283e-08	1.02488e-06	yes	0.631392	NO
XLOC_011481	XLOC_011481	KCNS3	chr2:18059944-18114225	C	Ovol1	OK	7.81852	4.92296	-0.66737	3.76442	0.000166935	0.00292105	yes	0.629653	NO
XLOC_017092	XLOC_017092	FOXF2	chr6:1390068-1395832	C	Ovol1	OK	8.25389	5.1841	-0.670979	3.74516	0.000180282	0.0031032	yes	0.62808	NO
XLOC_013448	XLOC_013448	IFNAR2	chr21:34602230-34636820	C	Ovol1	OK	9.32589	5.8286	-0.678092	3.09374	0.0019765	0.0213605	yes	0.624991	NO
XLOC_005673	XLOC_005673	FARP1	chr13:98795433-99102023	C	Ovol1	OK	17.0825	10.6348	-0.683729	5.01103	5.41402e-07	2.08311e-05	yes	0.622554	NO
XLOC_010379	XLOC_010379	TOMM40	chr19:45394476-45406946	C	Ovol1	OK	92.0513	57.2232	-0.685836	5.61595	1.95485e-08	1.02488e-06	yes	0.621645	NO
XLOC_020371	XLOC_020371	RARRES2	chr7:150035406-150038763	C	Ovol1	OK	11.8748	7.37862	-0.686482	3.14385	0.00166742	0.0186512	yes	0.621367	NO
XLOC_007292	XLOC_007292	CSPG4	chr15:75966662-76005189	C	Ovol1	OK	3.73713	2.31893	-0.688468	4.54317	5.54143e-06	0.000159632	yes	0.620512	NO
XLOC_004545	XLOC_004545	SLCO1B3	chr12:20963637-21069658	C	Ovol1	OK	10.1586	6.30251	-0.6887	4.30893	1.64046e-05	0.000418835	yes	0.620413	NO
XLOC_011528	XLOC_011528	PLB1	chr2:28718937-28866653	C	Ovol1	OK	1.03333	0.63966	-0.69192	2.88853	0.00387046	0.0359951	yes	0.619029	NO
XLOC_009188	XLOC_009188	GJD3	chr17:38516904-38520945	C	Ovol1	OK	1.3341	0.825212	-0.693031	2.82489	0.00472975	0.0420689	yes	0.618553	NO
XLOC_009041	XLOC_009041	CENPV	chr17:16245847-16256812	C	Ovol1	OK	28.2966	17.4802	-0.694908	4.51948	6.19916e-06	0.000175933	yes	0.617749	NO
XLOC_020837	XLOC_020837	LZTS1	chr8:20103675-20112803	C	Ovol1	OK	0.834434	0.511518	-0.706014	2.80961	0.00496023	0.0436195	yes	0.613011	NO
XLOC_013602	XLOC_013602	RCAN1	chr21:35888783-35987382	C	Ovol1	OK	25.2181	15.4473	-0.707109	4.61869	3.86173e-06	0.000116839	yes	0.612546	NO
XLOC_007675	XLOC_007675	IRX5	chr16:54965110-54968395	C	Ovol1	OK	3.99961	2.4323	-0.71754	3.23293	0.00122527	0.0144219	yes	0.608134	NO
XLOC_012818	XLOC_012818	SIRPA	chr20:1874812-1920540	C	Ovol1	OK	1.92321	1.16825	-0.71916	3.1511	0.00162659	0.0182242	yes	0.607451	NO
XLOC_020124	XLOC_020124	SEMA3C	chr7:80371853-80548667	C	Ovol1	OK	45.0508	27.3573	-0.719629	6.05212	1.42952e-09	9.81796e-08	yes	0.607254	NO
XLOC_014382	XLOC_014382	PHF7	chr3:52444526-52457657	C	Ovol1	OK	5.2954	3.21546	-0.719712	3.30828	0.000938703	0.0117218	yes	0.607219	NO
XLOC_012728	XLOC_012728	EPHA4	chr2:222282746-222437010	C	Ovol1	OK	3.18843	1.93252	-0.722364	4.28021	1.86716e-05	0.000465469	yes	0.606103	NO
XLOC_008270	XLOC_008270	SLC7A5	chr16:87863628-87903100	C	Ovol1	OK	242.838	147.153	-0.722679	5.18572	2.15177e-07	9.15068e-06	yes	0.605971	NO
XLOC_012181	XLOC_012181	WDR35	chr2:20110028-20189884	C	Ovol1	OK	8.09666	4.86597	-0.7346	5.36644	8.03058e-08	3.73926e-06	yes	0.600985	NO
XLOC_008962	XLOC_008962	PITPNM3	chr17:6354582-6459877	C	Ovol1	OK	9.14792	5.46974	-0.741971	5.43667	5.42856e-08	2.58912e-06	yes	0.597922	NO
XLOC_003743	XLOC_003743	GLB1L2	chr11:134201767-134246218	C	Ovol1	OK	3.0286	1.80782	-0.744397	3.61855	0.000296254	0.00470989	yes	0.596917	NO
XLOC_015840	XLOC_015840	TMEM156	chr4:38968440-39034041	C	Ovol1	OK	8.10086	4.83199	-0.745459	3.97237	7.11599e-05	0.00145454	yes	0.596478	NO
XLOC_019472	XLOC_019472	NCRNA00265	chr7:39773166-39834222	C	Ovol1	OK	0.940166	0.55838	-0.751668	2.88738	0.0038846	0.0361002	yes	0.593916	NO
XLOC_014362	XLOC_014362	SEMA3B	chr3:50305039-50314572	C	Ovol1	OK	20.763	12.2848	-0.757146	5.33493	9.55811e-08	4.3618e-06	yes	0.591666	NO
XLOC_012292	XLOC_012292	EFEMP1	chr2:56093101-56150932	C	Ovol1	OK	127.126	75.1448	-0.758511	6.36871	1.90626e-10	1.47103e-08	yes	0.591106	NO
XLOC_008831	XLOC_008831	MGAT5B	chr17:74864797-74946471	C	Ovol1	OK	3.64056	2.14782	-0.761287	4.00076	6.31391e-05	0.00132006	yes	0.58997	NO
XLOC_008010	XLOC_008010	GPRC5B	chr16:19870292-19896151	C	Ovol1	OK	8.32638	4.9072	-0.762788	4.61154	3.99689e-06	0.000120398	yes	0.589356	NO
XLOC_008792	XLOC_008792	GPRC5C	chr17:72427666-72443568	C	Ovol1	OK	5.53421	3.25702	-0.764823	3.37841	0.00072905	0.00961981	yes	0.588526	NO
XLOC_017823	XLOC_017823	TNXB	chr6:32006081-32077151	C	Ovol1	OK	0.727713	0.425169	-0.775333	2.95927	0.00308367	0.0303156	yes	0.584254	NO
XLOC_012269	XLOC_012269	SIX2	chr2:45232323-45236542	C	Ovol1	OK	4.68771	2.73799	-0.775767	3.67889	0.000234251	0.00390495	yes	0.584078	NO
XLOC_013200	XLOC_013200	NCRNA00261	chr20:22541191-22559280	C	Ovol1	OK	3.10656	1.81356	-0.776491	4.20514	2.60921e-05	0.000628773	yes	0.583785	NO
XLOC_019755	XLOC_019755	TSPAN33	chr7:128784711-128809534	C	Ovol1	OK	2.20795	1.28112	-0.785307	3.31605	0.000912999	0.0114844	yes	0.580228	NO
XLOC_010694	XLOC_010694	WASH5P	chr19:60950-70966	C	Ovol1	OK	10.9724	6.35139	-0.788739	3.95031	7.80488e-05	0.00157291	yes	0.57885	NO
XLOC_004525	XLOC_004525	GPRC5A	chr12:13043955-13066600	C	Ovol1	OK	187.65	108.446	-0.791077	6.57798	4.76883e-11	4.14586e-09	yes	0.577913	NO
XLOC_007039	XLOC_007039	ALDH1A3	chr15:101420008-101456830	C	Ovol1	OK	6.91165	3.97259	-0.798952	4.89331	9.91527e-07	3.60307e-05	yes	0.574767	NO
XLOC_003940	XLOC_003940	WT1	chr11:32409321-32457081	C	Ovol1	OK	4.42421	2.53755	-0.801983	3.55015	0.000385008	0.00579241	yes	0.57356	NO
XLOC_009299	XLOC_009299	MAP3K14	chr17:43325302-43394414	C	Ovol1	OK	19.5928	11.2348	-0.802343	6.32369	2.55386e-10	1.94888e-08	yes	0.573417	NO
XLOC_004979	XLOC_004979	NINJ2	chr12:673461-772755	C	Ovol1	OK	3.70437	2.12221	-0.803658	2.93558	0.00332926	0.0321034	yes	0.572895	NO
XLOC_011189	XLOC_011189	DMPK	chr19:46272975-46285815	C	Ovol1	OK	14.8039	8.46066	-0.807135	4.8447	1.268e-06	4.45455e-05	yes	0.571516	NO
XLOC_008612	XLOC_008612	WNK4	chr17:40932648-40949084	C	Ovol1	OK	1.66907	0.953094	-0.808356	3.53381	0.000409621	0.00610919	yes	0.571032	NO
XLOC_002730	XLOC_002730	KIAA1462	chr10:30301728-30348488	C	Ovol1	OK	3.14082	1.79078	-0.810552	5.26915	1.37056e-07	6.11233e-06	yes	0.570164	NO
XLOC_002400	XLOC_002400	SLC29A3	chr10:73079009-73123147	C	Ovol1	OK	8.07651	4.59709	-0.813009	4.48167	7.40617e-06	0.000207192	yes	0.569193	NO
XLOC_005565	XLOC_005565	RASL11A	chr13:27844463-27847827	C	Ovol1	OK	3.10806	1.76576	-0.815721	3.10695	0.00189031	0.0205613	yes	0.568124	NO
XLOC_015119	XLOC_015119	GATA2	chr3:128198264-128212030	C	Ovol1	OK	6.01584	3.41103	-0.818556	4.6077	4.07149e-06	0.000122109	yes	0.567009	NO
XLOC_012342	XLOC_012342	CYP26B1	chr2:72356366-72374963	C	Ovol1	OK	3.81029	2.15434	-0.822651	4.63266	3.61002e-06	0.000110629	yes	0.565402	NO
XLOC_003932	XLOC_003932	BDNF	chr11:27528398-27743605	C	Ovol1	OK	21.7	12.2661	-0.823019	5.96243	2.48512e-09	1.58035e-07	yes	0.565258	NO
XLOC_012953	XLOC_012953	MMP24	chr20:33814538-33864804	C	Ovol1	OK	12.0797	6.80928	-0.827007	6.00103	1.96076e-09	1.29586e-07	yes	0.563697	NO
XLOC_020585	XLOC_020585	C8orf46	chr8:67405490-67430759	C	Ovol1	OK	1.50635	0.84805	-0.828834	3.31427	0.000918835	0.011533	yes	0.562984	NO
XLOC_008193	XLOC_008193	SMPD3	chr16:68392229-68482409	C	Ovol1	OK	1.11776	0.628592	-0.83041	3.48871	0.000485366	0.00698113	yes	0.562369	NO
XLOC_000385	XLOC_000385	SCP2	chr1:53392900-53517289	C	Ovol1	OK	116.642	65.4486	-0.833652	5.66307	1.48688e-08	8.00931e-07	yes	0.561107	NO
XLOC_017313	XLOC_017313	PACSIN1	chr6:34433852-34504039	C	Ovol1	OK	0.504804	0.282667	-0.836617	2.84722	0.00441034	0.0397771	yes	0.559955	NO
XLOC_005713	XLOC_005713	FLJ44054	chr13:114586609-114626485	C	Ovol1	OK	1.31765	0.736091	-0.840006	3.07058	0.0021364	0.0226083	yes	0.558641	NO
XLOC_011550	XLOC_011550	CRIM1	chr2:36583369-36778278	C	Ovol1	OK	155.747	86.9898	-0.840286	6.64644	3.00262e-11	2.69569e-09	yes	0.558533	NO
XLOC_003697	XLOC_003697	GRAMD1B	chr11:123396527-123493518	C	Ovol1	OK	1.05471	0.585863	-0.848209	2.9253	0.00344121	0.0329219	yes	0.555474	NO
XLOC_008130	XLOC_008130	IRX3	chr16:54317211-54320378	C	Ovol1	OK	6.94947	3.85656	-0.849588	4.55775	5.17036e-06	0.000150466	yes	0.554943	NO
XLOC_020128	XLOC_020128	SEMA3E	chr7:82993221-83278479	C	Ovol1	OK	0.882543	0.487975	-0.85486	3.54203	0.000397058	0.00594116	yes	0.552919	NO
XLOC_022802	XLOC_022802	ZCCHC5	chrX:77911565-77914825	C	Ovol1	OK	0.795652	0.436784	-0.865219	2.7612	0.00575893	0.0488904	yes	0.548963	NO
XLOC_022109	XLOC_022109	GYG2	chrX:2746862-2800861	C	Ovol1	OK	2.69122	1.47598	-0.866587	3.85938	0.000113676	0.00215374	yes	0.548443	NO
XLOC_012698	XLOC_012698	TNS1	chr2:218664511-218808796	C	Ovol1	OK	0.220332	0.120747	-0.867689	2.82796	0.00468458	0.0417569	yes	0.548024	NO
XLOC_014857	XLOC_014857	TMEM158	chr3:45265955-45267814	C	Ovol1	OK	29.2001	15.9966	-0.868206	6.07308	1.25477e-09	8.66108e-08	yes	0.547828	NO
XLOC_020647	XLOC_020647	MATN2	chr8:98881310-99048946	C	Ovol1	OK	33.4688	18.3291	-0.86868	7.16061	8.03135e-13	8.75545e-11	yes	0.547648	NO
XLOC_019375	XLOC_019375	SDK1	chr7:3341079-4308631	C	Ovol1	OK	1.01814	0.556142	-0.872407	4.34126	1.41668e-05	0.000366469	yes	0.546235	NO
XLOC_011978	XLOC_011978	CDK15	chr2:202671197-202758263	C	Ovol1	OK	2.05977	1.12131	-0.877298	2.99779	0.00271941	0.0273133	yes	0.544386	NO
XLOC_010215	XLOC_010215	LRP3	chr19:33685598-33716756	C	Ovol1	OK	10.0315	5.4439	-0.881823	5.95019	2.67827e-09	1.67221e-07	yes	0.542681	NO
XLOC_002725	XLOC_002725	MPP7	chr10:28339922-28571067	C	Ovol1	OK	1.04257	0.565767	-0.881864	3.55492	0.000378097	0.00572607	yes	0.542666	NO
XLOC_002685	XLOC_002685	FAM107B	chr10:14560558-14816896	C	Ovol1	OK	46.3955	25.1278	-0.884698	7.32234	2.43583e-13	2.81164e-11	yes	0.541601	NO
XLOC_011142	XLOC_011142	PSG1	chr19:43370612-43383871	C	Ovol1	OK	8.36677	4.53092	-0.884865	4.6061	4.10297e-06	0.000122785	yes	0.541538	NO
XLOC_005793	XLOC_005793	ENOX1	chr13:43787665-44361106	C	Ovol1	OK	2.97048	1.60484	-0.888272	3.51108	0.000446287	0.00653539	yes	0.540261	NO
XLOC_001632	XLOC_001632	SLC16A4	chr1:110905504-110933636	C	Ovol1	OK	1.1736	0.628493	-0.900974	3.02672	0.00247224	0.0252481	yes	0.535525	NO
XLOC_003900	XLOC_003900	PLEKHA7	chr11:16809206-17035963	C	Ovol1	OK	11.8074	6.31912	-0.901899	6.69238	2.19567e-11	2.01064e-09	yes	0.535182	NO
XLOC_019910	XLOC_019910	RADIL	chr7:4838739-4923335	C	Ovol1	OK	1.58862	0.849553	-0.902995	3.72582	0.000194681	0.00333018	yes	0.534775	NO
XLOC_012180	XLOC_012180	TTC32	chr2:20096513-20101744	C	Ovol1	OK	7.75501	4.14549	-0.903586	3.62687	0.000286878	0.00459273	yes	0.534556	NO
XLOC_013643	XLOC_013643	ICOSLG	chr21:45646721-45660834	C	Ovol1	OK	3.53653	1.88791	-0.905548	4.62647	3.71953e-06	0.000113537	yes	0.53383	NO
XLOC_021185	XLOC_021185	VLDLR	chr9:2535654-2654485	C	Ovol1	OK	9.75041	5.20054	-0.906803	5.72005	1.06495e-08	5.89846e-07	yes	0.533366	NO
XLOC_007416	XLOC_007416	RHBDL1	chr16:726074-728267	C	Ovol1	OK	1.98543	1.05494	-0.912293	3.09924	0.00194015	0.0210173	yes	0.53134	NO
XLOC_013386	XLOC_013386	EEF1A2	chr20:62119365-62130505	C	Ovol1	OK	12.7942	6.76139	-0.920104	5.57038	2.54182e-08	1.30278e-06	yes	0.528471	NO
XLOC_011212	XLOC_011212	TMEM160	chr19:47549166-47551882	C	Ovol1	OK	77.9293	41.1818	-0.92016	6.09567	1.08979e-09	7.63743e-08	yes	0.52845	NO
XLOC_012239	XLOC_012239	LOC100288911	chr2:36581891-36582713	C	Ovol1	OK	5.17537	2.73057	-0.922462	3.21804	0.00129068	0.0150755	yes	0.527608	NO
XLOC_013658	XLOC_013658	ITGB2	chr21:46305867-46348753	C	Ovol1	OK	7.63306	4.02064	-0.924836	5.35329	8.63693e-08	3.98215e-06	yes	0.52674	NO
XLOC_008308	XLOC_008308	RAP1GAP2	chr17:2699731-2941035	C	Ovol1	OK	3.5116	1.8395	-0.932814	5.38476	7.25427e-08	3.40084e-06	yes	0.523836	NO
XLOC_009318	XLOC_009318	COPZ2	chr17:46103532-46115152	C	Ovol1	OK	5.3253	2.78485	-0.935263	3.54267	0.000396102	0.00593333	yes	0.522947	NO
XLOC_020511	XLOC_020511	RBPMS	chr8:30241943-30429734	C	Ovol1	OK	8.51461	4.43379	-0.941399	4.0951	4.21978e-05	0.00094305	yes	0.520728	NO
XLOC_021272	XLOC_021272	FAM201A	chr9:38621084-38623277	C	Ovol1	OK	2.97188	1.54653	-0.942342	3.64325	0.00026922	0.00436774	yes	0.520387	NO
XLOC_019477	XLOC_019477	HECW1	chr7:43152197-43602938	C	Ovol1	OK	0.286027	0.14881	-0.942681	2.90291	0.00369708	0.0346642	yes	0.520265	NO
XLOC_002075	XLOC_002075	FAIM3	chr1:207070787-207095378	C	Ovol1	OK	3.67013	1.9079	-0.943844	3.60976	0.000306478	0.00483883	yes	0.519846	NO
XLOC_004466	XLOC_004466	LEPREL2	chr12:6937571-6949018	C	Ovol1	OK	1.71619	0.892023	-0.944058	3.65423	0.000257956	0.00423332	yes	0.519769	NO
XLOC_017052	XLOC_017052	DOK3	chr5:176928905-176937427	C	Ovol1	OK	4.53089	2.3366	-0.955384	3.43257	0.000597896	0.00818981	yes	0.515704	NO
XLOC_012179	XLOC_012179	OSR1	chr2:19551245-19558372	C	Ovol1	OK	7.42271	3.8264	-0.955958	4.97095	6.66273e-07	2.51775e-05	yes	0.515499	NO
XLOC_002050	XLOC_002050	KISS1	chr1:204159468-204165619	C	Ovol1	OK	97.6633	49.7495	-0.973136	7.10311	1.21991e-12	1.27914e-10	yes	0.509398	NO
XLOC_000048	XLOC_000048	KCNAB2	chr1:5922869-6161253	C	Ovol1	OK	2.39667	1.22044	-0.973633	3.81938	0.000133785	0.00244697	yes	0.509222	NO
XLOC_016196	XLOC_016196	FAM105A	chr5:14581890-14616287	C	Ovol1	OK	4.02365	2.04304	-0.977788	6.19586	5.79662e-10	4.21283e-08	yes	0.507758	NO
XLOC_014787	XLOC_014787	NUP210	chr3:13357736-13461809	C	Ovol1	OK	22.1565	11.1808	-0.986704	8.18706	2.22045e-16	3.86077e-14	yes	0.504629	NO
XLOC_007312	XLOC_007312	ADAMTS7	chr15:79051544-79103773	C	Ovol1	OK	0.314779	0.15851	-0.989767	2.95026	0.00317505	0.0310188	yes	0.503559	NO
XLOC_016167	XLOC_016167	PLEKHG4B	chr5:140372-190087	C	Ovol1	OK	0.323428	0.162548	-0.992577	3.59473	0.000324729	0.0050926	yes	0.502579	NO
XLOC_019382	XLOC_019382	SLC29A4	chr7:5322560-5343704	C	Ovol1	OK	0.608932	0.305169	-0.996675	2.93445	0.00334136	0.0321858	yes	0.501154	NO
XLOC_017666	XLOC_017666	SLC22A23	chr6:3269206-3456793	C	Ovol1	OK	1.53514	0.767749	-0.99966	4.72644	2.28488e-06	7.45491e-05	yes	0.500118	NO
XLOC_001046	XLOC_001046	MIR3620	chr1:228270360-228286913	C	Ovol1	OK	0	284.549	1.79769e+308	1.79769e+308	0.428337	0.73007	no	inf	NO
XLOC_001341	XLOC_001341	SNORA16A	chr1:28879528-28908366	C	Ovol1	OK	0	3.16795	1.79769e+308	1.79769e+308	0.27764	0.597003	no	inf	NO
XLOC_001350	XLOC_001350	SNORD103A	chr1:31404352-31538564	C	Ovol1	OK	0	51.8308	1.79769e+308	1.79769e+308	0.399199	0.70845	no	inf	NO
XLOC_001351	XLOC_001351	SNORD103A	chr1:31404352-31538564	C	Ovol1	OK	0	51.8308	1.79769e+308	1.79769e+308	0.399199	0.70845	no	inf	NO
XLOC_001964	XLOC_001964	SNORD76	chr1:173832385-173837125	C	Ovol1	OK	0	805.937	1.79769e+308	1.79769e+308	0.198276	0.49927	no	inf	NO
XLOC_001966	XLOC_001966	SNORD74	chr1:173832385-173837125	C	Ovol1	OK	0	688.572	1.79769e+308	1.79769e+308	0.312253	0.634483	no	inf	NO
XLOC_003009	XLOC_003009	SNORA19	chr10:120794540-120840334	C	Ovol1	OK	0	5.8334	1.79769e+308	1.79769e+308	0.401263	0.710643	no	inf	NO
XLOC_003164	XLOC_003164	SNORA45	chr11:8703994-8711419	C	Ovol1	OK	0	1.90039	1.79769e+308	1.79769e+308	0.409646	0.715956	no	inf	NO
XLOC_003168	XLOC_003168	SNORA23	chr11:9406168-9469674	C	Ovol1	OK	0	1.12337	1.79769e+308	1.79769e+308	0.309234	0.632201	no	inf	NO
XLOC_003970	XLOC_003970	SNORD67	chr11:46765083-46867843	C	Ovol1	OK	0	18.2252	1.79769e+308	1.79769e+308	0.390722	0.701471	no	inf	NO
XLOC_004085	XLOC_004085	SNORD28	chr11:62619459-62623360	C	Ovol1	OK	0	446.418	1.79769e+308	1.79769e+308	0.358968	0.677026	no	inf	NO
XLOC_004086	XLOC_004086	SNORD27	chr11:62619459-62623360	C	Ovol1	OK	0	1873.75	1.79769e+308	1.79769e+308	0.255687	0.572565	no	inf	NO
XLOC_004371	XLOC_004371	MIRLET7A2	chr11:121959810-122073770	C	Ovol1	OK	0	743.626	1.79769e+308	1.79769e+308	0.36463	0.681065	no	inf	NO
XLOC_005852	XLOC_005852	MIR3665	chr13:78272146-78272251	C	Ovol1	OK	0	16.7752	1.79769e+308	1.79769e+308	0.242081	0.556616	no	inf	NO
XLOC_006560	XLOC_006560	SNORA79	chr14:81646393-81687575	C	Ovol1	OK	0	1.13624	1.79769e+308	1.79769e+308	0.358968	0.677026	no	inf	NO
XLOC_007245	XLOC_007245	SNORD16	chr15:66791652-66797184	C	Ovol1	OK	0	118.497	1.79769e+308	1.79769e+308	0.357457	0.675848	no	inf	NO
XLOC_007996	XLOC_007996	MIR3180-4	chr16:15248706-15248859	C	Ovol1	OK	0	0.628847	1.79769e+308	1.79769e+308	0.237388	0.550617	no	inf	NO
XLOC_008152	XLOC_008152	SNORA46	chr16:58549382-58663750	C	Ovol1	OK	0	1.40642	1.79769e+308	1.79769e+308	0.40333	0.712099	no	inf	NO
XLOC_008496	XLOC_008496	MIR423	chr17:28443833-28513486	C	Ovol1	OK	0	52.9246	1.79769e+308	1.79769e+308	0.358968	0.677026	no	inf	NO
XLOC_008575	XLOC_008575	SNORD124	chr17:38175349-38210889	C	Ovol1	OK	0	17.9266	1.79769e+308	1.79769e+308	0.358968	0.677026	no	inf	NO
XLOC_008974	XLOC_008974	MIR324	chr17:7093209-7128585	C	Ovol1	OK	0	403.764	1.79769e+308	1.79769e+308	0.352684	0.671748	no	inf	NO
XLOC_009835	XLOC_009835	SNORD58C	chr18:47007547-47018935	C	Ovol1	OK	0	83.0183	1.79769e+308	1.79769e+308	0.383946	0.696685	no	inf	NO
XLOC_010147	XLOC_010147	SNORA68	chr19:17970726-17974124	C	Ovol1	OK	0	1.68103	1.79769e+308	1.79769e+308	0.384022	0.696685	no	inf	NO
XLOC_010471	XLOC_010471	SNORD35A	chr19:49990864-49995564	C	Ovol1	OK	0	158.583	1.79769e+308	1.79769e+308	0.413364	0.719459	no	inf	NO
XLOC_011105	XLOC_011105	MIR641	chr19:40736223-40791265	C	Ovol1	OK	0	30.4252	1.79769e+308	1.79769e+308	0.384022	0.696685	no	inf	NO
XLOC_011690	XLOC_011690	SNORD94	chr2:86333304-86369280	C	Ovol1	OK	0	1.28353	1.79769e+308	1.79769e+308	0.36463	0.681065	no	inf	NO
XLOC_012327	XLOC_012327	SNORA36C	chr2:69685126-69870977	C	Ovol1	OK	0	2.19971	1.79769e+308	1.79769e+308	0.36463	0.681065	no	inf	NO
XLOC_012760	XLOC_012760	NPPC	chr2:232790134-232790959	C	Ovol1	OK	0	0.154169	1.79769e+308	1.79769e+308	0.0580654	0.24511	no	inf	NO
XLOC_013278	XLOC_013278	SNORA71B	chr20:37049238-37064018	C	Ovol1	OK	0	2.82264	1.79769e+308	1.79769e+308	0.235013	0.547545	no	inf	NO
XLOC_013877	XLOC_013877	RNU12	chr22:43011250-43011399	C	Ovol1	OK	0	0.814954	1.79769e+308	1.79769e+308	0.242081	0.556616	no	inf	NO
XLOC_014012	XLOC_014012	MIR3653	chr22:29723668-29784572	C	Ovol1	OK	0	9.86805	1.79769e+308	1.79769e+308	0.358968	0.677026	no	inf	NO
XLOC_014096	XLOC_014096	RNU86	chr22:39708886-39715670	C	Ovol1	OK	0	27958.5	1.79769e+308	1.79769e+308	0.428335	0.73007	no	inf	NO
XLOC_014739	XLOC_014739	MIR570	chr3:195426271-195426368	C	Ovol1	OK	0	37.8374	1.79769e+308	1.79769e+308	0.237388	0.550617	no	inf	NO
XLOC_016369	XLOC_016369	SNORA13	chr5:111496222-111498198	C	Ovol1	OK	0	1.68103	1.79769e+308	1.79769e+308	0.304731	0.627692	no	inf	NO
XLOC_016467	XLOC_016467	VTRNA1-3	chr5:140105743-140105831	C	Ovol1	OK	0	141.005	1.79769e+308	1.79769e+308	0.242081	0.556616	no	inf	NO
XLOC_017086	XLOC_017086	SNORD96A	chr5:180663927-180670906	C	Ovol1	OK	0	1245.98	1.79769e+308	1.79769e+308	0.422235	0.725795	no	inf	NO
XLOC_017263	XLOC_017263	SNORA38	chr6:31588449-31605554	C	Ovol1	OK	0	1.97718	1.79769e+308	1.79769e+308	0.435197	0.735019	no	inf	NO
XLOC_017275	XLOC_017275	SNORD48	chr6:31802692-31807541	C	Ovol1	OK	0	4124.81	1.79769e+308	1.79769e+308	0.330766	0.65392	no	inf	NO
XLOC_017559	XLOC_017559	SNORA33	chr6:133135707-133138703	C	Ovol1	OK	0	1.8801	1.79769e+308	1.79769e+308	0.388742	0.700297	no	inf	NO
XLOC_017679	XLOC_017679	SCARNA27	chr6:7727010-8102828	C	Ovol1	OK	0	4.84581	1.79769e+308	1.79769e+308	0.403312	0.712099	no	inf	NO
XLOC_017798	XLOC_017798	SNORD84	chr6:31496738-31510225	C	Ovol1	OK	0	317.943	1.79769e+308	1.79769e+308	0.409646	0.715956	no	inf	NO
XLOC_018019	XLOC_018019	SNORD50B	chr6:86386724-86388451	C	Ovol1	OK	0	686.53	1.79769e+308	1.79769e+308	0.36463	0.681065	no	inf	NO
XLOC_018192	XLOC_018192	SNORA20	chr6:160181290-160210735	C	Ovol1	OK	0	2.39476	1.79769e+308	1.79769e+308	0.413364	0.719459	no	inf	NO
XLOC_018213	XLOC_018213	MIR3939	chr6:167411294-167411400	C	Ovol1	OK	0	36.3862	1.79769e+308	1.79769e+308	0.161229	0.447299	no	inf	NO
XLOC_019512	XLOC_019512	SNORA15	chr7:56119377-56131682	C	Ovol1	OK	0	3.59665	1.79769e+308	1.79769e+308	0.38638	0.698607	no	inf	NO
XLOC_020040	XLOC_020040	SNORA9	chr7:45022626-45026259	C	Ovol1	OK	0	1.68103	1.79769e+308	1.79769e+308	0.304731	0.627692	no	inf	NO
XLOC_021537	XLOC_021537	SNORD24	chr9:136215068-136218280	C	Ovol1	OK	0	488.607	1.79769e+308	1.79769e+308	0.420808	0.724974	no	inf	NO
XLOC_021815	XLOC_021815	MIR3651,SNORA84	chr9:94972624-95056038	C	Ovol1	OK	0	1.67217	1.79769e+308	1.79769e+308	0.413364	0.719459	no	inf	NO
XLOC_021958	XLOC_021958	SNORA65	chr9:130209954-130213684	C	Ovol1	OK	0	2.59489	1.79769e+308	1.79769e+308	0.341498	0.662265	no	inf	NO
XLOC_010232	XLOC_010232	FXYD3	chr19:35606731-35615228	C	Ovol1	OK	0.00576128	0.384651	6.06102	-1.18845	0.234654	0.547142	no	66.765	NO
XLOC_002119	XLOC_002119	CAPN8	chr1:223714971-223853436	C	Ovol1	OK	0.00338903	0.174056	5.68253	-2.67796	0.00740724	0.0592234	no	51.3585	NO
XLOC_002342	XLOC_002342	FAM25G	chr10:48247661-48252125	C	Ovol1	OK	0.0246383	0.794504	5.01108	-1.7884	0.0737111	0.28715	no	32.2467	NO
XLOC_022604	XLOC_022604	GPR143	chrX:9693452-9734005	C	Ovol1	OK	0.00539323	0.159391	4.88527	-2.42883	0.0151475	0.0996011	no	29.5538	NO
XLOC_001437	XLOC_001437	C1orf210	chr1:43747556-43751288	C	Ovol1	OK	0.0133373	0.336991	4.65917	-2.00281	0.0451977	0.209787	no	25.2668	NO
XLOC_002084	XLOC_002084	LAMB3	chr1:209788217-209825820	C	Ovol1	OK	73.7187	1394.7	4.24178	-0.537028	0.591248	0.842623	no	18.9192	NO
XLOC_018020	XLOC_018020	CGA	chr6:87795221-87804824	C	Ovol1	OK	0.0151747	0.272967	4.16899	-1.93541	0.05294	0.23167	no	17.9883	NO
XLOC_017838	XLOC_017838	HLA-DQB2	chr6:32723874-32731330	C	Ovol1	OK	0.0111926	0.16634	3.89352	-2.20399	0.0275253	0.150273	no	14.8616	NO
XLOC_016960	XLOC_016960	SPINK1	chr5:147204142-147211260	C	Ovol1	OK	0.0575298	0.789845	3.77919	-2.53892	0.0111195	0.0799672	no	13.7293	NO
XLOC_020348	XLOC_020348	EPHA1	chr7:143078359-143220540	C	Ovol1	OK	0.018473	0.23919	3.69467	-0.518561	0.604067	0.850063	no	12.9481	NO
XLOC_002780	XLOC_002780	FAM25C	chr10:49203372-49207825	C	Ovol1	OK	0.102579	1.17226	3.51449	-2.5326	0.0113221	0.080847	no	11.4279	NO
XLOC_021085	XLOC_021085	LOC100131726	chr8:124194751-124222318	C	Ovol1	OK	0.028236	0.295846	3.38924	-1.16404	0.244406	0.559658	no	10.4776	NO
XLOC_006341	XLOC_006341	RNASE1	chr14:21269514-21271036	C	Ovol1	OK	0.0486348	0.456495	3.23054	-2.24368	0.024853	0.140198	no	9.38619	NO
XLOC_016961	XLOC_016961	C5orf46	chr5:147272270-147286101	C	Ovol1	OK	0.0343551	0.305946	3.15468	-2.01377	0.0440338	0.206292	no	8.9054	NO
XLOC_004280	XLOC_004280	MMP7	chr11:102391238-102401478	C	Ovol1	OK	0.0260099	0.217865	3.0663	-2.54604	0.0108953	0.0790588	no	8.37622	NO
XLOC_022502	XLOC_022502	SPANXA2	chrX:140590842-140738069	C	Ovol1	OK	0.118215	0.947365	3.00251	-2.04698	0.0406602	0.196642	no	8.01393	NO
XLOC_000175	XLOC_000175	GRHL3	chr1:24645811-24741587	C	Ovol1	OK	0.0438327	0.330499	2.91457	-0.39623	0.691936	0.894286	no	7.54003	NO
XLOC_002771	XLOC_002771	FAM25G	chr10:47177221-47181688	C	Ovol1	OK	0.147785	1.05425	2.83465	-2.38276	0.0171833	0.108719	no	7.1337	NO
XLOC_011687	XLOC_011687	GNLY	chr2:85921413-85925875	C	Ovol1	OK	0.0286546	0.1974	2.78428	-1.39574	0.162793	0.449382	no	6.88893	NO
XLOC_015772	XLOC_015772	WHSC2	chr4:1984442-2010959	C	Ovol1	OK	9.93769	64.8268	2.70561	-0.828886	0.407169	0.714644	no	6.52334	NO
XLOC_013006	XLOC_013006	PI3	chr20:43803539-43805185	C	Ovol1	OK	0.0385668	0.225768	2.54941	-1.59489	0.110737	0.362607	no	5.85395	NO
XLOC_002447	XLOC_002447	FAM25A	chr10:88780045-88784487	C	Ovol1	OK	0.180277	0.990319	2.45767	-2.45139	0.0142307	0.0956322	no	5.49329	NO
XLOC_003919	XLOC_003919	CSRP3	chr11:19203577-19223589	C	Ovol1	OK	0.0271669	0.148109	2.44674	-1.81181	0.0700156	0.277736	no	5.45183	NO
XLOC_017808	XLOC_017808	LY6G6C	chr6:31686424-31689510	C	Ovol1	OK	0.0465505	0.249189	2.42037	-2.13357	0.0328783	0.170485	no	5.35308	NO
XLOC_010298	XLOC_010298	IL29	chr19:39786964-39789312	C	Ovol1	OK	0.0425861	0.221708	2.38021	-2.11999	0.0340068	0.174475	no	5.20613	NO
XLOC_013300	XLOC_013300	SLPI	chr20:43880878-43883206	C	Ovol1	OK	0.110796	0.562959	2.34512	-2.65302	0.00797742	0.0628314	no	5.08103	NO
XLOC_008574	XLOC_008574	CSF3	chr17:38171613-38174066	C	Ovol1	OK	0.131152	0.661172	2.33379	-2.60192	0.00927037	0.0700278	no	5.04128	NO
XLOC_017774	XLOC_017774	RNF39	chr6:30034931-30043628	C	Ovol1	OK	0.438559	2.11818	2.27198	-1.31193	0.189545	0.486925	no	4.82986	NO
XLOC_010468	XLOC_010468	SNORD32A	chr19:49990864-49995564	C	Ovol1	OK	192.212	909.695	2.24268	-0.0858163	0.931612	0.985266	no	4.73275	NO
XLOC_022331	XLOC_022331	NHSL2	chrX:71130937-71363424	C	Ovol1	OK	0.0759952	0.354521	2.22189	-1.43213	0.152107	0.433886	no	4.66504	NO
XLOC_010421	XLOC_010421	SNORD23	chr19:48248792-48260323	C	Ovol1	OK	17.7433	76.4032	2.10636	-0.165779	0.868331	0.966172	no	4.30603	NO
XLOC_010322	XLOC_010322	MIA	chr19:41281299-41283394	C	Ovol1	OK	0.0912719	0.391606	2.10116	-2.12546	0.0335479	0.173083	no	4.29054	NO
XLOC_004815	XLOC_004815	SNORA53	chr12:98987402-98995778	C	Ovol1	OK	0.09598	0.389158	2.01955	-0.0803758	0.935938	0.986966	no	4.05457	NO
XLOC_020984	XLOC_020984	IL7	chr8:79645006-79717758	C	Ovol1	OK	0.0469422	0.187179	1.99546	-1.95922	0.0500868	0.224175	no	3.98743	NO
XLOC_001651	XLOC_001651	SLC16A1	chr1:113454469-113498975	C	Ovol1	OK	0.0404076	0.157439	1.9621	-2.65996	0.00781503	0.0618717	no	3.89629	NO
XLOC_008320	XLOC_008320	SPNS2	chr17:4402128-4458681	C	Ovol1	OK	0.656382	2.53142	1.94734	-2.24388	0.0248398	0.140181	no	3.85663	NO
XLOC_022806	XLOC_022806	HMGN5	chrX:80369199-80554046	C	Ovol1	OK	0.239869	0.924993	1.9472	-1.65422	0.0980822	0.340302	no	3.85625	NO
XLOC_002805	XLOC_002805	FAM13C	chr10:60936347-61122661	C	Ovol1	OK	0.0599378	0.229979	1.93997	-2.66377	0.00772706	0.0612104	no	3.83698	NO
XLOC_020677	XLOC_020677	C8orf85	chr8:117950463-117956239	C	Ovol1	OK	0.0504117	0.185768	1.88167	-2.6868	0.00721399	0.0579167	no	3.68501	NO
XLOC_011754	XLOC_011754	PLGLA	chr2:107002768-107007851	C	Ovol1	OK	0.0425302	0.155898	1.87404	-1.39947	0.161672	0.447741	no	3.66558	NO
XLOC_003946	XLOC_003946	LMO2	chr11:33880122-33913836	C	Ovol1	OK	0.0680671	0.248835	1.87016	-2.59425	0.00947987	0.071156	no	3.65573	NO
XLOC_020112	XLOC_020112	CCL24	chr7:75441113-75443033	C	Ovol1	OK	0.0429812	0.155554	1.85563	-0.834163	0.404189	0.712427	no	3.6191	NO
XLOC_009152	XLOC_009152	CCL3L1	chr17:34522267-34524156	C	Ovol1	OK	0.0993712	0.350058	1.81669	-1.80163	0.0716029	0.281284	no	3.52272	NO
XLOC_010604	XLOC_010604	LAIR2	chr19:55014012-55021897	C	Ovol1	OK	0.196735	0.690867	1.81215	-2.03735	0.0416153	0.199309	no	3.51165	NO
XLOC_017747	XLOC_017747	HIST1H3J	chr6:27858092-27858570	C	Ovol1	OK	0.125977	0.433446	1.78269	-1.74701	0.0806348	0.304118	no	3.44067	NO
XLOC_019772	XLOC_019772	AKR1B10	chr7:134212343-134226166	C	Ovol1	OK	0.0466462	0.154379	1.72665	-2.2516	0.0243476	0.138216	no	3.30958	NO
XLOC_016039	XLOC_016039	TNIP3	chr4:122052563-122137655	C	Ovol1	OK	0.0449083	0.146478	1.70563	-2.5248	0.0115763	0.082262	no	3.26171	NO
XLOC_012067	XLOC_012067	CCL20	chr2:228678557-228682280	C	Ovol1	OK	0.0584016	0.187865	1.68561	-1.28683	0.198154	0.499145	no	3.21676	NO
XLOC_022056	XLOC_022056	ENTPD2	chr9:139942552-139948505	C	Ovol1	OK	0.0547421	0.173861	1.66721	-2.19763	0.0279753	0.151678	no	3.176	NO
XLOC_013023	XLOC_013023	MMP9	chr20:44637546-44645200	C	Ovol1	OK	0.0511527	0.162172	1.66464	-2.6323	0.00848082	0.0655557	no	3.17035	NO
XLOC_015814	XLOC_015814	FGFBP1	chr4:15937192-15939971	C	Ovol1	OK	0.0686779	0.217414	1.66253	-2.18601	0.028815	0.154731	no	3.16571	NO
XLOC_016735	XLOC_016735	ESM1	chr5:54273694-54281414	C	Ovol1	OK	0.0713745	0.223454	1.6465	-2.25232	0.0243019	0.138171	no	3.13073	NO
XLOC_009150	XLOC_009150	CCL3	chr17:34415602-34417506	C	Ovol1	OK	0.0505931	0.158342	1.64603	-1.41885	0.155944	0.439214	no	3.12971	NO
XLOC_004890	XLOC_004890	NCRNA00173	chr12:116971226-116974318	C	Ovol1	OK	0.141036	0.430606	1.6103	-1.46039	0.144183	0.421741	no	3.05315	NO
XLOC_013704	XLOC_013704	SERPIND1	chr22:21061978-21213070	C	Ovol1	OK	0.110363	0.328524	1.57374	-0.732088	0.464115	0.754984	no	2.97675	NO
XLOC_013002	XLOC_013002	KCNK15	chr20:43374487-43379668	C	Ovol1	OK	0.0558933	0.165937	1.56989	-1.76677	0.0772661	0.296212	no	2.96882	NO
XLOC_012517	XLOC_012517	LYPD1	chr2:133174146-133429070	C	Ovol1	OK	0.217247	0.640012	1.55876	-1.73308	0.0830814	0.309019	no	2.94601	NO
XLOC_002051	XLOC_002051	GOLT1A	chr1:204167287-204183220	C	Ovol1	OK	0.0974186	0.286778	1.55766	-1.94925	0.0512652	0.227521	no	2.94376	NO
XLOC_016045	XLOC_016045	TRPC3	chr4:122800182-122872909	C	Ovol1	OK	0.0678195	0.197849	1.54463	-2.06067	0.0393348	0.192142	no	2.91729	NO
XLOC_010342	XLOC_010342	CD79A	chr19:42381189-42385439	C	Ovol1	OK	0.0934601	0.27222	1.54235	-1.80342	0.0713223	0.28047	no	2.91269	NO
XLOC_003731	XLOC_003731	BARX2	chr11:129245880-129322174	C	Ovol1	OK	0.0740909	0.215122	1.53779	-2.4371	0.0148056	0.0982935	no	2.90349	NO
XLOC_021571	XLOC_021571	MIR4292	chr9:139690789-139735639	C	Ovol1	OK	1303.69	3763.09	1.52932	-0.0821894	0.934496	0.986644	no	2.8865	NO
XLOC_014858	XLOC_014858	LOC644714	chr3:45636322-45730374	C	Ovol1	OK	0.0954316	0.274529	1.52442	-0.37064	0.710906	0.902162	no	2.87671	NO
XLOC_007052	XLOC_007052	CXADRP2	chr15:22014419-22016878	C	Ovol1	OK	0.0712206	0.204534	1.52197	-2.70264	0.00687922	0.0560124	no	2.87183	NO
XLOC_014864	XLOC_014864	LTF	chr3:46477495-46506598	C	Ovol1	OK	0.0679207	0.194883	1.52068	-2.67201	0.00753977	0.0599689	no	2.86926	NO
XLOC_014713	XLOC_014713	MIR1248,SNORA81	chr3:186501360-186524484	C	Ovol1	OK	0.617322	1.75688	1.50892	-0.0944337	0.924765	0.983851	no	2.84597	NO
XLOC_011252	XLOC_011252	NTF4	chr19:49564396-49567124	C	Ovol1	OK	0.0937139	0.266465	1.50761	-2.03263	0.0420902	0.200607	no	2.84339	NO
XLOC_008720	XLOC_008720	MSI2	chr17:55333930-55757299	C	Ovol1	OK	0.195814	0.544106	1.4744	-2.51236	0.0119926	0.0844338	no	2.77868	NO
XLOC_005051	XLOC_005051	KLRC3	chr12:10564913-10573194	C	Ovol1	OK	0.104425	0.289244	1.46982	-1.43829	0.150353	0.430709	no	2.76987	NO
XLOC_000396	XLOC_000396	TMEM61	chr1:55446464-55457966	C	Ovol1	OK	0.124386	0.343305	1.46467	-2.34025	0.0192708	0.117354	no	2.76	NO
XLOC_001548	XLOC_001548	SLC44A5	chr1:75667815-76076799	C	Ovol1	OK	0.056917	0.156212	1.45658	-1.88682	0.059185	0.247855	no	2.74457	NO
XLOC_008731	XLOC_008731	GDPD1	chr17:57297827-57353330	C	Ovol1	OK	0.205057	0.551095	1.42628	-1.52935	0.126177	0.390729	no	2.68753	NO
XLOC_021298	XLOC_021298	FAM189A2	chr9:71939487-72007370	C	Ovol1	OK	0.0660769	0.177354	1.42441	-2.32452	0.0200977	0.120959	no	2.68405	NO
XLOC_017566	XLOC_017566	NCRNA00271	chr6:135818938-136011976	C	Ovol1	OK	0.0586085	0.15663	1.41818	-1.9244	0.0543039	0.23538	no	2.67248	NO
XLOC_002691	XLOC_002691	LOC100192204	chr10:15147770-15210695	C	Ovol1	OK	0.0765187	0.199327	1.38125	-0.258523	0.796003	0.939274	no	2.60494	NO
XLOC_016017	XLOC_016017	PITX2	chr4:111538579-111558508	C	Ovol1	OK	0.0579585	0.150438	1.37608	-1.68998	0.0910314	0.325724	no	2.59562	NO
XLOC_008972	XLOC_008972	ASGR1	chr17:7076750-7082883	C	Ovol1	OK	0.114115	0.295851	1.37438	-2.36949	0.0178128	0.111282	no	2.59256	NO
XLOC_015735	XLOC_015735	ANKRD37	chr4:186317839-186347139	C	Ovol1	OK	2.50099	6.39614	1.3547	-2.58929	0.00961739	0.0719915	no	2.55744	NO
XLOC_022309	XLOC_022309	EDA	chrX:68835910-69259321	C	Ovol1	OK	0.0681844	0.173558	1.3479	-1.76256	0.0779745	0.298096	no	2.54541	NO
XLOC_012467	XLOC_012467	FLJ42351	chr2:113399406-113401757	C	Ovol1	OK	0.173824	0.442146	1.3469	-1.6183	0.105598	0.354386	no	2.54365	NO
XLOC_017720	XLOC_017720	HIST1H2BB	chr6:26043454-26043885	C	Ovol1	OK	0.218641	0.548092	1.32585	-1.45673	0.14519	0.422817	no	2.50681	NO
XLOC_012391	XLOC_012391	REEP1	chr2:86441119-86565206	C	Ovol1	OK	0.114719	0.286417	1.32	-2.27082	0.0231576	0.133428	no	2.49666	NO
XLOC_015929	XLOC_015929	CXCL10	chr4:76932336-77033955	C	Ovol1	OK	0.179874	0.44775	1.31571	-1.8111	0.0701256	0.277736	no	2.48925	NO
XLOC_000043	XLOC_000043	LOC388588	chr1:3689351-3692546	C	Ovol1	OK	0.264771	0.654369	1.30536	-1.93242	0.0533075	0.23261	no	2.47145	NO
XLOC_011372	XLOC_011372	CDC42EP5	chr19:54976209-54984422	C	Ovol1	OK	0.393281	0.965199	1.29527	-2.71035	0.00672128	0.0549545	no	2.45423	NO
XLOC_016378	XLOC_016378	LOC644100	chr5:115387162-115394827	C	Ovol1	OK	0.135668	0.327961	1.27344	-1.5108	0.130839	0.399557	no	2.41737	NO
XLOC_007161	XLOC_007161	SHC4	chr15:49115933-49255641	C	Ovol1	OK	0.081678	0.196511	1.26659	-0.526049	0.598854	0.847026	no	2.40592	NO
XLOC_013886	XLOC_013886	ARHGAP8,PRR5,PRR5-ARHGAP8	chr22:45064426-45258664	C	Ovol1	OK	0.152288	0.362656	1.2518	-2.18504	0.0288859	0.15493	no	2.38138	NO
XLOC_019711	XLOC_019711	FOXP2	chr7:113726364-114333827	C	Ovol1	OK	0.0816587	0.193935	1.24789	-1.92813	0.0538389	0.234177	no	2.37494	NO
XLOC_023008	XLOC_023008	CSAG2	chrX:151876742-151877747	C	Ovol1	OK	0.0659107	0.156209	1.2449	-1.05296	0.292357	0.614133	no	2.37002	NO
XLOC_005254	XLOC_005254	NFE2	chr12:54685895-54694791	C	Ovol1	OK	0.103177	0.24405	1.24206	-2.10912	0.0349339	0.177703	no	2.36536	NO
XLOC_013473	XLOC_013473	KCNJ15	chr21:39628663-39673746	C	Ovol1	OK	0.256734	0.605985	1.23901	-2.6464	0.00813533	0.0638189	no	2.36037	NO
XLOC_019710	XLOC_019710	C7orf53	chr7:112120907-112130943	C	Ovol1	OK	0.151115	0.350914	1.21547	-1.99171	0.0464026	0.213173	no	2.32216	NO
XLOC_010129	XLOC_010129	F2RL3	chr19:16999825-17002830	C	Ovol1	OK	0.0777234	0.180284	1.21385	-2.31373	0.0206823	0.123197	no	2.31956	NO
XLOC_013309	XLOC_013309	WFDC10B	chr20:44313289-44337456	C	Ovol1	OK	0.197219	0.453833	1.20236	-1.38989	0.164563	0.452267	no	2.30116	NO
XLOC_000068	XLOC_000068	RBP7	chr1:10057254-10076078	C	Ovol1	OK	0.289963	0.657926	1.18206	-2.09282	0.0363656	0.182373	no	2.26901	NO
XLOC_002185	XLOC_002185	PLD5	chr1:242251688-242687998	C	Ovol1	OK	0.184323	0.417351	1.17902	-2.56106	0.0104354	0.0766525	no	2.26423	NO
XLOC_022834	XLOC_022834	NXF3	chrX:102330749-102348022	C	Ovol1	OK	0.198028	0.444565	1.16669	-2.68911	0.0071643	0.0578195	no	2.24496	NO
XLOC_016126	XLOC_016126	HPGD	chr4:175411327-175444044	C	Ovol1	OK	0.0934836	0.209616	1.16497	-1.60693	0.10807	0.358561	no	2.24229	NO
XLOC_015214	XLOC_015214	RARRES1	chr3:158414896-158450275	C	Ovol1	OK	0.0767387	0.171952	1.16398	-1.34734	0.177871	0.472213	no	2.24075	NO
XLOC_000702	XLOC_000702	NPR1	chr1:153651163-153666468	C	Ovol1	OK	0.0776543	0.173351	1.15856	-2.55361	0.0106611	0.077729	no	2.23234	NO
XLOC_016208	XLOC_016208	NPR3	chr5:32711664-32787254	C	Ovol1	OK	0.0812824	0.181141	1.1561	-2.17319	0.0297657	0.158228	no	2.22854	NO
XLOC_003703	XLOC_003703	VWA5A	chr11:123986110-124017618	C	Ovol1	OK	0.173493	0.38631	1.15488	-1.69073	0.0908877	0.325367	no	2.22666	NO
XLOC_001678	XLOC_001678	LOC644242	chr1:120140324-120141914	C	Ovol1	OK	0.07489	0.166748	1.15483	-1.58461	0.113054	0.36695	no	2.22658	NO
XLOC_017711	XLOC_017711	CMAH	chr6:25081294-25138620	C	Ovol1	OK	0.207112	0.454464	1.13376	-2.15429	0.0312177	0.164168	no	2.1943	NO
XLOC_017660	XLOC_017660	MGC39372	chr6:2854890-2876744	C	Ovol1	OK	0.113122	0.24802	1.13257	-1.80562	0.0709771	0.279717	no	2.19249	NO
XLOC_008759	XLOC_008759	C17orf72	chr17:62075710-62097994	C	Ovol1	OK	0.130701	0.286535	1.13244	-1.27857	0.20105	0.502478	no	2.19229	NO
XLOC_021712	XLOC_021712	RMRP	chr9:35657747-35658015	C	Ovol1	OK	3.59251	7.87502	1.13229	-2.60697	0.00913485	0.0694596	no	2.19206	NO
XLOC_004903	XLOC_004903	SIRT4	chr12:120740123-120751045	C	Ovol1	OK	0.249294	0.546428	1.13218	-2.39988	0.0164005	0.105409	no	2.1919	NO
XLOC_008051	XLOC_008051	SULT1A2	chr16:28603263-28608391	C	Ovol1	OK	0.108474	0.237264	1.12914	-1.61896	0.105455	0.354252	no	2.18728	NO
XLOC_000522	XLOC_000522	LOC100129138	chr1:104615644-104619693	C	Ovol1	OK	0.0948874	0.206651	1.12291	-1.63384	0.102293	0.348485	no	2.17786	NO
XLOC_005246	XLOC_005246	NPFF	chr12:53900473-53901422	C	Ovol1	OK	0.242498	0.526021	1.11715	-1.67569	0.0937992	0.331471	no	2.16918	NO
XLOC_017886	XLOC_017886	TMEM217	chr6:37179953-37300746	C	Ovol1	OK	0.506609	1.09817	1.11615	-1.13526	0.256266	0.573418	no	2.16768	NO
XLOC_005039	XLOC_005039	MIR1244-1	chr12:9392065-9392147	C	Ovol1	OK	1298.54	2810.45	1.11391	-1.08104	0.279679	0.599151	no	2.16431	NO
XLOC_019802	XLOC_019802	TAS2R5	chr7:141490016-141491166	C	Ovol1	OK	0.12841	0.277249	1.11042	-1.66908	0.0951018	0.33344	no	2.15908	NO
XLOC_017260	XLOC_017260	LST1	chr6:31553955-31560762	C	Ovol1	OK	0.100575	0.216021	1.10291	-0.981577	0.326308	0.649307	no	2.14787	NO
XLOC_016038	XLOC_016038	C4orf31	chr4:121956781-121993673	C	Ovol1	OK	0.0853585	0.182699	1.09786	-2.18814	0.0286594	0.154213	no	2.14037	NO
XLOC_000966	XLOC_000966	CTSE	chr1:206317458-206332104	C	Ovol1	OK	0.246239	0.526656	1.0968	-2.10437	0.035346	0.178892	no	2.1388	NO
XLOC_020356	XLOC_020356	CTAGE4	chr7:143955788-143983096	C	Ovol1	OK	0.254705	0.544344	1.09569	-1.71706	0.0859683	0.314165	no	2.13715	NO
XLOC_021283	XLOC_021283	FAM27C	chr9:44990235-44991492	C	Ovol1	OK	0.48052	1.02292	1.09002	-2.31532	0.0205954	0.122733	no	2.12877	NO
XLOC_000652	XLOC_000652	ANXA9	chr1:150954498-150968114	C	Ovol1	OK	0.239322	0.508086	1.08612	-2.59899	0.00934973	0.0703735	no	2.12302	NO
XLOC_000597	XLOC_000597	PHGDH	chr1:120254418-120286849	C	Ovol1	OK	0.179734	0.380684	1.08273	-2.47613	0.0132814	0.0910131	no	2.11804	NO
XLOC_018029	XLOC_018029	GABRR2	chr6:89967238-90024967	C	Ovol1	OK	0.0769352	0.161993	1.07422	-1.6546	0.098006	0.34021	no	2.10558	NO
XLOC_003665	XLOC_003665	TTC36	chr11:118398209-118401740	C	Ovol1	OK	0.30807	0.645322	1.06676	-1.87488	0.0608086	0.252423	no	2.09472	NO
XLOC_014035	XLOC_014035	PIK3IP1	chr22:31677578-31688520	C	Ovol1	OK	0.4862	1.01764	1.0656	-2.72012	0.00652588	0.0539672	no	2.09304	NO
XLOC_006283	XLOC_006283	NCRNA00239	chr14:102196773-102198862	C	Ovol1	OK	0.159578	0.333413	1.06305	-1.37569	0.168918	0.459102	no	2.08934	NO
XLOC_003594	XLOC_003594	PIWIL4	chr11:94300473-94354587	C	Ovol1	OK	0.0747352	0.155858	1.06037	-2.07777	0.0377308	0.186899	no	2.08547	NO
XLOC_001641	XLOC_001641	OVGP1	chr1:111956936-111970399	C	Ovol1	OK	0.112723	0.234974	1.05973	-2.11403	0.0345124	0.176166	no	2.08454	NO
XLOC_003864	XLOC_003864	OR10A3	chr11:7960122-7961067	C	Ovol1	OK	0.0892012	0.18542	1.05566	-1.21904	0.222831	0.532684	no	2.07867	NO
XLOC_014736	XLOC_014736	FLJ34208	chr3:194207868-194209274	C	Ovol1	OK	0.303091	0.628692	1.0526	-2.11366	0.0345443	0.176209	no	2.07426	NO
XLOC_007746	XLOC_007746	LRRC36	chr16:67360746-67419109	C	Ovol1	OK	0.0782222	0.15999	1.03233	-1.83235	0.0668987	0.270112	no	2.04532	NO
XLOC_005052	XLOC_005052	KLRC2	chr12:10583205-10588592	C	Ovol1	OK	0.214163	0.436869	1.02849	-1.98266	0.0474056	0.216405	no	2.03989	NO
XLOC_009393	XLOC_009393	LOC645638	chr17:58160926-58165828	C	Ovol1	OK	0.166288	0.338739	1.02649	-1.21847	0.223044	0.532976	no	2.03706	NO
XLOC_001545	XLOC_001545	LRRIQ3	chr1:74491701-74663871	C	Ovol1	OK	0.086174	0.174017	1.0139	-1.98959	0.0466358	0.213886	no	2.01936	NO
XLOC_013753	XLOC_013753	CRYBB3	chr22:25595824-25603324	C	Ovol1	OK	0.0861488	0.173078	1.00652	-1.1458	0.251877	0.568229	no	2.00906	NO
XLOC_016773	XLOC_016773	LOC647859	chr5:70370029-70388897	C	Ovol1	OK	1.01095	2.02832	1.00458	-2.34206	0.0191775	0.117024	no	2.00636	NO
XLOC_016009	XLOC_016009	LEF1	chr4:108968700-109097586	C	Ovol1	OK	0.446332	0.894739	1.00335	-2.43992	0.0146903	0.0978122	no	2.00465	NO
XLOC_012432	XLOC_012432	LYG1	chr2:99900700-99917639	C	Ovol1	OK	0.0839536	0.168203	1.00254	-1.22732	0.219703	0.528085	no	2.00352	NO
XLOC_000282	XLOC_000282	DNALI1	chr1:38022519-38061586	C	Ovol1	OK	0.123623	0.247348	1.00059	-0.487733	0.625739	0.863021	no	2.00082	NO
XLOC_003460	XLOC_003460	CTSW	chr11:65647283-65656010	C	Ovol1	OK	0.10915	0.218151	0.999022	-0.314809	0.752907	0.920741	no	1.99864	NO
XLOC_003633	XLOC_003633	C11orf52,HSPB2	chr11:111783459-111797595	C	Ovol1	OK	0.281369	0.56101	0.995562	-2.13213	0.0329959	0.170966	no	1.99386	NO
XLOC_001507	XLOC_001507	TTC22	chr1:55246751-55266941	C	Ovol1	OK	0.141064	0.281232	0.995413	-1.75616	0.0790605	0.300574	no	1.99365	NO
XLOC_008228	XLOC_008228	FA2H	chr16:74746855-74808729	C	Ovol1	OK	0.208824	0.415635	0.993032	-2.41783	0.0156133	0.101957	no	1.99036	NO
XLOC_005762	XLOC_005762	N4BP2L1	chr13:32974859-33002315	C	Ovol1	OK	0.131512	0.261006	0.988886	-1.78042	0.0750065	0.290714	no	1.98465	NO
XLOC_001645	XLOC_001645	C1orf183	chr1:112264685-112310199	C	Ovol1	OK	0.296945	0.58922	0.988611	-1.52346	0.127643	0.39347	no	1.98427	NO
XLOC_020621	XLOC_020621	ATP6V0D2	chr8:87111138-87166454	C	Ovol1	OK	0.332463	0.65954	0.988265	-2.69894	0.00695613	0.0564242	no	1.9838	NO
XLOC_005006	XLOC_005006	LPAR5	chr12:6728000-6745297	C	Ovol1	OK	0.330548	0.6551	0.986855	-2.15118	0.0314623	0.165138	no	1.98186	NO
XLOC_000642	XLOC_000642	C1orf54	chr1:150245182-150253335	C	Ovol1	OK	0.127477	0.250683	0.97563	-0.96833	0.33288	0.655589	no	1.9665	NO
XLOC_009766	XLOC_009766	MPPE1	chr18:11883471-11908641	C	Ovol1	OK	0.156283	0.306937	0.973785	-2.32109	0.0202822	0.121535	no	1.96399	NO
XLOC_016516	XLOC_016516	ARHGEF37	chr5:148961134-149014527	C	Ovol1	OK	0.101625	0.199557	0.97355	-2.46856	0.0135659	0.092477	no	1.96367	NO
XLOC_000914	XLOC_000914	CFH	chr1:196621007-196716634	C	Ovol1	OK	0.632087	1.2395	0.971559	-2.47208	0.0134328	0.0917975	no	1.96096	NO
XLOC_020489	XLOC_020489	ADAM28	chr8:24151579-24212726	C	Ovol1	OK	0.406026	0.79418	0.967893	-2.61438	0.00893893	0.0684803	no	1.95598	NO
XLOC_008996	XLOC_008996	HES7	chr17:8023907-8027410	C	Ovol1	OK	0.144031	0.281594	0.967236	-1.81092	0.0701533	0.277736	no	1.95509	NO
XLOC_021774	XLOC_021774	C9orf95	chr9:77676115-77703133	C	Ovol1	OK	0.80252	1.56894	0.967185	-2.21048	0.0270715	0.148445	no	1.95502	NO
XLOC_018112	XLOC_018112	CTAGE9	chr6:131958441-132068550	C	Ovol1	OK	0.107599	0.208754	0.956137	-1.93522	0.0529629	0.23167	no	1.94011	NO
XLOC_012154	XLOC_012154	CMPK2	chr2:6988450-7005936	C	Ovol1	OK	0.0773922	0.149855	0.953308	-1.81434	0.069626	0.276731	no	1.93631	NO
XLOC_004747	XLOC_004747	IRAK3	chr12:66582977-66648394	C	Ovol1	OK	0.176085	0.340933	0.953211	-2.50139	0.0123707	0.0863871	no	1.93618	NO
XLOC_007113	XLOC_007113	RHOV	chr15:41164411-41166487	C	Ovol1	OK	0.34664	0.668298	0.947052	-2.40811	0.0160353	0.103799	no	1.92793	NO
XLOC_013315	XLOC_013315	PLTP	chr20:44517266-44540786	C	Ovol1	OK	1.00112	1.9294	0.946529	-0.749148	0.453768	0.748703	no	1.92723	NO
XLOC_015759	XLOC_015759	LOC100129917	chr4:773936-775636	C	Ovol1	OK	1.39668	2.69087	0.946069	-2.21963	0.0264442	0.14629	no	1.92662	NO
XLOC_005969	XLOC_005969	TSSK4	chr14:24674925-24677454	C	Ovol1	OK	0.200001	0.385293	0.945951	-1.81611	0.0693529	0.276205	no	1.92646	NO
XLOC_022146	XLOC_022146	CDKL5	chrX:18443724-18690223	C	Ovol1	OK	0.252826	0.486265	0.943595	-2.74999	0.00595975	0.0502536	no	1.92331	NO
XLOC_001627	XLOC_001627	GNAT2	chr1:110145888-110155705	C	Ovol1	OK	0.0804523	0.15469	0.943177	-1.32586	0.184887	0.481077	no	1.92276	NO
XLOC_021398	XLOC_021398	NIPSNAP3B	chr9:107526450-107536291	C	Ovol1	OK	0.126965	0.243901	0.941867	-1.67746	0.0934523	0.330755	no	1.92101	NO
XLOC_014492	XLOC_014492	BOC	chr3:112931374-113160361	C	Ovol1	OK	0.130806	0.250208	0.935695	-1.36081	0.173574	0.46594	no	1.91281	NO
XLOC_002966	XLOC_002966	C10orf95	chr10:104209593-104211300	C	Ovol1	OK	0.220213	0.421074	0.935173	-1.93467	0.0530312	0.231765	no	1.91212	NO
XLOC_011145	XLOC_011145	PSG11	chr19:43511808-43530631	C	Ovol1	OK	0.418433	0.799714	0.934488	-1.80149	0.0716252	0.281284	no	1.91121	NO
XLOC_004924	XLOC_004924	B3GNT4	chr12:122688227-122692084	C	Ovol1	OK	0.597339	1.1406	0.933169	-2.63984	0.00829456	0.0647439	no	1.90947	NO
XLOC_021126	XLOC_021126	ARC	chr8:143692409-143695833	C	Ovol1	OK	0.176206	0.335217	0.927832	-2.348	0.0188744	0.115961	no	1.90242	NO
XLOC_006499	XLOC_006499	LOC645431	chr14:65877310-66209962	C	Ovol1	OK	0.230828	0.438918	0.927131	-0.446414	0.655298	0.878236	no	1.90149	NO
XLOC_017674	XLOC_017674	F13A1	chr6:6144310-6320924	C	Ovol1	OK	0.0787054	0.149364	0.924299	-1.97816	0.0479103	0.21773	no	1.89776	NO
XLOC_002702	XLOC_002702	NEBL	chr10:21068902-21463116	C	Ovol1	OK	0.079137	0.150098	0.923479	-1.7423	0.0814556	0.30562	no	1.89668	NO
XLOC_007200	XLOC_007200	HSP90AB4P	chr15:58888509-59042177	C	Ovol1	OK	0.103552	0.196399	0.923434	-0.213634	0.830832	0.951105	no	1.89662	NO
XLOC_000496	XLOC_000496	SLC44A3	chr1:95285900-95360802	C	Ovol1	OK	0.228682	0.433614	0.923069	-2.2479	0.0245823	0.139185	no	1.89614	NO
XLOC_016958	XLOC_016958	DPYSL3	chr5:146770370-146889619	C	Ovol1	OK	0.174623	0.331046	0.922784	-2.65898	0.00783779	0.0619804	no	1.89577	NO
XLOC_009144	XLOC_009144	CCL5	chr17:34198495-34207377	C	Ovol1	OK	0.444313	0.841936	0.922136	-2.3244	0.0201041	0.120959	no	1.89492	NO
XLOC_007545	XLOC_007545	SYT17	chr16:19179637-19278554	C	Ovol1	OK	0.521849	0.98797	0.920834	-2.73116	0.00631111	0.0526419	no	1.89321	NO
XLOC_005282	XLOC_005282	GLS2	chr12:56862300-56882181	C	Ovol1	OK	0.15446	0.292014	0.918803	-0.998404	0.318083	0.640644	no	1.89055	NO
XLOC_001579	XLOC_001579	GBP5	chr1:89724633-89738544	C	Ovol1	OK	0.0977079	0.184063	0.91365	-1.88514	0.0594105	0.248497	no	1.88381	NO
XLOC_010450	XLOC_010450	DHDH	chr19:49436938-49448226	C	Ovol1	OK	0.152446	0.286964	0.912571	-1.48819	0.136701	0.410255	no	1.8824	NO
XLOC_017165	XLOC_017165	HIST1H2BE	chr6:26184023-26184458	C	Ovol1	OK	0.0859564	0.161297	0.908041	-0.624524	0.532284	0.80231	no	1.8765	NO
XLOC_001751	XLOC_001751	RORC	chr1:151778546-151804348	C	Ovol1	OK	0.113284	0.211714	0.902176	-1.93507	0.0529821	0.23167	no	1.86888	NO
XLOC_009961	XLOC_009961	EBI3	chr19:4229539-4237524	C	Ovol1	OK	0.555872	1.03806	0.901066	-2.32095	0.0202896	0.121535	no	1.86745	NO
XLOC_017399	XLOC_017399	GPR115	chr6:47666288-47689757	C	Ovol1	OK	0.228377	0.426082	0.899716	-2.45979	0.0139018	0.0940667	no	1.8657	NO
XLOC_021108	XLOC_021108	LRRC6	chr8:133584446-133687813	C	Ovol1	OK	0.134561	0.250144	0.894493	-1.69993	0.0891434	0.32135	no	1.85896	NO
XLOC_011386	XLOC_011386	COX6B2	chr19:55861069-55866182	C	Ovol1	OK	0.123226	0.228921	0.893544	-1.61964	0.10531	0.353934	no	1.85773	NO
XLOC_014732	XLOC_014732	HRASLS	chr3:192958917-192988644	C	Ovol1	OK	0.227183	0.421716	0.892419	-1.58422	0.113144	0.366977	no	1.85629	NO
XLOC_016481	XLOC_016481	PCDHB11	chr5:140579347-140582618	C	Ovol1	OK	0.271436	0.503228	0.890598	-2.52762	0.011484	0.0817828	no	1.85394	NO
XLOC_015945	XLOC_015945	TMEM150C	chr4:83405603-83483126	C	Ovol1	OK	0.0944121	0.174791	0.888591	-1.49855	0.133991	0.406046	no	1.85137	NO
XLOC_007510	XLOC_007510	ABAT	chr16:8768443-8878432	C	Ovol1	OK	0.10547	0.194892	0.885838	-2.16783	0.0301718	0.15983	no	1.84784	NO
XLOC_000722	XLOC_000722	EFNA3	chr1:155051347-155060014	C	Ovol1	OK	0.513765	0.948863	0.885091	-2.49471	0.0126061	0.0875414	no	1.84688	NO
XLOC_000577	XLOC_000577	OLFML3	chr1:114522029-114524875	C	Ovol1	OK	0.120675	0.22287	0.885073	-1.67488	0.0939581	0.331776	no	1.84686	NO
XLOC_008139	XLOC_008139	MT1G	chr16:56700652-56701977	C	Ovol1	OK	0.106828	0.196963	0.882634	-0.614473	0.538903	0.806518	no	1.84374	NO
XLOC_015614	XLOC_015614	ALPK1	chr4:113218498-113363764	C	Ovol1	OK	0.270947	0.498915	0.880783	-2.7411	0.00612342	0.0513504	no	1.84137	NO
XLOC_022223	XLOC_022223	SSX1	chrX:48114796-48126879	C	Ovol1	OK	0.227243	0.418321	0.880374	-1.79512	0.0726348	0.284248	no	1.84085	NO
XLOC_005832	XLOC_005832	THSD1	chr13:52951302-52980629	C	Ovol1	OK	0.155289	0.285857	0.880339	-1.65643	0.0976341	0.339251	no	1.84081	NO
XLOC_000318	XLOC_000318	FLJ32224	chr1:43391045-43449029	C	Ovol1	OK	0.143415	0.263679	0.878585	-0.112222	0.910647	0.98098	no	1.83857	NO
XLOC_003781	XLOC_003781	IGF2,INS,INS-IGF2	chr11:2150341-2182439	C	Ovol1	OK	0.0856597	0.157165	0.875588	-1.58957	0.111932	0.364673	no	1.83476	NO
XLOC_013012	XLOC_013012	WFDC2	chr20:44098393-44110172	C	Ovol1	OK	0.70374	1.28926	0.873433	-1.82722	0.0676666	0.271926	no	1.83202	NO
XLOC_004801	XLOC_004801	KRT19P2,MIR492	chr12:95228173-95228804	C	Ovol1	OK	114.678	210.046	0.873124	-1.30821	0.190803	0.48863	no	1.83162	NO
XLOC_015428	XLOC_015428	PCDH7	chr4:30722036-31148423	C	Ovol1	OK	0.395705	0.724184	0.871932	-2.51095	0.0120408	0.084664	no	1.83011	NO
XLOC_007152	XLOC_007152	PATL2	chr15:44957929-44969086	C	Ovol1	OK	0.143482	0.262477	0.871318	-1.79156	0.073203	0.286146	no	1.82933	NO
XLOC_000196	XLOC_000196	CD52	chr1:26608772-26647014	C	Ovol1	OK	0.324651	0.593602	0.870605	-0.44868	0.653662	0.877598	no	1.82843	NO
XLOC_012609	XLOC_012609	ZNF385B	chr2:180306710-180726232	C	Ovol1	OK	0.163252	0.297875	0.867603	-2.18543	0.0288575	0.154875	no	1.82463	NO
XLOC_021749	XLOC_021749	FAM27B	chr9:67792928-67794189	C	Ovol1	OK	0.632116	1.15307	0.867215	-1.9847	0.0471779	0.215581	no	1.82414	NO
XLOC_015145	XLOC_015145	SLCO2A1	chr3:133651539-133748920	C	Ovol1	OK	0.0837453	0.152549	0.865191	-1.92596	0.054109	0.234953	no	1.82158	NO
XLOC_020060	XLOC_020060	FKBP9L	chr7:55748766-55772260	C	Ovol1	OK	1.22272	2.22297	0.862392	-2.6731	0.0075154	0.0598448	no	1.81805	NO
XLOC_022774	XLOC_022774	CITED1	chrX:71521487-71527037	C	Ovol1	OK	0.300729	0.546289	0.8612	-1.31531	0.188406	0.485634	no	1.81655	NO
XLOC_015930	XLOC_015930	CXCL11	chr4:76932336-77033955	C	Ovol1	OK	0.383531	0.694534	0.856702	-2.04282	0.04107	0.197596	no	1.81089	NO
XLOC_022139	XLOC_022139	GRPR	chrX:16141423-16171641	C	Ovol1	OK	0.309719	0.560785	0.856488	-2.39257	0.0167308	0.106554	no	1.81063	NO
XLOC_022967	XLOC_022967	SPANXC	chrX:140335595-140336646	C	Ovol1	OK	0.257817	0.466317	0.854961	-0.990026	0.322161	0.64498	no	1.80871	NO
XLOC_011247	XLOC_011247	CGB	chr19:49526126-49527593	C	Ovol1	OK	0.200538	0.362597	0.854494	-1.34773	0.177744	0.47215	no	1.80812	NO
XLOC_019380	XLOC_019380	LOC389458	chr7:5111737-5112854	C	Ovol1	OK	0.390451	0.705801	0.854121	-1.41648	0.156634	0.439984	no	1.80766	NO
XLOC_021204	XLOC_021204	C9orf150	chr9:12775011-12823059	C	Ovol1	OK	0.584269	1.05504	0.852595	-2.68749	0.00719912	0.0578964	no	1.80575	NO
XLOC_010744	XLOC_010744	TLE2	chr19:2997635-3047633	C	Ovol1	OK	0.0934144	0.16847	0.850776	-1.18949	0.234249	0.546288	no	1.80347	NO
XLOC_003204	XLOC_003204	TMEM86A	chr11:18720350-18747777	C	Ovol1	OK	0.205315	0.369762	0.848754	-2.21871	0.0265064	0.146457	no	1.80094	NO
XLOC_020186	XLOC_020186	MIR25	chr7:99690403-99723128	C	Ovol1	OK	194.762	350.655	0.84834	-0.026381	0.978953	0.99564	no	1.80043	NO
XLOC_001283	XLOC_001283	RAP1GAP	chr1:21922707-21995856	C	Ovol1	OK	0.308387	0.553609	0.844126	-2.52844	0.0114572	0.0816688	no	1.79518	NO
XLOC_006968	XLOC_006968	UBE2Q2P2,UBE2Q2P3	chr15:82647285-82708204	C	Ovol1	OK	0.28154	0.505252	0.843664	-1.50323	0.132781	0.403598	no	1.7946	NO
XLOC_007216	XLOC_007216	DAPK2	chr15:64199234-64338521	C	Ovol1	OK	0.454699	0.815122	0.842104	-2.60691	0.0091363	0.0694596	no	1.79266	NO
XLOC_003256	XLOC_003256	C11orf96	chr11:43964105-43965433	C	Ovol1	OK	0.136937	0.243917	0.832878	-1.35588	0.175138	0.468197	no	1.78124	NO
XLOC_014724	XLOC_014724	TP63	chr3:189349215-189615068	C	Ovol1	OK	0.0910592	0.162056	0.831613	-1.67326	0.094277	0.332083	no	1.77967	NO
XLOC_020111	XLOC_020111	CCL26	chr7:75398841-75419064	C	Ovol1	OK	2.07118	3.6806	0.829488	-2.38175	0.0172304	0.108867	no	1.77705	NO
XLOC_015031	XLOC_015031	FILIP1L	chr3:99273152-99897476	C	Ovol1	OK	2.09136	3.71375	0.828434	-1.31345	0.189032	0.48642	no	1.77576	NO
XLOC_003158	XLOC_003158	PPFIBP2	chr11:7535000-7674991	C	Ovol1	OK	0.37374	0.662586	0.826073	-2.65095	0.00802668	0.0631831	no	1.77285	NO
XLOC_022409	XLOC_022409	TBC1D8B	chrX:106045918-106119377	C	Ovol1	OK	0.746144	1.32263	0.825888	-2.50866	0.0121191	0.0850095	no	1.77263	NO
XLOC_012612	XLOC_012612	CERKL	chr2:182321618-182521834	C	Ovol1	OK	0.170599	0.301868	0.823313	-1.44788	0.14765	0.426345	no	1.76946	NO
XLOC_015084	XLOC_015084	HCLS1	chr3:121350245-121379791	C	Ovol1	OK	0.547644	0.966896	0.820123	-2.51086	0.0120438	0.084664	no	1.76556	NO
XLOC_013122	XLOC_013122	OPRL1	chr20:62711470-62731996	C	Ovol1	OK	0.205674	0.362956	0.819431	-1.77663	0.0756284	0.292464	no	1.76471	NO
XLOC_020667	XLOC_020667	ZFPM2	chr8:106331146-106816767	C	Ovol1	OK	0.15149	0.267267	0.819061	-2.21916	0.0264757	0.146405	no	1.76426	NO
XLOC_016118	XLOC_016118	MFAP3L	chr4:170907747-170947429	C	Ovol1	OK	0.232654	0.409233	0.814738	-2.43404	0.0149315	0.0988763	no	1.75898	NO
XLOC_001010	XLOC_001010	KCNK2	chr1:215178884-215410436	C	Ovol1	OK	0.122077	0.214549	0.813523	-1.20703	0.227422	0.537857	no	1.7575	NO
XLOC_019607	XLOC_019607	STEAP2	chr7:89840999-89866992	C	Ovol1	OK	0.616328	1.08108	0.810701	-2.24445	0.0248036	0.140034	no	1.75406	NO
XLOC_005272	XLOC_005272	SILV	chr12:56347888-56359826	C	Ovol1	OK	0.481201	0.843319	0.809441	-2.42048	0.0155002	0.101483	no	1.75253	NO
XLOC_016479	XLOC_016479	PCDHB9	chr5:140566892-140571111	C	Ovol1	OK	0.133203	0.233299	0.808549	-2.03587	0.0417635	0.199813	no	1.75145	NO
XLOC_001189	XLOC_001189	PLEKHG5,TNFRSF25	chr1:6521213-6580069	C	Ovol1	OK	1.21826	2.12924	0.805515	-1.75281	0.0796352	0.30209	no	1.74777	NO
XLOC_009860	XLOC_009860	RNF152	chr18:59482303-59560304	C	Ovol1	OK	0.430809	0.752162	0.803993	-2.19294	0.0283116	0.152925	no	1.74593	NO
XLOC_012429	XLOC_012429	TSGA10	chr2:99613723-99771187	C	Ovol1	OK	0.174249	0.304038	0.803098	-1.63557	0.101929	0.34785	no	1.74484	NO
XLOC_011137	XLOC_011137	CEACAM1	chr19:43011457-43032661	C	Ovol1	OK	0.242425	0.422574	0.801665	-1.72419	0.0846736	0.3119	no	1.74311	NO
XLOC_019824	XLOC_019824	CTAGE15P	chr7:143268889-143271244	C	Ovol1	OK	0.148347	0.257853	0.797575	-1.78176	0.0747877	0.290193	no	1.73818	NO
XLOC_016675	XLOC_016675	FAM134B	chr5:16473146-16617118	C	Ovol1	OK	0.114321	0.198492	0.795996	-1.61631	0.106027	0.355277	no	1.73628	NO
XLOC_004777	XLOC_004777	SYT1	chr12:79257772-79845788	C	Ovol1	OK	0.360334	0.624957	0.794424	-2.08749	0.0368436	0.183563	no	1.73438	NO
XLOC_015109	XLOC_015109	ALDH1L1	chr3:125822407-125899485	C	Ovol1	OK	0.122416	0.212242	0.793913	-1.81097	0.0701458	0.277736	no	1.73377	NO
XLOC_022295	XLOC_022295	KLF8	chrX:56258821-56314322	C	Ovol1	OK	0.162093	0.280732	0.792369	-2.24693	0.0246443	0.139421	no	1.73192	NO
XLOC_004299	XLOC_004299	KBTBD3	chr11:105921824-105969419	C	Ovol1	OK	0.55992	0.967859	0.789577	-1.08906	0.276129	0.595433	no	1.72857	NO
XLOC_006750	XLOC_006750	SCG5	chr15:32933869-32989298	C	Ovol1	OK	3.4039	5.87097	0.78641	-2.71581	0.00661137	0.0544121	no	1.72478	NO
XLOC_004563	XLOC_004563	C12orf70	chr12:27619742-27655118	C	Ovol1	OK	0.3112	0.536694	0.786256	-1.78942	0.0735464	0.28702	no	1.72459	NO
XLOC_006394	XLOC_006394	CBLN3	chr14:24895739-24898731	C	Ovol1	OK	0.209169	0.359551	0.781524	-1.91244	0.0558198	0.238791	no	1.71895	NO
XLOC_016480	XLOC_016480	PCDHB10	chr5:140571951-140575213	C	Ovol1	OK	0.272994	0.467739	0.776834	-2.19608	0.0280859	0.151945	no	1.71337	NO
XLOC_015871	XLOC_015871	LNX1	chr4:54326436-54457724	C	Ovol1	OK	0.500293	0.855657	0.77426	-2.18184	0.0291213	0.155767	no	1.71031	NO
XLOC_011235	XLOC_011235	CA11	chr19:49141271-49185502	C	Ovol1	OK	0.394523	0.674551	0.773817	-1.91653	0.0552976	0.237588	no	1.70979	NO
XLOC_001452	XLOC_001452	TESK2	chr1:45794913-45956840	C	Ovol1	OK	1.01485	1.7305	0.769917	-1.6731	0.0943067	0.332083	no	1.70517	NO
XLOC_003234	XLOC_003234	LOC338739	chr11:33183202-33213142	C	Ovol1	OK	0.272789	0.464992	0.769422	-1.88813	0.0590083	0.247568	no	1.70459	NO
XLOC_020316	XLOC_020316	DGKI	chr7:137074384-137531609	C	Ovol1	OK	0.0986177	0.168094	0.76935	-1.87235	0.0611588	0.253341	no	1.7045	NO
XLOC_003862	XLOC_003862	LOC283299	chr11:7872297-7927502	C	Ovol1	OK	0.141555	0.241211	0.768935	-1.67003	0.0949135	0.333091	no	1.70401	NO
XLOC_019857	XLOC_019857	LOC285972	chr7:150130741-150145228	C	Ovol1	OK	0.12804	0.217863	0.766831	-1.49319	0.135388	0.407988	no	1.70153	NO
XLOC_001919	XLOC_001919	FAM78B	chr1:166039255-166135958	C	Ovol1	OK	0.472909	0.804383	0.766318	-2.02282	0.0430912	0.203054	no	1.70092	NO
XLOC_007553	XLOC_007553	ACSM3	chr16:20775311-20860990	C	Ovol1	OK	0.10399	0.17681	0.765763	-0.21483	0.8299	0.950831	no	1.70027	NO
XLOC_016544	XLOC_016544	CYFIP2	chr5:156693090-156822606	C	Ovol1	OK	0.306441	0.520874	0.765325	-2.2309	0.0256881	0.143667	no	1.69975	NO
XLOC_015810	XLOC_015810	NKX3-2	chr4:13542453-13546114	C	Ovol1	OK	0.786373	1.3356	0.764202	-2.5233	0.011626	0.0825296	no	1.69843	NO
XLOC_002758	XLOC_002758	C10orf10	chr10:45455218-45490172	C	Ovol1	OK	1.30193	2.2058	0.760648	-1.76164	0.0781299	0.298215	no	1.69425	NO
XLOC_022828	XLOC_022828	ZMAT1	chrX:101137259-101187039	C	Ovol1	OK	0.152318	0.257912	0.759794	-1.50206	0.133081	0.403888	no	1.69325	NO
XLOC_003166	XLOC_003166	FLJ46111	chr11:9115909-9117737	C	Ovol1	OK	0.210448	0.355441	0.756143	-1.752	0.0797736	0.302282	no	1.68897	NO
XLOC_014049	XLOC_014049	MB	chr22:36002810-36019401	C	Ovol1	OK	2.43337	4.10671	0.755026	-2.27322	0.0230129	0.132817	no	1.68766	NO
XLOC_015486	XLOC_015486	LOC100144602	chr4:66535678-66559104	C	Ovol1	OK	0.127299	0.214777	0.754614	-1.16679	0.243294	0.558281	no	1.68718	NO
XLOC_011389	XLOC_011389	LOC388564	chr19:55890611-55895627	C	Ovol1	OK	4.51287	7.60283	0.752493	-2.6019	0.00927092	0.0700278	no	1.6847	NO
XLOC_006894	XLOC_006894	NOX5,SPESP1	chr15:69116302-69564544	C	Ovol1	OK	1.02481	1.72632	0.752336	-1.33011	0.183481	0.479457	no	1.68452	NO
XLOC_021882	XLOC_021882	C9orf152	chr9:112961845-112970413	C	Ovol1	OK	0.115254	0.19395	0.750866	-1.52801	0.126511	0.391123	no	1.6828	NO
XLOC_020949	XLOC_020949	TTPA	chr8:63972047-63998612	C	Ovol1	OK	0.093362	0.15693	0.749212	-1.39904	0.161802	0.447815	no	1.68087	NO
XLOC_022858	XLOC_022858	KCNE1L	chrX:108866928-108868393	C	Ovol1	OK	0.176101	0.295697	0.747715	-1.41738	0.156373	0.439928	no	1.67913	NO
XLOC_020704	XLOC_020704	MIR1204	chr8:128806778-129113499	C	Ovol1	OK	1443.88	2420.64	0.745436	-0.107105	0.914706	0.9818	no	1.67648	NO
XLOC_022280	XLOC_022280	GPR173	chrX:53078505-53109796	C	Ovol1	OK	0.625512	1.0478	0.744259	-2.73053	0.00632318	0.0526753	no	1.67511	NO
XLOC_017183	XLOC_017183	NCRNA00240	chr6:26924771-26991753	C	Ovol1	OK	0.153523	0.257121	0.743994	-0.818013	0.41335	0.719459	no	1.67481	NO
XLOC_017483	XLOC_017483	PRDM1	chr6:106534194-106557814	C	Ovol1	OK	0.233531	0.390754	0.742649	-1.92589	0.0541182	0.234953	no	1.67325	NO
XLOC_020116	XLOC_020116	SRCRB4D	chr7:76018645-76071388	C	Ovol1	OK	0.108748	0.18182	0.741524	-0.940261	0.347084	0.66771	no	1.67194	NO
XLOC_022855	XLOC_022855	COL4A6	chrX:107398836-107682704	C	Ovol1	OK	0.206307	0.344075	0.737933	-2.35466	0.0185394	0.114401	no	1.66778	NO
XLOC_005588	XLOC_005588	CCNA1	chr13:37005966-37017019	C	Ovol1	OK	1.38785	2.31437	0.737766	-2.39913	0.0164342	0.105451	no	1.66759	NO
XLOC_021911	XLOC_021911	LOC100505478	chr9:117428713-117444369	C	Ovol1	OK	0.157199	0.261945	0.736668	-1.00237	0.316165	0.63909	no	1.66632	NO
XLOC_015425	XLOC_015425	TBC1D19	chr4:26585545-26756918	C	Ovol1	OK	0.747731	1.24404	0.734445	-2.38424	0.0171144	0.108384	no	1.66376	NO
XLOC_006975	XLOC_006975	SCARNA15	chr15:83424696-83424823	C	Ovol1	OK	2.68637	4.46919	0.734354	-0.298672	0.76519	0.925745	no	1.66365	NO
XLOC_017480	XLOC_017480	GRIK2	chr6:101846860-102517958	C	Ovol1	OK	0.349057	0.58042	0.733636	-2.09025	0.0365954	0.182857	no	1.66282	NO
XLOC_016774	XLOC_016774	LOC100049076	chr5:70516052-70555122	C	Ovol1	OK	1.94394	3.23075	0.732882	-2.12319	0.0337382	0.173829	no	1.66196	NO
XLOC_016153	XLOC_016153	SORBS2	chr4:186506597-186877870	C	Ovol1	OK	1.20772	2.00533	0.731558	-2.63872	0.00832188	0.0648379	no	1.66043	NO
XLOC_003037	XLOC_003037	ADAM12	chr10:127702901-128077127	C	Ovol1	OK	0.251743	0.417878	0.731132	-2.30654	0.0210805	0.124703	no	1.65994	NO
XLOC_009979	XLOC_009979	NRTN	chr19:5823817-5828335	C	Ovol1	OK	0.41011	0.680692	0.730992	-1.62099	0.10502	0.353749	no	1.65978	NO
XLOC_015665	XLOC_015665	MMAA	chr4:146540539-146581187	C	Ovol1	OK	0.378197	0.626655	0.728534	-2.5406	0.0110664	0.0798359	no	1.65695	NO
XLOC_005433	XLOC_005433	MGC14436	chr12:110152186-110211292	C	Ovol1	OK	0.0901027	0.14927	0.728286	-0.477653	0.632897	0.866661	no	1.65667	NO
XLOC_011801	XLOC_011801	TMEM37	chr2:120189445-120196096	C	Ovol1	OK	0.174797	0.289438	0.727571	-1.45754	0.144968	0.422774	no	1.65585	NO
XLOC_017105	XLOC_017105	PPP1R3G	chr6:5085719-5087455	C	Ovol1	OK	0.388061	0.641818	0.725881	-1.83093	0.0671104	0.27049	no	1.65391	NO
XLOC_004410	XLOC_004410	C11orf45	chr11:128761312-128787951	C	Ovol1	OK	0.290708	0.480553	0.725123	-2.14062	0.0323048	0.168274	no	1.65304	NO
XLOC_001143	XLOC_001143	TNFRSF18	chr1:1138887-1142089	C	Ovol1	OK	0.413025	0.682387	0.724362	-1.68922	0.091178	0.325982	no	1.65217	NO
XLOC_011740	XLOC_011740	IL1RL2	chr2:102803432-102855811	C	Ovol1	OK	0.389727	0.643398	0.723246	-1.96842	0.0490193	0.220908	no	1.65089	NO
XLOC_001831	XLOC_001831	MEX3A	chr1:156041803-156051789	C	Ovol1	OK	0.304029	0.501883	0.723142	-2.44791	0.0143686	0.0963238	no	1.65077	NO
XLOC_011758	XLOC_011758	SULT1C2	chr2:108905094-108926371	C	Ovol1	OK	0.11773	0.194257	0.722478	-1.55317	0.120382	0.380831	no	1.65001	NO
XLOC_014717	XLOC_014717	ST6GAL1	chr3:186648314-186796341	C	Ovol1	OK	0.129262	0.213116	0.721334	-1.71711	0.0859588	0.314165	no	1.64871	NO
XLOC_009187	XLOC_009187	NR1D1	chr17:38218445-38256973	C	Ovol1	OK	2.57805	4.24461	0.719354	-2.71293	0.00666904	0.0546908	no	1.64644	NO
XLOC_006018	XLOC_006018	GNG2	chr14:52327049-52436518	C	Ovol1	OK	0.194541	0.319756	0.716899	-1.94082	0.0522805	0.2298	no	1.64365	NO
XLOC_021610	XLOC_021610	RFX3	chr9:3224646-3525983	C	Ovol1	OK	0.455717	0.748513	0.715892	-1.99644	0.0458866	0.211534	no	1.6425	NO
XLOC_012670	XLOC_012670	KLF7	chr2:207945528-208030614	C	Ovol1	OK	0.912	1.49764	0.715586	-2.28807	0.0221334	0.129152	no	1.64215	NO
XLOC_004392	XLOC_004392	VSIG2	chr11:124617369-124622109	C	Ovol1	OK	0.289171	0.474623	0.714857	-1.49602	0.134649	0.40694	no	1.64132	NO
XLOC_011240	XLOC_011240	FUT1	chr19:49251267-49258647	C	Ovol1	OK	0.407292	0.668235	0.714294	-2.37688	0.0174597	0.109761	no	1.64068	NO
XLOC_000483	XLOC_000483	KIAA1107	chr1:92632608-92650280	C	Ovol1	OK	0.529568	0.868406	0.713553	-2.57726	0.00995859	0.0739012	no	1.63984	NO
XLOC_006494	XLOC_006494	ZBTB25	chr14:64953554-64970554	C	Ovol1	OK	1.3735	2.25095	0.71268	-2.48437	0.0129782	0.089486	no	1.63885	NO
XLOC_002356	XLOC_002356	PRKG1	chr10:52750944-54055274	C	Ovol1	OK	0.129796	0.212685	0.712475	-0.551527	0.581273	0.836249	no	1.63861	NO
XLOC_022438	XLOC_022438	SLC6A14	chrX:115567746-115592625	C	Ovol1	OK	0.120854	0.197944	0.711834	-1.7429	0.0813518	0.305448	no	1.63788	NO
XLOC_017941	XLOC_017941	CYP39A1	chr6:46517444-46620523	C	Ovol1	OK	0.272744	0.446655	0.711615	-1.766	0.0773957	0.296378	no	1.63764	NO
XLOC_010456	XLOC_010456	CGB5	chr19:49547101-49548568	C	Ovol1	OK	0.434172	0.709334	0.7082	-1.43606	0.150986	0.431802	no	1.63376	NO
XLOC_019414	XLOC_019414	DNAH11	chr7:21582832-21985542	C	Ovol1	OK	0.176734	0.288325	0.706116	-0.610935	0.541242	0.807747	no	1.63141	NO
XLOC_004364	XLOC_004364	USP2	chr11:119225924-119252436	C	Ovol1	OK	0.127133	0.207294	0.705336	-1.18997	0.23406	0.545941	no	1.63052	NO
XLOC_001453	XLOC_001453	CCDC163P	chr1:45959597-45965751	C	Ovol1	OK	0.775885	1.26436	0.704492	-1.79072	0.0733379	0.286429	no	1.62957	NO
XLOC_019564	XLOC_019564	LAT2	chr7:73624086-73644164	C	Ovol1	OK	1.12831	1.83634	0.702675	-1.99782	0.0457358	0.211382	no	1.62752	NO
XLOC_007103	XLOC_007103	BMF	chr15:40380091-40401075	C	Ovol1	OK	0.465604	0.757291	0.701743	-1.96634	0.0492598	0.221556	no	1.62647	NO
XLOC_000929	XLOC_000929	C1orf106	chr1:200860638-200884864	C	Ovol1	OK	0.623591	1.01394	0.701298	-2.44191	0.0146098	0.0974174	no	1.62597	NO
XLOC_005926	XLOC_005926	ANG,RNASE4	chr14:21152335-21168758	C	Ovol1	OK	3.63052	5.90287	0.701239	-2.30877	0.0209565	0.124131	no	1.6259	NO
XLOC_015709	XLOC_015709	ANXA10	chr4:169013706-169108893	C	Ovol1	OK	1.9537	3.16958	0.698087	-2.52528	0.0115606	0.082262	no	1.62235	NO
XLOC_005956	XLOC_005956	DHRS2	chr14:24105572-24114848	C	Ovol1	OK	1.31419	2.13018	0.696803	-2.43369	0.0149459	0.0988763	no	1.62091	NO
XLOC_001909	XLOC_001909	OLFML2B	chr1:161952981-161993644	C	Ovol1	OK	0.31477	0.509984	0.696154	-2.06082	0.0393202	0.192139	no	1.62018	NO
XLOC_001587	XLOC_001587	GFI1	chr1:92940317-92952433	C	Ovol1	OK	0.0924357	0.149741	0.695945	-1.28115	0.200141	0.501336	no	1.61995	NO
[truncated: 21,175 more rows]

## Sheet: OVOL2_BC
Select Differentially Expressed Transcripts Based on Three Criteria
Test Status OK
FDR (q-value) <= 0.05
Fold Change >= Threshold or <= 1/Threshold, where Threshold = 2.0
test_id	gene_id	gene	locus	sample_1	sample_2	status	value_1	value_2	log2(fold_change)	test_stat	p_value	q_value	significant	Fold Change	Diff Exp
XLOC_007939	XLOC_007939	CCDC64B	chr16:3077867-3085542	C	Ovol2	OK	0	0.205682	1.79769e+308	1.79769e+308	2.06965e-06	4.15028e-05	yes	inf	YES
XLOC_022298	XLOC_022298	FAAH2	chrX:57313109-57515629	C	Ovol2	OK	0	0.460192	1.79769e+308	1.79769e+308	2.45425e-11	1.19774e-09	yes	inf	YES
XLOC_013190	XLOC_013190	OVOL2	chr20:18004795-18038521	C	Ovol2	OK	1.1153	460.938	8.691	-30.9143	0	0	yes	413.287	YES
XLOC_019952	XLOC_019952	MACC1	chr7:20174278-20257013	C	Ovol2	OK	0.0035364	1.24727	8.46228	-8.40175	0	0	yes	352.696	YES
XLOC_020636	XLOC_020636	ESRP1	chr8:95653363-95719694	C	Ovol2	OK	0.0090737	2.48582	8.09781	-5.08093	3.75589e-07	8.98774e-06	yes	273.958	YES
XLOC_005658	XLOC_005658	SCEL	chr13:78109808-78219398	C	Ovol2	OK	0.0141611	3.17762	7.80987	-8.10206	4.44089e-16	3.73254e-14	yes	224.391	YES
XLOC_015587	XLOC_015587	DAPP1	chr4:100737980-100791346	C	Ovol2	OK	0.00808987	1.34313	7.37526	-6.17285	6.70687e-10	2.66241e-08	yes	166.025	YES
XLOC_002086	XLOC_002086	IRF6	chr1:209961261-209979479	C	Ovol2	OK	0.0327232	4.94858	7.24056	-10.5509	0	0	yes	151.226	YES
XLOC_005223	XLOC_005223	KRT6A	chr12:52880957-52887181	C	Ovol2	OK	0.00304497	0.429962	7.14164	-3.53126	0.000413588	0.00427919	yes	141.204	YES
XLOC_010784	XLOC_010784	FUT3	chr19:5842898-5851485	C	Ovol2	OK	0.0152987	1.99187	7.02456	-5.54197	2.99091e-08	8.95038e-07	yes	130.198	YES
XLOC_021421	XLOC_021421	BSPRY	chr9:116111811-116133513	C	Ovol2	OK	0.059369	7.32293	6.94657	-13.1384	0	0	yes	123.346	YES
XLOC_002026	XLOC_002026	LAD1	chr1:201349965-201368669	C	Ovol2	OK	0.00522718	0.595899	6.83289	-4.71144	2.45971e-06	4.83282e-05	yes	114	YES
XLOC_020657	XLOC_020657	GRHL2	chr8:102504667-102681952	C	Ovol2	OK	0.0044627	0.463058	6.69713	-5.70581	1.15789e-08	3.67501e-07	yes	103.762	YES
XLOC_012552	XLOC_012552	ITGB6	chr2:160958232-161056590	C	Ovol2	OK	0.00662582	0.684435	6.69067	-4.61038	4.01939e-06	7.59057e-05	yes	103.298	YES
XLOC_001322	XLOC_001322	C1orf172	chr1:27276046-27286901	C	Ovol2	OK	0.0219216	2.26057	6.68819	-7.23432	4.67848e-13	2.75767e-11	yes	103.121	YES
XLOC_000672	XLOC_000672	CRCT1	chr1:152486977-152488481	C	Ovol2	OK	0.0755682	7.25958	6.58596	-7.1204	1.07603e-12	6.0293e-11	yes	96.0664	YES
XLOC_002119	XLOC_002119	CAPN8	chr1:223714971-223853436	C	Ovol2	OK	0.00329546	0.298201	6.49966	-3.06999	0.00214063	0.0174116	yes	90.4883	YES
XLOC_007765	XLOC_007765	CDH3	chr16:68678150-68732957	C	Ovol2	OK	0.148976	11.2907	6.24392	-18.6624	0	0	yes	75.7892	YES
XLOC_003735	XLOC_003735	ST14	chr11:130029681-130080257	C	Ovol2	OK	0.558421	38.3697	6.10247	-22.236	0	0	yes	68.711	YES
XLOC_010404	XLOC_010404	IGFL1	chr19:46733008-46734500	C	Ovol2	OK	0.0203735	1.31387	6.01099	-4.00143	6.29599e-05	0.000849615	yes	64.4894	YES
XLOC_012793	XLOC_012793	C2orf54	chr2:241825464-241835573	C	Ovol2	OK	0.0128152	0.769	5.90706	-3.77037	0.000163003	0.00191002	yes	60.007	YES
XLOC_007828	XLOC_007828	ATP2C2	chr16:84402132-84497793	C	Ovol2	OK	0.0382665	2.2481	5.87648	-10.938	0	0	yes	58.7485	YES
XLOC_009237	XLOC_009237	KRT9	chr17:39722093-39728310	C	Ovol2	OK	0.00282956	0.166122	5.87552	-2.766	0.00567485	0.0385381	yes	58.7094	YES
XLOC_002078	XLOC_002078	C1orf116	chr1:207191865-207206101	C	Ovol2	OK	0.244258	13.2127	5.75738	-16.8118	0	0	yes	54.0934	YES
XLOC_015052	XLOC_015052	ZBED2	chr3:111260925-111371206	C	Ovol2	OK	0.0496332	2.41459	5.60433	-9.40091	0	0	yes	48.6487	YES
XLOC_008508	XLOC_008508	RAB11FIP4	chr17:29718641-29865232	C	Ovol2	OK	0.0196456	0.955572	5.60408	-11.4933	0	0	yes	48.6403	YES
XLOC_009150	XLOC_009150	CCL3	chr17:34415602-34417506	C	Ovol2	OK	0.0491852	2.39123	5.60338	-5.41982	5.96591e-08	1.64105e-06	yes	48.6167	YES
XLOC_020183	XLOC_020183	AZGP1	chr7:99564349-99573735	C	Ovol2	OK	0.0146085	0.670702	5.52079	-3.89544	9.80218e-05	0.00123124	yes	45.9117	YES
XLOC_002780	XLOC_002780	FAM25C	chr10:49203372-49207825	C	Ovol2	OK	0.0997957	4.52247	5.50199	-4.06674	4.7675e-05	0.000664424	yes	45.3173	YES
XLOC_019808	XLOC_019808	PRSS1	chr7:142457318-142460927	C	Ovol2	OK	0.612848	27.1033	5.4668	-14.4376	0	0	yes	44.2253	YES
XLOC_006486	XLOC_006486	TMEM30B	chr14:61744088-61748530	C	Ovol2	OK	0.0263614	1.06158	5.33164	-9.31017	0	0	yes	40.2702	YES
XLOC_002006	XLOC_002006	PTGS2	chr1:186640943-186649559	C	Ovol2	OK	0.250701	10.0891	5.33069	-16.0287	0	0	yes	40.2437	YES
XLOC_009985	XLOC_009985	CRB3	chr19:6464259-6481798	C	Ovol2	OK	0.55658	22.1723	5.31603	-10.2118	0	0	yes	39.8368	YES
XLOC_019809	XLOC_019809	PRSS2	chr7:142478756-142482399	C	Ovol2	OK	0.919534	33.7281	5.1969	-8.37252	0	0	yes	36.6794	YES
XLOC_017902	XLOC_017902	TREML2	chr6:41157551-41168925	C	Ovol2	OK	0.00615086	0.200008	5.02313	-4.23163	2.32005e-05	0.000354941	yes	32.5172	YES
XLOC_017353	XLOC_017353	MDFI	chr6:41606194-41621982	C	Ovol2	OK	0.207947	6.6657	5.00247	-12.4019	0	0	yes	32.0548	YES
XLOC_017788	XLOC_017788	C6orf15	chr6:31078999-31080332	C	Ovol2	OK	0.0233137	0.73525	4.97898	-4.10825	3.98675e-05	0.000569011	yes	31.5371	YES
XLOC_006779	XLOC_006779	SPINT1	chr15:41136245-41149853	C	Ovol2	OK	1.41281	43.2448	4.93588	-16.8925	0	0	yes	30.6089	YES
XLOC_010796	XLOC_010796	DENND1C	chr19:6464259-6481798	C	Ovol2	OK	0.0950594	2.86577	4.91395	-8.88341	0	0	yes	30.1472	YES
XLOC_009239	XLOC_009239	KRT16	chr17:39766030-39769079	C	Ovol2	OK	0.0819261	2.46323	4.91009	-9.37964	0	0	yes	30.0666	YES
XLOC_007766	XLOC_007766	CDH1	chr16:68771194-68869444	C	Ovol2	OK	2.238	67.0925	4.90587	-26.1213	0	0	yes	29.9788	YES
XLOC_012775	XLOC_012775	RAB17	chr2:238482964-238499769	C	Ovol2	OK	0.102259	2.81089	4.78073	-6.80967	9.7824e-12	5.06453e-10	yes	27.488	YES
XLOC_009240	XLOC_009240	KRT17	chr17:39775691-39780882	C	Ovol2	OK	0.935718	25.2898	4.75634	-15.6822	0	0	yes	27.0272	YES
XLOC_015362	XLOC_015362	DOK7	chr4:3465032-3496209	C	Ovol2	OK	0.0371084	1.00277	4.75611	-6.73063	1.68934e-11	8.42565e-10	yes	27.0229	YES
XLOC_020138	XLOC_020138	STEAP4	chr7:87905743-87936209	C	Ovol2	OK	0.0372399	0.983045	4.72234	-9.16746	0	0	yes	26.3977	YES
XLOC_020681	XLOC_020681	MAL2	chr8:120220609-120257914	C	Ovol2	OK	1.92522	49.8566	4.69469	-20.7953	0	0	yes	25.8966	YES
XLOC_021486	XLOC_021486	LCN2	chr9:130911731-130915734	C	Ovol2	OK	0.191327	4.92157	4.68501	-8.70452	0	0	yes	25.7234	YES
XLOC_020375	XLOC_020375	ATG9B	chr7:150688143-150721586	C	Ovol2	OK	0.05579	1.42724	4.67707	-4.28313	1.84281e-05	0.000290077	yes	25.5822	YES
XLOC_002771	XLOC_002771	FAM25G	chr10:47177221-47181688	C	Ovol2	OK	0.143746	3.66569	4.67249	-4.07663	4.56922e-05	0.000642049	yes	25.5011	YES
XLOC_010298	XLOC_010298	IL29	chr19:39786964-39789312	C	Ovol2	OK	0.0414284	1.0501	4.66376	-4.39904	1.08729e-05	0.000183224	yes	25.3473	YES
XLOC_005805	XLOC_005805	LCP1	chr13:46700057-46756459	C	Ovol2	OK	0.106118	2.65707	4.6461	-11.7535	0	0	yes	25.0389	YES
XLOC_009125	XLOC_009125	MYO1D	chr17:30819627-31203902	C	Ovol2	OK	0.201368	4.61139	4.5173	-14.6554	0	0	yes	22.9004	YES
XLOC_000321	XLOC_000321	TMEM125	chr1:43735664-43739673	C	Ovol2	OK	0.00944535	0.206304	4.44902	-3.00984	0.00261381	0.0204421	yes	21.8418	YES
XLOC_000264	XLOC_000264	GJB5	chr1:35220720-35224112	C	Ovol2	OK	0.0346265	0.7404	4.41836	-4.73607	2.17907e-06	4.35048e-05	yes	21.3825	YES
XLOC_017808	XLOC_017808	LY6G6C	chr6:31686424-31689510	C	Ovol2	OK	0.0452642	0.964122	4.41277	-4.08872	4.33761e-05	0.000615859	yes	21.2998	YES
XLOC_010476	XLOC_010476	PRRG2	chr19:50084586-50094265	C	Ovol2	OK	0.2269	4.70079	4.37277	-10.4192	0	0	yes	20.7174	YES
XLOC_009238	XLOC_009238	KRT14	chr17:39738530-39743147	C	Ovol2	OK	0.0198575	0.40872	4.36336	-4.49449	6.97377e-06	0.00012422	yes	20.5827	YES
XLOC_014266	XLOC_014266	VILL	chr3:38035077-38048676	C	Ovol2	OK	0.0143863	0.294593	4.35596	-4.91709	8.78402e-07	1.92288e-05	yes	20.4774	YES
XLOC_016960	XLOC_016960	SPINK1	chr5:147204142-147211260	C	Ovol2	OK	0.0559131	1.13738	4.34638	-2.93559	0.0033291	0.0250632	yes	20.3419	YES
XLOC_011361	XLOC_011361	TMC4	chr19:54663833-54676944	C	Ovol2	OK	0.0962482	1.9346	4.32913	-8.75184	0	0	yes	20.1001	YES
XLOC_009793	XLOC_009793	CDH2	chr18:25530929-25757445	C	Ovol2	OK	0.337953	6.71136	4.31171	-14.5537	0	0	yes	19.8588	YES
XLOC_011785	XLOC_011785	IL1RN	chr2:113875469-113891593	C	Ovol2	OK	0.0336016	0.658315	4.29217	-4.36832	1.25209e-05	0.000206147	yes	19.5917	YES
XLOC_010145	XLOC_010145	B3GNT3	chr19:17905918-17924385	C	Ovol2	OK	0.569199	10.707	4.23348	-14.6765	0	0	yes	18.8107	YES
XLOC_012460	XLOC_012460	LIMS3	chr2:111160495-111230652	C	Ovol2	OK	0.019472	0.35874	4.20347	-4.25577	2.08328e-05	0.000321245	yes	18.4234	YES
XLOC_000785	XLOC_000785	VANGL2	chr1:160370363-160398468	C	Ovol2	OK	0.0155736	0.280031	4.16841	-6.0926	1.1109e-09	4.22069e-08	yes	17.9811	YES
XLOC_002051	XLOC_002051	GOLT1A	chr1:204167287-204183220	C	Ovol2	OK	0.0947005	1.69499	4.16176	-5.73871	9.54005e-09	3.09279e-07	yes	17.8984	YES
XLOC_002447	XLOC_002447	FAM25A	chr10:88780045-88784487	C	Ovol2	OK	0.175325	3.09212	4.14049	-4.31188	1.61869e-05	0.000259296	yes	17.6365	YES
XLOC_012039	XLOC_012039	WNT10A	chr2:219745254-219758651	C	Ovol2	OK	0.246058	4.28684	4.12285	-11.721	0	0	yes	17.4221	YES
XLOC_011583	XLOC_011583	EPCAM	chr2:47596286-47614167	C	Ovol2	OK	5.11819	86.3539	4.07656	-20.3532	0	0	yes	16.872	YES
XLOC_009152	XLOC_009152	CCL3L1	chr17:34522267-34524156	C	Ovol2	OK	0.0966242	1.6287	4.0752	-4.52277	6.10362e-06	0.000110075	yes	16.8561	YES
XLOC_013300	XLOC_013300	SLPI	chr20:43880878-43883206	C	Ovol2	OK	0.107691	1.8095	4.07062	-4.8137	1.48163e-06	3.09415e-05	yes	16.8027	YES
XLOC_011139	XLOC_011139	PSG3	chr19:43225793-43244668	C	Ovol2	OK	0.187275	3.11517	4.05608	-10.1828	0	0	yes	16.6342	YES
XLOC_001327	XLOC_001327	CD164L2	chr1:27705595-27709805	C	Ovol2	OK	0.0116861	0.18832	4.01032	-2.77319	0.00555095	0.0378856	yes	16.1149	YES
XLOC_020428	XLOC_020428	DEFB103A	chr8:7738725-7740180	C	Ovol2	OK	1.11316	17.8897	4.00639	-7.73426	1.04361e-14	7.5584e-13	yes	16.071	YES
XLOC_020788	XLOC_020788	DEFB103A	chr8:7286415-7287870	C	Ovol2	OK	1.11316	17.8897	4.00639	-7.73437	1.04361e-14	7.5584e-13	yes	16.071	YES
XLOC_008324	XLOC_008324	ZMYND15	chr17:4643318-4649410	C	Ovol2	OK	0.0121002	0.193344	3.99807	-3.67129	0.000241327	0.00270001	yes	15.9786	YES
XLOC_018132	XLOC_018132	MAP7	chr6:136663418-136871957	C	Ovol2	OK	0.179494	2.74156	3.93299	-9.99868	0	0	yes	15.2738	YES
XLOC_000893	XLOC_000893	LAMC2	chr1:183155173-183214262	C	Ovol2	OK	14.7166	223.772	3.92651	-26.4527	0	0	yes	15.2054	YES
XLOC_010376	XLOC_010376	CBLC	chr19:45281125-45303903	C	Ovol2	OK	0.0687439	1.02227	3.8944	-5.96258	2.48287e-09	8.96729e-08	yes	14.8707	YES
XLOC_009154	XLOC_009154	CCL3L1	chr17:34623841-34625730	C	Ovol2	OK	0.421776	5.8589	3.79608	-7.95739	1.77636e-15	1.41444e-13	yes	13.891	YES
XLOC_008093	XLOC_008093	PRSS8	chr16:31142753-31147151	C	Ovol2	OK	0.0573867	0.795885	3.79377	-6.37501	1.82955e-10	7.79024e-09	yes	13.8688	YES
XLOC_021015	XLOC_021015	CALB1	chr8:91070837-91095107	C	Ovol2	OK	0.0235521	0.326533	3.7933	-4.76442	1.89402e-06	3.83764e-05	yes	13.8643	YES
XLOC_014782	XLOC_014782	LOC100129480	chr3:12581279-12586963	C	Ovol2	OK	0.0655726	0.889496	3.76182	-4.98803	6.09969e-07	1.38422e-05	yes	13.565	YES
XLOC_019746	XLOC_019746	FAM71F1	chr7:128355442-128371797	C	Ovol2	OK	0.0140673	0.187436	3.73599	-3.08277	0.00205083	0.0168421	yes	13.3243	YES
XLOC_012415	XLOC_012415	NEURL3	chr2:97163382-97173846	C	Ovol2	OK	0.0304819	0.404136	3.72882	-4.28728	1.80871e-05	0.000286032	yes	13.2583	YES
XLOC_014092	XLOC_014092	PDGFB	chr22:39619684-39640957	C	Ovol2	OK	0.35465	4.65836	3.71536	-9.31708	0	0	yes	13.1351	YES
XLOC_007791	XLOC_007791	MARVELD3	chr16:71660069-71675868	C	Ovol2	OK	0.0408208	0.517921	3.66536	-4.00462	6.21169e-05	0.000839072	yes	12.6877	YES
XLOC_011232	XLOC_011232	FAM83E	chr19:49103856-49116694	C	Ovol2	OK	0.0509576	0.644512	3.66084	-5.38036	7.43373e-08	2.02435e-06	yes	12.648	YES
XLOC_021150	XLOC_021150	EPPK1	chr8:144939911-144947434	C	Ovol2	OK	0.110743	1.3692	3.62805	-11.3379	0	0	yes	12.3638	YES
XLOC_005034	XLOC_005034	MFAP5	chr12:8798539-8815433	C	Ovol2	OK	0.0145911	0.180078	3.62547	-3.69119	0.000223204	0.00251585	yes	12.3417	YES
XLOC_002978	XLOC_002978	COL17A1	chr10:105791045-105845638	C	Ovol2	OK	1.5739	19.3881	3.62275	-18.7042	0	0	yes	12.3185	YES
XLOC_001970	XLOC_001970	KIAA0040	chr1:175126122-175162229	C	Ovol2	OK	0.0225469	0.276825	3.61797	-5.50774	3.63471e-08	1.05075e-06	yes	12.2777	YES
XLOC_019636	XLOC_019636	MYH16	chr7:98870923-98895594	C	Ovol2	OK	0.202552	2.43711	3.5888	-9.82829	0	0	yes	12.032	YES
XLOC_010121	XLOC_010121	HSH2D	chr19:16244837-16269377	C	Ovol2	OK	0.190253	2.26447	3.57318	-9.60335	0	0	yes	11.9024	YES
XLOC_020172	XLOC_020172	KPNA7	chr7:98771196-98805089	C	Ovol2	OK	0.0867152	1.0212	3.55784	-6.57691	4.80331e-11	2.23979e-09	yes	11.7765	YES
XLOC_000664	XLOC_000664	CGN	chr1:151483861-151511167	C	Ovol2	OK	0.423858	4.95056	3.54594	-13.4218	0	0	yes	11.6798	YES
XLOC_015814	XLOC_015814	FGFBP1	chr4:15937192-15939971	C	Ovol2	OK	0.0667661	0.779488	3.54534	-5.01099	5.415e-07	1.25179e-05	yes	11.6749	YES
XLOC_001787	XLOC_001787	S100A14	chr1:153586731-153588790	C	Ovol2	OK	0.10436	1.2059	3.53047	-5.64371	1.66427e-08	5.11528e-07	yes	11.5552	YES
XLOC_015533	XLOC_015533	C4orf26	chr4:76481257-76489927	C	Ovol2	OK	0.439076	4.98208	3.50421	-7.68146	1.57652e-14	1.12978e-12	yes	11.3468	YES
XLOC_017816	XLOC_017816	SLC44A4	chr6:31830969-31846823	C	Ovol2	OK	0.0223852	0.241877	3.43365	-3.47771	0.000505712	0.00509303	yes	10.8052	YES
XLOC_008228	XLOC_008228	FA2H	chr16:74746855-74808729	C	Ovol2	OK	0.203093	2.17049	3.41781	-8.97401	0	0	yes	10.6872	YES
XLOC_006577	XLOC_006577	TC2N	chr14:92246266-92333880	C	Ovol2	OK	0.0258752	0.276304	3.41661	-5.20522	1.93767e-07	4.8858e-06	yes	10.6783	YES
XLOC_000266	XLOC_000266	GJB3	chr1:35246789-35251967	C	Ovol2	OK	1.5312	16.2973	3.41189	-12.9445	0	0	yes	10.6434	YES
XLOC_015195	XLOC_015195	GPR87	chr3:150804675-151176497	C	Ovol2	OK	0.363238	3.84594	3.40435	-7.80705	5.77316e-15	4.27214e-13	yes	10.5879	YES
XLOC_004349	XLOC_004349	MPZL2	chr11:118124130-118135251	C	Ovol2	OK	1.13081	11.628	3.36218	-11.5559	0	0	yes	10.2829	YES
XLOC_011728	XLOC_011728	C2orf15	chr2:99613723-99771187	C	Ovol2	OK	0.142708	1.4436	3.33853	-4.74065	2.13034e-06	4.26569e-05	yes	10.1157	YES
XLOC_010769	XLOC_010769	LRG1	chr19:4537226-4540036	C	Ovol2	OK	0.0948984	0.947042	3.31897	-6.43879	1.2043e-10	5.35874e-09	yes	9.97952	YES
XLOC_008943	XLOC_008943	CXCL16	chr17:4634722-4643223	C	Ovol2	OK	2.46764	24.4432	3.30823	-10.1449	0	0	yes	9.9055	YES
XLOC_017199	XLOC_017199	ZNF165	chr6:28048481-28057340	C	Ovol2	OK	0.46199	4.5615	3.30357	-10.7497	0	0	yes	9.87356	YES
XLOC_004367	XLOC_004367	TRIM29	chr11:119981993-120008863	C	Ovol2	OK	1.31183	12.6839	3.27334	-13.7288	0	0	yes	9.66882	YES
XLOC_017200	XLOC_017200	ZSCAN12P1	chr6:28058928-28063493	C	Ovol2	OK	0.033179	0.315207	3.24796	-5.5557	2.76503e-08	8.29264e-07	yes	9.50021	YES
XLOC_000218	XLOC_000218	SMPDL3B	chr1:28261503-28285663	C	Ovol2	OK	0.234015	2.17272	3.21483	-8.22458	2.22045e-16	1.93805e-14	yes	9.28454	YES
XLOC_000357	XLOC_000357	TSPAN1	chr1:46640748-46651634	C	Ovol2	OK	2.03591	18.5254	3.18576	-12.6189	0	0	yes	9.09933	YES
XLOC_010403	XLOC_010403	DKFZp434J0226	chr19:46713498-46718094	C	Ovol2	OK	0.0227273	0.205606	3.17738	-3.22523	0.00125872	0.0111074	yes	9.04663	YES
XLOC_003751	XLOC_003751	ANO9	chr11:417929-442011	C	Ovol2	OK	0.345989	3.11846	3.17204	-10.0502	0	0	yes	9.0132	YES
XLOC_009495	XLOC_009495	ST6GALNAC1	chr17:74620844-74639894	C	Ovol2	OK	0.0338479	0.304561	3.16959	-4.7754	1.79355e-06	3.65036e-05	yes	8.99791	YES
XLOC_020689	XLOC_020689	FAM83A	chr8:124194751-124222318	C	Ovol2	OK	1.99819	17.8477	3.15897	-11.4922	0	0	yes	8.93192	YES
XLOC_008995	XLOC_008995	ALOXE3	chr17:7999217-8022234	C	Ovol2	OK	0.126567	1.12504	3.152	-7.79347	6.43929e-15	4.73932e-13	yes	8.88887	YES
XLOC_000966	XLOC_000966	CTSE	chr1:206317458-206332104	C	Ovol2	OK	0.239346	2.08532	3.1231	-6.2916	3.14207e-10	1.30038e-08	yes	8.71258	YES
XLOC_015556	XLOC_015556	CDS1	chr4:85504056-85572493	C	Ovol2	OK	0.526439	4.48727	3.0915	-11.5199	0	0	yes	8.52382	YES
XLOC_005576	XLOC_005576	ALOX5AP	chr13:31309668-31338556	C	Ovol2	OK	0.0777882	0.658757	3.08212	-3.67532	0.00023755	0.00265994	yes	8.46858	YES
XLOC_004705	XLOC_004705	IL23A	chr12:56732662-56734194	C	Ovol2	OK	0.706425	5.92224	3.06754	-8.76791	0	0	yes	8.38343	YES
XLOC_022765	XLOC_022765	IL2RG	chrX:70327253-70331481	C	Ovol2	OK	0.243613	2.01215	3.04607	-7.51545	5.66214e-14	3.83561e-12	yes	8.25959	YES
XLOC_001893	XLOC_001893	F11R	chr1:160965000-160991133	C	Ovol2	OK	5.68256	46.6518	3.03732	-19.7474	0	0	yes	8.20965	YES
XLOC_011140	XLOC_011140	PSG8	chr19:43256838-43269831	C	Ovol2	OK	0.877666	7.10853	3.01781	-8.36552	0	0	yes	8.09937	YES
XLOC_015934	XLOC_015934	ANKRD56	chr4:77816081-77819002	C	Ovol2	OK	0.13611	1.08198	2.99083	-7.61371	2.66454e-14	1.87012e-12	yes	7.94931	YES
XLOC_001879	XLOC_001879	SLAMF9	chr1:159921281-159924044	C	Ovol2	OK	0.131195	1.04121	2.98848	-3.43683	0.000588566	0.00578622	yes	7.93637	YES
XLOC_000403	XLOC_000403	HOOK1	chr1:60280532-60342050	C	Ovol2	OK	0.0694669	0.549875	2.98471	-7.41925	1.17684e-13	7.59422e-12	yes	7.91566	YES
XLOC_012085	XLOC_012085	ALPPL2	chr2:233271551-233275424	C	Ovol2	OK	0.0494127	0.389688	2.97937	-5.07858	3.80257e-07	9.08347e-06	yes	7.88642	YES
XLOC_023157	XLOC_023157	CD24	chrY:21094584-21239302	C	Ovol2	OK	2.40199	18.4356	2.94019	-12.9757	0	0	yes	7.67512	YES
XLOC_000265	XLOC_000265	GJB4	chr1:35225341-35229325	C	Ovol2	OK	0.0297411	0.228058	2.93887	-4.27809	1.88508e-05	0.000296046	yes	7.6681	YES
XLOC_003865	XLOC_003865	NLRP10	chr11:7981155-7985059	C	Ovol2	OK	0.259522	1.98869	2.93789	-7.97188	1.55431e-15	1.24491e-13	yes	7.6629	YES
XLOC_012143	XLOC_012143	FAM110C	chr2:38813-46588	C	Ovol2	OK	0.0284817	0.216096	2.92356	-4.83138	1.35588e-06	2.85069e-05	yes	7.58716	YES
XLOC_011770	XLOC_011770	ACOXL	chr2:111490149-111875799	C	Ovol2	OK	0.460467	3.4812	2.91841	-9.32457	0	0	yes	7.56012	YES
XLOC_010878	XLOC_010878	ACP5	chr19:11685474-11689801	C	Ovol2	OK	0.0483465	0.361844	2.90389	-3.27956	0.00103968	0.00939994	yes	7.48442	YES
XLOC_010800	XLOC_010800	C3	chr19:6677845-6720662	C	Ovol2	OK	0.466925	3.46182	2.89027	-10.2965	0	0	yes	7.41409	YES
XLOC_008146	XLOC_008146	CNGB1	chr16:57916243-58005020	C	Ovol2	OK	0.0377042	0.275431	2.86889	-5.96425	2.45762e-09	8.89974e-08	yes	7.30503	YES
XLOC_014859	XLOC_014859	SLC6A20	chr3:45796940-45838035	C	Ovol2	OK	0.0288528	0.208549	2.8536	-4.99136	5.99554e-07	1.36743e-05	yes	7.22802	YES
XLOC_014784	XLOC_014784	TMEM40	chr3:12775391-12800808	C	Ovol2	OK	0.558053	4.02446	2.85032	-8.64388	0	0	yes	7.2116	YES
XLOC_000496	XLOC_000496	SLC44A3	chr1:95285900-95360802	C	Ovol2	OK	0.222221	1.60131	2.84918	-7.38751	1.49658e-13	9.34745e-12	yes	7.20591	YES
XLOC_017800	XLOC_017800	LTB	chr6:31548335-31550202	C	Ovol2	OK	1.19056	8.47752	2.83201	-6.81605	9.35785e-12	4.86322e-10	yes	7.12066	YES
XLOC_011035	XLOC_011035	DMKN	chr19:35988118-36004560	C	Ovol2	OK	6.39251	44.5019	2.79941	-10.4086	0	0	yes	6.96156	YES
XLOC_011144	XLOC_011144	PSG7	chr19:43428283-43441330	C	Ovol2	OK	0.583607	4.03476	2.78941	-9.11185	0	0	yes	6.91347	YES
XLOC_017771	XLOC_017771	HCG4	chr6:29758807-29760850	C	Ovol2	OK	0.0645279	0.446025	2.78913	-4.55283	5.29294e-06	9.69969e-05	yes	6.91213	YES
XLOC_010446	XLOC_010446	FUT2	chr19:49199227-49209191	C	Ovol2	OK	0.204637	1.39833	2.77257	-7.42559	1.12355e-13	7.28486e-12	yes	6.83324	YES
XLOC_000396	XLOC_000396	TMEM61	chr1:55446464-55457966	C	Ovol2	OK	0.120986	0.824656	2.76895	-4.67795	2.89761e-06	5.6122e-05	yes	6.81612	YES
XLOC_020534	XLOC_020534	IDO1	chr8:39771327-39785947	C	Ovol2	OK	0.0645395	0.439078	2.76622	-4.26591	1.99085e-05	0.000309799	yes	6.80323	YES
XLOC_021668	XLOC_021668	MOBKL2B	chr9:27325206-27529850	C	Ovol2	OK	0.320061	2.09983	2.71385	-9.80843	0	0	yes	6.5607	YES
XLOC_001469	XLOC_001469	PDZK1IP1	chr1:47649260-47655771	C	Ovol2	OK	1.05614	6.80686	2.68818	-8.1037	4.44089e-16	3.73254e-14	yes	6.445	YES
XLOC_020939	XLOC_020939	SDR16C5	chr8:57212569-57233241	C	Ovol2	OK	0.754229	4.85004	2.68492	-9.8533	0	0	yes	6.43045	YES
XLOC_012469	XLOC_012469	IL1A	chr2:113531491-113542971	C	Ovol2	OK	0.239255	1.53028	2.67718	-7.36861	1.72307e-13	1.0616e-11	yes	6.39604	YES
XLOC_011145	XLOC_011145	PSG11	chr19:43511808-43530631	C	Ovol2	OK	0.40666	2.55433	2.65105	-5.40899	6.33828e-08	1.73646e-06	yes	6.28124	YES
XLOC_022056	XLOC_022056	ENTPD2	chr9:139942552-139948505	C	Ovol2	OK	0.0532307	0.333531	2.64749	-3.95299	7.71804e-05	0.00101144	yes	6.26576	YES
XLOC_020739	XLOC_020739	LOC100128338	chr8:144816309-144828507	C	Ovol2	OK	0.120089	0.746243	2.63555	-6.15759	7.38614e-10	2.90864e-08	yes	6.21412	YES
XLOC_005180	XLOC_005180	RND1	chr12:49250915-49259653	C	Ovol2	OK	0.368447	2.284	2.63204	-7.39939	1.36779e-13	8.74361e-12	yes	6.19902	YES
XLOC_015930	XLOC_015930	CXCL11	chr4:76932336-77033955	C	Ovol2	OK	0.372524	2.29661	2.6241	-6.61873	3.62306e-11	1.72488e-09	yes	6.165	YES
XLOC_010450	XLOC_010450	DHDH	chr19:49436938-49448226	C	Ovol2	OK	0.148232	0.894603	2.59339	-4.64088	3.46934e-06	6.65332e-05	yes	6.03515	YES
XLOC_013473	XLOC_013473	KCNJ15	chr21:39628663-39673746	C	Ovol2	OK	0.249469	1.48417	2.57273	-5.72396	1.04069e-08	3.34987e-07	yes	5.94934	YES
XLOC_001335	XLOC_001335	PTAFR	chr1:28473676-28520447	C	Ovol2	OK	0.148341	0.880393	2.56923	-6.92325	4.4138e-12	2.34759e-10	yes	5.93493	YES
XLOC_017383	XLOC_017383	C6orf223	chr6:43968336-43973694	C	Ovol2	OK	0.0753044	0.446121	2.56663	-5.23658	1.63577e-07	4.16312e-06	yes	5.92424	YES
XLOC_011251	XLOC_011251	CGB7	chr19:49557530-49558997	C	Ovol2	OK	0.183618	1.07935	2.55539	-4.442	8.91281e-06	0.000154006	yes	5.87826	YES
XLOC_021912	XLOC_021912	TNFSF15	chr9:117551610-117568408	C	Ovol2	OK	0.139509	0.815131	2.54668	-5.65729	1.53777e-08	4.79138e-07	yes	5.84288	YES
XLOC_009954	XLOC_009954	TJP3	chr19:3728373-3750682	C	Ovol2	OK	0.0886008	0.509705	2.52427	-5.53647	3.08634e-08	9.15547e-07	yes	5.75282	YES
XLOC_011146	XLOC_011146	PSG2	chr19:43568361-43586893	C	Ovol2	OK	0.645396	3.70841	2.52254	-7.87997	3.33067e-15	2.57673e-13	yes	5.74593	YES
XLOC_004428	XLOC_004428	B4GALNT3	chr12:569542-671058	C	Ovol2	OK	0.209245	1.19941	2.51907	-7.39432	1.42109e-13	8.9581e-12	yes	5.73212	YES
XLOC_004576	XLOC_004576	FGD4	chr12:32655040-32798984	C	Ovol2	OK	0.225763	1.28105	2.50444	-8.86691	0	0	yes	5.67429	YES
XLOC_020498	XLOC_020498	PTK2B	chr8:27168998-27316903	C	Ovol2	OK	0.723386	4.02339	2.47558	-9.18871	0	0	yes	5.56191	YES
XLOC_019626	XLOC_019626	DYNC1I1	chr7:95401817-95727736	C	Ovol2	OK	0.0509104	0.283123	2.47539	-4.2081	2.57525e-05	0.000388876	yes	5.56118	YES
XLOC_013886	XLOC_013886	ARHGAP8,PRR5,PRR5-ARHGAP8	chr22:45064426-45258664	C	Ovol2	OK	0.148066	0.821812	2.47257	-4.70184	2.57831e-06	5.044e-05	yes	5.55032	YES
XLOC_009144	XLOC_009144	CCL5	chr17:34198495-34207377	C	Ovol2	OK	0.43195	2.39048	2.46836	-6.5581	5.44977e-11	2.51539e-09	yes	5.53414	YES
XLOC_017188	XLOC_017188	PRSS16	chr6:27215501-27224399	C	Ovol2	OK	0.428045	2.36756	2.46757	-7.87562	3.33067e-15	2.57673e-13	yes	5.53111	YES
XLOC_013012	XLOC_013012	WFDC2	chr20:44098393-44110172	C	Ovol2	OK	0.684179	3.73405	2.4483	-5.47169	4.45764e-08	1.25403e-06	yes	5.45773	YES
XLOC_005372	XLOC_005372	LUM	chr12:91497231-91505542	C	Ovol2	OK	0.13478	0.73275	2.44271	-5.16482	2.40677e-07	5.95828e-06	yes	5.43662	YES
XLOC_000405	XLOC_000405	INADL	chr1:62208148-62629591	C	Ovol2	OK	0.644996	3.50226	2.44093	-11.0742	0	0	yes	5.42992	YES
XLOC_006819	XLOC_006819	C15orf48	chr15:45722762-45725647	C	Ovol2	OK	27.4069	148.446	2.43732	-13.7592	0	0	yes	5.41635	YES
XLOC_002389	XLOC_002389	HKDC1	chr10:70980058-71027315	C	Ovol2	OK	0.971171	5.24464	2.43305	-10.0868	0	0	yes	5.40034	YES
XLOC_004881	XLOC_004881	OAS1	chr12:113344738-113357712	C	Ovol2	OK	0.771838	4.14721	2.42577	-7.22125	5.15143e-13	3.02336e-11	yes	5.37316	YES
XLOC_000962	XLOC_000962	CDK18	chr1:205473683-205501921	C	Ovol2	OK	0.164881	0.881079	2.41785	-5.12383	2.99387e-07	7.29753e-06	yes	5.34374	YES
XLOC_008927	XLOC_008927	TRPV3	chr17:3416485-3461289	C	Ovol2	OK	0.0321972	0.168835	2.39061	-3.89479	9.8285e-05	0.00123297	yes	5.24379	YES
XLOC_019407	XLOC_019407	TSPAN13	chr7:16793350-16824161	C	Ovol2	OK	2.74387	14.3489	2.38666	-10.2619	0	0	yes	5.22945	YES
XLOC_011137	XLOC_011137	CEACAM1	chr19:43011457-43032661	C	Ovol2	OK	0.235631	1.21259	2.36349	-5.37864	7.50505e-08	2.0397e-06	yes	5.14614	YES
XLOC_003633	XLOC_003633	C11orf52,HSPB2	chr11:111783459-111797595	C	Ovol2	OK	0.273515	1.40294	2.35876	-5.33614	9.49487e-08	2.53992e-06	yes	5.12929	YES
XLOC_000445	XLOC_000445	ST6GALNAC5	chr1:77333185-77529737	C	Ovol2	OK	0.228191	1.16086	2.34688	-5.99718	2.00772e-09	7.40843e-08	yes	5.08723	YES
XLOC_001507	XLOC_001507	TTC22	chr1:55246751-55266941	C	Ovol2	OK	0.137166	0.694482	2.34001	-4.25667	2.07492e-05	0.000320318	yes	5.06306	YES
XLOC_008300	XLOC_008300	SERPINF2	chr17:1646129-1658559	C	Ovol2	OK	0.180954	0.909991	2.33023	-5.46026	4.75444e-08	1.32832e-06	yes	5.02886	YES
XLOC_010802	XLOC_010802	SH2D3A	chr19:6752172-6767523	C	Ovol2	OK	6.14856	30.7511	2.32232	-13.2942	0	0	yes	5.00136	YES
XLOC_013132	XLOC_013132	C20orf54	chr20:740723-749228	C	Ovol2	OK	0.0543322	0.271478	2.32095	-4.03629	5.43032e-05	0.000745355	yes	4.99661	YES
XLOC_011250	XLOC_011250	CGB8	chr19:49550894-49552368	C	Ovol2	OK	0.848775	4.20343	2.30811	-5.98693	2.13843e-09	7.8271e-08	yes	4.95234	YES
XLOC_017707	XLOC_017707	KIAA0319	chr6:24544331-24646383	C	Ovol2	OK	0.0355375	0.175825	2.30673	-3.53587	0.000406433	0.0042212	yes	4.9476	YES
XLOC_017258	XLOC_017258	LTA	chr6:31539875-31542098	C	Ovol2	OK	0.119912	0.591582	2.3026	-3.99581	6.44725e-05	0.000865738	yes	4.93346	YES
XLOC_015874	XLOC_015874	KDR	chr4:55944425-55991762	C	Ovol2	OK	0.273456	1.34634	2.29967	-7.97009	1.55431e-15	1.24491e-13	yes	4.92345	YES
XLOC_015529	XLOC_015529	AREG	chr4:75480628-75490485	C	Ovol2	OK	18.6999	92.0605	2.29955	-14.3817	0	0	yes	4.92304	YES
XLOC_011932	XLOC_011932	PPP1R1C	chr2:182850550-182982419	C	Ovol2	OK	0.660877	3.23635	2.29191	-6.24596	4.21204e-10	1.72225e-08	yes	4.89704	YES
XLOC_009243	XLOC_009243	JUP	chr17:39910858-39942964	C	Ovol2	OK	11.0979	54.1955	2.28788	-14.5124	0	0	yes	4.88338	YES
XLOC_009037	XLOC_009037	CDRT1	chr17:15491976-15523018	C	Ovol2	OK	0.1543	0.742172	2.26602	-5.76056	8.38332e-09	2.74392e-07	yes	4.80994	YES
XLOC_020621	XLOC_020621	ATP6V0D2	chr8:87111138-87166454	C	Ovol2	OK	0.323023	1.54816	2.26084	-6.37499	1.82971e-10	7.79024e-09	yes	4.7927	YES
XLOC_012739	XLOC_012739	COL4A4	chr2:227867426-228029275	C	Ovol2	OK	0.0660621	0.314578	2.25153	-6.45873	1.05584e-10	4.76035e-09	yes	4.76188	YES
XLOC_005337	XLOC_005337	PTPRR	chr12:71031861-71314584	C	Ovol2	OK	0.53586	2.51303	2.2295	-6.96209	3.35265e-12	1.83332e-10	yes	4.68971	YES
XLOC_012854	XLOC_012854	BMP2	chr20:6748744-6760910	C	Ovol2	OK	0.207975	0.973712	2.22708	-6.11256	9.80479e-10	3.76062e-08	yes	4.68185	YES
XLOC_001563	XLOC_001563	MCOLN3	chr1:85483764-85514169	C	Ovol2	OK	1.08624	5.08147	2.2259	-8.55091	0	0	yes	4.67803	YES
XLOC_003466	XLOC_003466	CST6	chr11:65779461-65780976	C	Ovol2	OK	14.7035	68.2005	2.21362	-10.7001	0	0	yes	4.63838	YES
XLOC_008979	XLOC_008979	CLDN7	chr17:7155371-7166512	C	Ovol2	OK	9.80663	45.4866	2.21361	-8.15547	4.44089e-16	3.73254e-14	yes	4.63834	YES
XLOC_003183	XLOC_003183	RASSF10	chr11:13030969-13033653	C	Ovol2	OK	0.0417792	0.191389	2.19565	-3.46297	0.000534239	0.00533299	yes	4.58096	YES
XLOC_003070	XLOC_003070	PKP3	chr11:394216-404908	C	Ovol2	OK	8.81297	40.0426	2.18383	-14.0308	0	0	yes	4.54358	YES
XLOC_001651	XLOC_001651	SLC16A1	chr1:113454469-113498975	C	Ovol2	OK	0.0392572	0.177519	2.17694	-2.9229	0.00346783	0.0258871	yes	4.52193	YES
XLOC_014652	XLOC_014652	SERPINI1	chr3:167453431-167543357	C	Ovol2	OK	0.139713	0.628153	2.16864	-3.34158	0.000833036	0.00785405	yes	4.49599	YES
XLOC_015528	XLOC_015528	AREG	chr4:75310852-75320726	C	Ovol2	OK	22.8799	102.761	2.16714	-14.1436	0	0	yes	4.49132	YES
XLOC_014035	XLOC_014035	PIK3IP1	chr22:31677578-31688520	C	Ovol2	OK	0.472717	2.09451	2.14757	-5.78095	7.42783e-09	2.45479e-07	yes	4.43081	YES
XLOC_016991	XLOC_016991	C5orf4	chr5:154198051-154230213	C	Ovol2	OK	0.611645	2.70754	2.14622	-7.54075	4.66294e-14	3.19048e-12	yes	4.42666	YES
XLOC_010944	XLOC_010944	OR10H1	chr19:15917816-15918936	C	Ovol2	OK	0.245486	1.08539	2.1445	-4.27327	1.92626e-05	0.000301922	yes	4.42139	YES
XLOC_021298	XLOC_021298	FAM189A2	chr9:71939487-72007370	C	Ovol2	OK	0.0642391	0.283431	2.14147	-3.58514	0.000336895	0.00357534	yes	4.41211	YES
XLOC_011455	XLOC_011455	RSAD2	chr2:7017795-7038363	C	Ovol2	OK	0.727585	3.1776	2.12675	-7.85205	3.9968e-15	3.05733e-13	yes	4.36733	YES
XLOC_011462	XLOC_011462	GRHL1	chr2:10091791-10142412	C	Ovol2	OK	0.75937	3.30992	2.12392	-8.10966	4.44089e-16	3.73254e-14	yes	4.35877	YES
XLOC_001515	XLOC_001515	TACSTD2	chr1:59041094-59043166	C	Ovol2	OK	13.9711	60.8173	2.12203	-13.6939	0	0	yes	4.35306	YES
XLOC_005006	XLOC_005006	LPAR5	chr12:6728000-6745297	C	Ovol2	OK	0.321325	1.38927	2.11222	-4.93037	8.20749e-07	1.81418e-05	yes	4.32356	YES
XLOC_000929	XLOC_000929	C1orf106	chr1:200860638-200884864	C	Ovol2	OK	0.606455	2.61404	2.10781	-7.67626	1.64313e-14	1.17135e-12	yes	4.31036	YES
XLOC_003329	XLOC_003329	SERPING1	chr11:57365026-57382326	C	Ovol2	OK	0.0584245	0.251735	2.10726	-3.19454	0.00140054	0.0121696	yes	4.30872	YES
XLOC_001480	XLOC_001480	TTC39A	chr1:51752929-51810785	C	Ovol2	OK	0.254707	1.09495	2.10396	-5.95535	2.59509e-09	9.34781e-08	yes	4.29888	YES
XLOC_006802	XLOC_006802	CKMT1B	chr15:43885251-43891604	C	Ovol2	OK	0.129945	0.557746	2.1017	-4.28422	1.83379e-05	0.000288992	yes	4.29215	YES
XLOC_003484	XLOC_003484	RHOD	chr11:66824288-66839488	C	Ovol2	OK	20.7392	88.0914	2.08664	-12.9211	0	0	yes	4.24758	YES
XLOC_012154	XLOC_012154	CMPK2	chr2:6988450-7005936	C	Ovol2	OK	0.0752241	0.315824	2.06986	-4.14144	3.45137e-05	0.000505605	yes	4.19846	YES
XLOC_001213	XLOC_001213	FBXO2	chr1:11708447-11723384	C	Ovol2	OK	1.004	4.20507	2.06636	-4.19718	2.7026e-05	0.00040527	yes	4.18829	YES
XLOC_017689	XLOC_017689	C6orf105	chr6:11713887-11779280	C	Ovol2	OK	0.316489	1.32334	2.06395	-4.89724	9.71898e-07	2.10387e-05	yes	4.1813	YES
XLOC_008191	XLOC_008191	ESRP2	chr16:68119268-68270136	C	Ovol2	OK	2.6756	11.1703	2.06174	-7.31149	2.64233e-13	1.59195e-11	yes	4.1749	YES
XLOC_015921	XLOC_015921	BTC	chr4:75671447-75719882	C	Ovol2	OK	0.162972	0.676476	2.05341	-3.94568	7.95734e-05	0.00103582	yes	4.15086	YES
XLOC_013976	XLOC_013976	ZDHHC8P1	chr22:23732791-23744799	C	Ovol2	OK	0.140251	0.575135	2.03589	-4.74683	2.06625e-06	4.14957e-05	yes	4.10076	YES
XLOC_017536	XLOC_017536	TPD52L1	chr6:125474878-125584644	C	Ovol2	OK	1.55695	6.29871	2.01633	-5.9526	2.63911e-09	9.48129e-08	yes	4.04553	YES
XLOC_017530	XLOC_017530	PKIB	chr6:122793061-123047518	C	Ovol2	OK	0.225765	0.913184	2.01608	-4.88085	1.05629e-06	2.2721e-05	yes	4.04483	YES
XLOC_010491	XLOC_010491	MYH14	chr19:50706884-50813801	C	Ovol2	OK	0.280733	1.12998	2.00902	-7.18483	6.73017e-13	3.86658e-11	yes	4.02509	YES
XLOC_017399	XLOC_017399	GPR115	chr6:47666288-47689757	C	Ovol2	OK	0.22195	0.890836	2.00493	-5.6468	1.63459e-08	5.0583e-07	yes	4.01369	YES
XLOC_020056	XLOC_020056	COBL	chr7:51083908-51384515	C	Ovol2	OK	2.53294	10.1193	1.99823	-11.2145	0	0	yes	3.9951	YES
XLOC_001068	XLOC_001068	KCNK1	chr1:233749749-233808258	C	Ovol2	OK	0.437671	1.74638	1.99645	-5.8882	3.90436e-09	1.35617e-07	yes	3.99017	YES
XLOC_009714	XLOC_009714	SERPINB2	chr18:61554938-61571124	C	Ovol2	OK	1.27223	5.05622	1.9907	-6.06544	1.31592e-09	4.94961e-08	yes	3.9743	YES
XLOC_009898	XLOC_009898	C19orf21	chr19:751145-764318	C	Ovol2	OK	15.0196	59.6395	1.98942	-14.1158	0	0	yes	3.97077	YES
XLOC_011758	XLOC_011758	SULT1C2	chr2:108905094-108926371	C	Ovol2	OK	0.114414	0.453923	1.98819	-4.49815	6.85471e-06	0.000122485	yes	3.96739	YES
XLOC_011252	XLOC_011252	NTF4	chr19:49564396-49567124	C	Ovol2	OK	0.0911354	0.360241	1.98288	-2.7201	0.00652624	0.0429489	yes	3.95281	YES
XLOC_013623	XLOC_013623	TMPRSS2	chr21:42836477-42880085	C	Ovol2	OK	0.107976	0.424839	1.9762	-4.47249	7.73132e-06	0.000136007	yes	3.93455	YES
XLOC_014864	XLOC_014864	LTF	chr3:46477495-46506598	C	Ovol2	OK	0.0660228	0.258318	1.96811	-3.16648	0.00154294	0.0132062	yes	3.91255	YES
XLOC_004348	XLOC_004348	MPZL3	chr11:118100335-118123011	C	Ovol2	OK	0.817919	3.1965	1.96646	-5.59229	2.24096e-08	6.79576e-07	yes	3.90808	YES
XLOC_001995	XLOC_001995	NCF2	chr1:183524696-183560056	C	Ovol2	OK	8.56519	33.3814	1.96249	-11.6372	0	0	yes	3.89734	YES
XLOC_000702	XLOC_000702	NPR1	chr1:153651163-153666468	C	Ovol2	OK	0.0754987	0.294089	1.96173	-4.41443	1.01276e-05	0.000171728	yes	3.89529	YES
XLOC_004695	XLOC_004695	ERBB3	chr12:56473891-56497128	C	Ovol2	OK	1.4938	5.80834	1.95914	-5.50647	3.66093e-08	1.05608e-06	yes	3.8883	YES
XLOC_016282	XLOC_016282	OCLN	chr5:68788118-68850133	C	Ovol2	OK	2.08728	8.01656	1.94136	-8.60044	0	0	yes	3.84068	YES
XLOC_001001	XLOC_001001	ATF3	chr1:212738696-212794116	C	Ovol2	OK	4.68826	18.004	1.9412	-9.5272	0	0	yes	3.84025	YES
XLOC_008837	XLOC_008837	TMC8	chr17:76108998-76139049	C	Ovol2	OK	0.283324	1.08636	1.93897	-2.79445	0.00519874	0.0360051	yes	3.83432	YES
XLOC_020469	XLOC_020469	NPM2	chr8:21882353-21894408	C	Ovol2	OK	0.354769	1.35598	1.93439	-4.62509	3.7444e-06	7.1306e-05	yes	3.82216	YES
XLOC_014648	XLOC_014648	ARL14	chr3:160394947-160396235	C	Ovol2	OK	0.166809	0.636891	1.93285	-3.75794	0.00017132	0.00199546	yes	3.81809	YES
XLOC_017545	XLOC_017545	LAMA2	chr6:129204285-129837710	C	Ovol2	OK	0.0598811	0.228261	1.93052	-5.09926	3.40984e-07	8.18842e-06	yes	3.81193	YES
XLOC_006163	XLOC_006163	IFI27	chr14:94577078-94583033	C	Ovol2	OK	66.028	250.184	1.92184	-12.9028	0	0	yes	3.78906	YES
XLOC_017110	XLOC_017110	DSP	chr6:7541869-7586946	C	Ovol2	OK	11.3001	42.6257	1.91539	-14.7885	0	0	yes	3.77216	YES
XLOC_016446	XLOC_016446	EGR1	chr5:137801180-137805004	C	Ovol2	OK	3.92639	14.5643	1.89116	-9.93291	0	0	yes	3.70933	YES
XLOC_019932	XLOC_019932	ICA1	chr7:8152814-8302185	C	Ovol2	OK	0.523909	1.93611	1.88577	-4.94081	7.77983e-07	1.72945e-05	yes	3.6955	YES
XLOC_002084	XLOC_002084	LAMB3	chr1:209788217-209825820	C	Ovol2	OK	71.6942	264.134	1.88134	-13.6478	0	0	yes	3.68417	YES
XLOC_015832	XLOC_015832	SEL1L3	chr4:25749048-25864610	C	Ovol2	OK	1.16178	4.26803	1.87724	-8.30944	0	0	yes	3.67372	YES
XLOC_007935	XLOC_007935	PRSS22	chr16:2902727-2908171	C	Ovol2	OK	0.555896	2.0404	1.87597	-5.26105	1.43238e-07	3.6938e-06	yes	3.67048	YES
XLOC_014660	XLOC_014660	GPR160	chr3:169755734-169803183	C	Ovol2	OK	1.4515	5.31636	1.87289	-6.99535	2.64588e-12	1.47046e-10	yes	3.66266	YES
XLOC_017570	XLOC_017570	TNFAIP3	chr6:138188580-138204449	C	Ovol2	OK	2.64087	9.66494	1.87175	-10.1497	0	0	yes	3.65976	YES
XLOC_016968	XLOC_016968	CSF1R	chr5:149432853-149492935	C	Ovol2	OK	0.339858	1.24336	1.87124	-6.15242	7.63098e-10	2.99433e-08	yes	3.65847	YES
XLOC_008811	XLOC_008811	LLGL2	chr17:73521782-73571290	C	Ovol2	OK	6.8674	24.9858	1.86327	-10.3298	0	0	yes	3.63831	YES
XLOC_015309	XLOC_015309	MUC4	chr3:195473637-195539148	C	Ovol2	OK	0.399742	1.45367	1.86256	-6.18746	6.11402e-10	2.46298e-08	yes	3.63652	YES
XLOC_020051	XLOC_020051	SUN3	chr7:48026745-48068716	C	Ovol2	OK	1.38916	5.00688	1.8497	-6.17309	6.69681e-10	2.66241e-08	yes	3.60425	YES
XLOC_009998	XLOC_009998	KIAA1543	chr19:7660787-7683196	C	Ovol2	OK	1.09324	3.93982	1.84953	-7.88486	3.10862e-15	2.43259e-13	yes	3.60383	YES
XLOC_016281	XLOC_016281	MARVELD2	chr5:68710938-68737890	C	Ovol2	OK	1.12115	4.03492	1.84757	-6.77959	1.20519e-11	6.16913e-10	yes	3.59893	YES
XLOC_010964	XLOC_010964	UNC13A	chr19:17712136-17799008	C	Ovol2	OK	0.0916352	0.329273	1.84531	-5.49711	3.86077e-08	1.10437e-06	yes	3.5933	YES
XLOC_008531	XLOC_008531	SLFN5	chr17:33570085-33594761	C	Ovol2	OK	1.12756	4.05161	1.84529	-8.11327	4.44089e-16	3.73254e-14	yes	3.59325	YES
XLOC_013483	XLOC_013483	MX2	chr21:42733949-42780869	C	Ovol2	OK	0.762451	2.72293	1.83644	-6.69971	2.08835e-11	1.02653e-09	yes	3.57128	YES
XLOC_004111	XLOC_004111	CDC42BPG	chr11:64591661-64612041	C	Ovol2	OK	0.694653	2.47761	1.83458	-7.25102	4.13669e-13	2.44892e-11	yes	3.56668	YES
XLOC_003229	XLOC_003229	PRRG4	chr11:32851488-32876105	C	Ovol2	OK	0.972013	3.44542	1.82563	-6.36456	1.95847e-10	8.28153e-09	yes	3.54462	YES
XLOC_011161	XLOC_011161	LYPD5	chr19:44300078-44324808	C	Ovol2	OK	0.141681	0.495636	1.80664	-4.04942	5.13455e-05	0.000708329	yes	3.49827	YES
XLOC_021096	XLOC_021096	FAM84B	chr8:127564682-127570711	C	Ovol2	OK	1.52992	5.3344	1.80187	-8.87349	0	0	yes	3.48672	YES
XLOC_013484	XLOC_013484	MX1	chr21:42792519-42831141	C	Ovol2	OK	4.39972	15.2117	1.7897	-9.85115	0	0	yes	3.45743	YES
XLOC_000786	XLOC_000786	SLAMF7	chr1:160709076-160724601	C	Ovol2	OK	10.3144	35.4072	1.77938	-11.7195	0	0	yes	3.43279	YES
XLOC_001317	XLOC_001317	AIM1L	chr1:26648349-26680621	C	Ovol2	OK	0.153438	0.526082	1.77763	-5.25022	1.51914e-07	3.89542e-06	yes	3.42862	YES
XLOC_018169	XLOC_018169	RAET1L	chr6:150341265-150346668	C	Ovol2	OK	0.837999	2.86656	1.7743	-4.78096	1.74461e-06	3.56676e-05	yes	3.42072	YES
XLOC_011240	XLOC_011240	FUT1	chr19:49251267-49258647	C	Ovol2	OK	0.396007	1.35125	1.7707	-6.00949	1.86106e-09	6.88593e-08	yes	3.41219	YES
XLOC_013023	XLOC_013023	MMP9	chr20:44637546-44645200	C	Ovol2	OK	0.0497343	0.169644	1.77019	-2.74929	0.00597249	0.0400007	yes	3.41099	YES
XLOC_017253	XLOC_017253	HCP5	chr6:31430956-31433586	C	Ovol2	OK	2.40702	8.1161	1.75354	-7.99832	1.33227e-15	1.07977e-13	yes	3.37185	YES
XLOC_001171	XLOC_001171	LOC115110	chr1:2481358-2484284	C	Ovol2	OK	0.0909502	0.306579	1.75311	-3.49849	0.000467908	0.00475805	yes	3.37084	YES
XLOC_012358	XLOC_012358	RTKN	chr2:74652987-74669060	C	Ovol2	OK	4.46925	15.0563	1.75226	-8.05832	6.66134e-16	5.56447e-14	yes	3.36886	YES
XLOC_004721	XLOC_004721	PIP4K2C	chr12:57984941-57997211	C	Ovol2	OK	7.7168	25.7564	1.73886	-11.0373	0	0	yes	3.33771	YES
XLOC_006782	XLOC_006782	CHAC1	chr15:41245635-41248717	C	Ovol2	OK	1.56168	5.20037	1.73551	-6.21732	5.05709e-10	2.04324e-08	yes	3.32997	YES
XLOC_014485	XLOC_014485	TAGLN3	chr3:111717585-111732735	C	Ovol2	OK	0.419524	1.39665	1.73514	-4.20876	2.56776e-05	0.000388473	yes	3.32912	YES
XLOC_010294	XLOC_010294	PAPL	chr19:39574944-39602128	C	Ovol2	OK	0.20898	0.694794	1.73322	-4.69642	2.64765e-06	5.16482e-05	yes	3.32469	YES
XLOC_017688	XLOC_017688	NEDD9	chr6:11183530-11382581	C	Ovol2	OK	6.18361	20.4476	1.72541	-9.83002	0	0	yes	3.30674	YES
XLOC_009680	XLOC_009680	LIPG	chr18:47088426-47119278	C	Ovol2	OK	0.680823	2.23995	1.71812	-6.48314	8.98313e-11	4.07714e-09	yes	3.29007	YES
XLOC_018112	XLOC_018112	CTAGE9	chr6:131958441-132068550	C	Ovol2	OK	0.104542	0.343671	1.71695	-3.55029	0.0003848	0.00403344	yes	3.28741	YES
XLOC_002891	XLOC_002891	CH25H	chr10:90965693-90967071	C	Ovol2	OK	0.356718	1.16957	1.71312	-4.17702	2.9535e-05	0.000438547	yes	3.27869	YES
XLOC_020356	XLOC_020356	CTAGE4	chr7:143955788-143983096	C	Ovol2	OK	0.247485	0.809733	1.71011	-2.68498	0.00725332	0.0465855	yes	3.27186	YES
XLOC_010456	XLOC_010456	CGB5	chr19:49547101-49548568	C	Ovol2	OK	0.422322	1.37833	1.70651	-3.59325	0.00032658	0.00348215	yes	3.2637	YES
XLOC_012470	XLOC_012470	IL1B	chr2:113587336-113594356	C	Ovol2	OK	0.131473	0.427379	1.70075	-3.05871	0.00222293	0.0179125	yes	3.2507	YES
XLOC_007547	XLOC_007547	TMC5	chr16:19422056-19510434	C	Ovol2	OK	0.690263	2.23793	1.69695	-6.61668	3.67366e-11	1.73683e-09	yes	3.24215	YES
XLOC_020017	XLOC_020017	INHBA	chr7:41728600-41818976	C	Ovol2	OK	5.53096	17.8862	1.69324	-9.23047	0	0	yes	3.23382	YES
XLOC_016773	XLOC_016773	LOC647859	chr5:70370029-70388897	C	Ovol2	OK	0.982556	3.17056	1.69013	-3.985	6.74803e-05	0.00090168	yes	3.22686	YES
XLOC_002770	XLOC_002770	ANXA8	chr10:47157983-47174122	C	Ovol2	OK	15.7757	50.8578	1.68877	-11.2715	0	0	yes	3.22382	YES
XLOC_020612	XLOC_020612	CHMP4C	chr8:82644687-82671748	C	Ovol2	OK	3.7807	12.1069	1.67911	-7.92516	2.22045e-15	1.74761e-13	yes	3.2023	YES
XLOC_015258	XLOC_015258	LAMP3	chr3:182840002-182880667	C	Ovol2	OK	0.434747	1.39069	1.67756	-5.46557	4.61425e-08	1.29542e-06	yes	3.19886	YES
XLOC_004777	XLOC_004777	SYT1	chr12:79257772-79845788	C	Ovol2	OK	0.35001	1.1157	1.67248	-4.53578	5.73899e-06	0.000103637	yes	3.18762	YES
XLOC_001896	XLOC_001896	ARHGAP30	chr1:161016731-161039760	C	Ovol2	OK	0.0572167	0.181893	1.66859	-3.51636	0.000437509	0.00449934	yes	3.17904	YES
XLOC_017403	XLOC_017403	C6orf141	chr6:49518112-49519808	C	Ovol2	OK	0.299345	0.945319	1.65899	-4.1841	2.86301e-05	0.000426506	yes	3.15795	YES
XLOC_020631	XLOC_020631	SLC26A7	chr8:92261515-92410378	C	Ovol2	OK	0.0882941	0.277997	1.65468	-3.9354	8.3057e-05	0.00106992	yes	3.14853	YES
XLOC_003166	XLOC_003166	FLJ46111	chr11:9115909-9117737	C	Ovol2	OK	0.204679	0.644293	1.65435	-3.95599	7.62176e-05	0.00100075	yes	3.14781	YES
XLOC_016084	XLOC_016084	TMEM154	chr4:153547265-153601317	C	Ovol2	OK	0.480494	1.51094	1.65286	-5.44711	5.11939e-08	1.42256e-06	yes	3.14456	YES
XLOC_022855	XLOC_022855	COL4A6	chrX:107398836-107682704	C	Ovol2	OK	0.200604	0.628518	1.6476	-5.32584	1.00486e-07	2.6723e-06	yes	3.13312	YES
XLOC_003685	XLOC_003685	POU2F3	chr11:120110950-120190653	C	Ovol2	OK	0.0751309	0.235375	1.64748	-3.25476	0.00113486	0.0101995	yes	3.13286	YES
XLOC_008447	XLOC_008447	FBXW10	chr17:18647325-18682662	C	Ovol2	OK	0.0571729	0.178927	1.64597	-3.15666	0.00159587	0.0135385	yes	3.12958	YES
XLOC_018210	XLOC_018210	RPS6KA2	chr6:166822853-167275771	C	Ovol2	OK	1.30516	4.06955	1.64064	-7.85247	3.9968e-15	3.05733e-13	yes	3.11804	YES
XLOC_015695	XLOC_015695	TMEM144	chr4:159131400-159176439	C	Ovol2	OK	0.473592	1.47596	1.63994	-5.39626	6.80437e-08	1.85668e-06	yes	3.11653	YES
XLOC_012557	XLOC_012557	IFIH1	chr2:163123588-163175039	C	Ovol2	OK	2.57459	7.97887	1.63184	-8.28771	2.22045e-16	1.93805e-14	yes	3.09908	YES
XLOC_019834	XLOC_019834	CTAGE4	chr7:143880547-143883173	C	Ovol2	OK	0.347454	1.07446	1.62872	-4.85313	1.21531e-06	2.5834e-05	yes	3.09239	YES
XLOC_001331	XLOC_001331	IFI6	chr1:27992571-27998724	C	Ovol2	OK	8.44454	26.055	1.62547	-6.57981	4.71048e-11	2.20405e-09	yes	3.08543	YES
XLOC_013496	XLOC_013496	C21orf125	chr21:44869903-44873771	C	Ovol2	OK	0.104728	0.322611	1.62315	-3.61363	0.000301936	0.0032525	yes	3.08047	YES
XLOC_007052	XLOC_007052	CXADRP2	chr15:22014419-22016878	C	Ovol2	OK	0.0691898	0.212713	1.62028	-2.81803	0.00483187	0.0340532	yes	3.07435	YES
XLOC_005792	XLOC_005792	EPSTI1	chr13:43462121-43566377	C	Ovol2	OK	0.796247	2.4449	1.61849	-4.9187	8.71226e-07	1.91333e-05	yes	3.07053	YES
XLOC_012232	XLOC_012232	XDH	chr2:31557187-31637611	C	Ovol2	OK	0.186487	0.571178	1.61487	-4.8742	1.09251e-06	2.34261e-05	yes	3.06284	YES
XLOC_021774	XLOC_021774	C9orf95	chr9:77676115-77703133	C	Ovol2	OK	0.779785	2.37669	1.60781	-3.68183	0.000231567	0.00259936	yes	3.04789	YES
XLOC_005212	XLOC_005212	GALNT6	chr12:51745832-51785200	C	Ovol2	OK	1.96854	5.9734	1.60142	-8.20779	2.22045e-16	1.93805e-14	yes	3.03442	YES
XLOC_016749	XLOC_016749	ACTBL2	chr5:56775842-56778636	C	Ovol2	OK	1.40696	4.26672	1.60055	-6.37801	1.79403e-10	7.73024e-09	yes	3.03259	YES
XLOC_013415	XLOC_013415	CXADR	chr21:18885329-18939266	C	Ovol2	OK	1.11388	3.35495	1.5907	-5.87049	4.34502e-09	1.49022e-07	yes	3.01195	YES
XLOC_014175	XLOC_014175	LRRN1	chr3:3841120-3889387	C	Ovol2	OK	0.0681699	0.204462	1.58463	-3.24049	0.00119325	0.010668	yes	2.99931	YES
XLOC_008365	XLOC_008365	FGF11	chr17:7342688-7348251	C	Ovol2	OK	0.158331	0.474849	1.58453	-3.75904	0.000170568	0.0019884	yes	2.9991	YES
XLOC_019415	XLOC_019415	IL6	chr7:22766765-22771621	C	Ovol2	OK	12.1438	36.3721	1.58261	-8.61193	0	0	yes	2.99511	YES
XLOC_006763	XLOC_006763	C15orf54	chr15:39542884-39547048	C	Ovol2	OK	0.125341	0.374502	1.57912	-3.43973	0.000582288	0.00573256	yes	2.98788	YES
XLOC_011389	XLOC_011389	LOC388564	chr19:55890611-55895627	C	Ovol2	OK	4.38768	13.0473	1.57223	-5.48983	4.0232e-08	1.14602e-06	yes	2.97364	YES
XLOC_014865	XLOC_014865	LRRC2	chr3:46556877-46608011	C	Ovol2	OK	0.0709056	0.210666	1.57099	-3.63736	0.000275446	0.00302214	yes	2.97109	YES
XLOC_016078	XLOC_016078	NR3C2	chr4:148999914-149363672	C	Ovol2	OK	0.371476	1.1004	1.56669	-4.5664	4.96161e-06	9.18532e-05	yes	2.96224	YES
XLOC_007483	XLOC_007483	IL32	chr16:3115312-3119668	C	Ovol2	OK	32.9798	97.4284	1.56276	-9.18584	0	0	yes	2.95418	YES
XLOC_006803	XLOC_006803	CKMT1A	chr15:43985083-43991420	C	Ovol2	OK	0.171742	0.506853	1.56132	-3.37494	0.000738329	0.00710465	yes	2.95124	YES
XLOC_012084	XLOC_012084	ALPP	chr2:233243347-233247599	C	Ovol2	OK	1.3331	3.91575	1.5545	-6.33005	2.45087e-10	1.0268e-08	yes	2.93732	YES
XLOC_000711	XLOC_000711	IL6R	chr1:154377668-154440188	C	Ovol2	OK	0.392133	1.14941	1.55148	-4.79867	1.5972e-06	3.29008e-05	yes	2.93118	YES
XLOC_000150	XLOC_000150	CDA	chr1:20915443-20945400	C	Ovol2	OK	35.2453	103.305	1.55141	-10.2983	0	0	yes	2.93103	YES
XLOC_019419	XLOC_019419	GPNMB	chr7:23286315-23314729	C	Ovol2	OK	0.138823	0.404953	1.5445	-3.53711	0.000404528	0.00420783	yes	2.91703	YES
XLOC_021968	XLOC_021968	PIP5KL1	chr9:130683807-130693076	C	Ovol2	OK	0.671616	1.95643	1.54251	-3.36428	0.000767424	0.00732922	yes	2.91301	YES
XLOC_022666	XLOC_022666	MAOB	chrX:43625856-43741721	C	Ovol2	OK	0.126719	0.369122	1.54246	-3.445	0.000571067	0.00564681	yes	2.91291	YES
XLOC_001303	XLOC_001303	IL28RA	chr1:24480646-24513751	C	Ovol2	OK	0.651674	1.89374	1.53902	-5.26063	1.43561e-07	3.69513e-06	yes	2.90597	YES
XLOC_003441	XLOC_003441	SLC22A20	chr11:64981310-65010228	C	Ovol2	OK	0.356684	1.03597	1.53827	-3.22023	0.00128088	0.0112665	yes	2.90446	YES
XLOC_016944	XLOC_016944	PCDH1	chr5:141232672-141257944	C	Ovol2	OK	1.90222	5.49583	1.53065	-6.68673	2.2822e-11	1.11778e-09	yes	2.88916	YES
XLOC_008569	XLOC_008569	GRB7	chr17:37894186-37903538	C	Ovol2	OK	1.29522	3.73944	1.52962	-5.64457	1.65594e-08	5.10285e-07	yes	2.8871	YES
XLOC_013703	XLOC_013703	TMEM191A	chr22:21055401-21058891	C	Ovol2	OK	0.407664	1.17632	1.52882	-4.27007	1.95413e-05	0.000305132	yes	2.8855	YES
XLOC_007966	XLOC_007966	PPL	chr16:4932507-4987136	C	Ovol2	OK	1.09745	3.16497	1.52803	-7.31418	2.58904e-13	1.58082e-11	yes	2.88392	YES
XLOC_002702	XLOC_002702	NEBL	chr10:21068902-21463116	C	Ovol2	OK	0.07688	0.219464	1.51331	-2.94722	0.00320643	0.0243632	yes	2.85464	YES
XLOC_013175	XLOC_013175	FERMT1	chr20:6055491-6104191	C	Ovol2	OK	5.10229	14.502	1.50703	-9.78626	0	0	yes	2.84224	YES
XLOC_020031	XLOC_020031	CAMK2B	chr7:44256748-44365230	C	Ovol2	OK	0.470473	1.33583	1.50555	-4.70667	2.51798e-06	4.94018e-05	yes	2.83933	YES
XLOC_014921	XLOC_014921	MST1R	chr3:49924435-49941306	C	Ovol2	OK	4.37726	12.4244	1.50507	-9.27943	0	0	yes	2.83838	YES
XLOC_019837	XLOC_019837	ARHGEF5	chr7:144052488-144077725	C	Ovol2	OK	1.7275	4.88589	1.49993	-7.82202	5.10703e-15	3.84184e-13	yes	2.82829	YES
XLOC_017143	XLOC_017143	SOX4	chr6:21593971-21598849	C	Ovol2	OK	0.74641	2.10356	1.4948	-5.8616	4.5842e-09	1.56437e-07	yes	2.81825	YES
XLOC_009896	XLOC_009896	FSTL3	chr19:676388-683392	C	Ovol2	OK	26.1857	73.3801	1.48661	-11.0793	0	0	yes	2.8023	YES
XLOC_020352	XLOC_020352	ARHGEF35	chr7:143883175-143892791	C	Ovol2	OK	3.3003	9.24154	1.48554	-7.31275	2.61791e-13	1.58424e-11	yes	2.80022	YES
XLOC_006833	XLOC_006833	SLC27A2	chr15:50474392-50528589	C	Ovol2	OK	0.332726	0.927987	1.47977	-4.10101	4.11353e-05	0.00058649	yes	2.78904	YES
XLOC_013913	XLOC_013913	ADM2	chr22:50920011-50924866	C	Ovol2	OK	0.264986	0.739044	1.47974	-4.62267	3.78824e-06	7.20401e-05	yes	2.78898	YES
XLOC_011150	XLOC_011150	PSG9	chr19:43757434-43773682	C	Ovol2	OK	2.42959	6.77394	1.47928	-6.09394	1.10165e-09	4.2017e-08	yes	2.7881	YES
XLOC_010391	XLOC_010391	KLC3	chr19:45843997-45873845	C	Ovol2	OK	8.09954	22.5732	1.4787	-4.13897	3.48873e-05	0.000509684	yes	2.78697	YES
XLOC_020111	XLOC_020111	CCL26	chr7:75398841-75419064	C	Ovol2	OK	2.01334	5.59775	1.47526	-4.26475	2.00126e-05	0.000310709	yes	2.78034	YES
XLOC_000799	XLOC_000799	HSPA6	chr1:161494035-161496687	C	Ovol2	OK	0.360936	1.00059	1.47104	-4.39001	1.13346e-05	0.00018983	yes	2.77222	YES
XLOC_015145	XLOC_015145	SLCO2A1	chr3:133651539-133748920	C	Ovol2	OK	0.0814225	0.224529	1.4634	-3.29671	0.000978246	0.00893347	yes	2.75757	YES
XLOC_012473	XLOC_012473	PAX8	chr2:113917420-114253781	C	Ovol2	OK	0.528616	1.45705	1.46276	-2.94525	0.00322698	0.0244783	yes	2.75635	YES
XLOC_012692	XLOC_012692	MREG	chr2:216807313-216878346	C	Ovol2	OK	1.78595	4.91569	1.46071	-6.44156	1.18252e-10	5.27909e-09	yes	2.75244	YES
XLOC_019410	XLOC_019410	ITGB8	chr7:20370724-20455382	C	Ovol2	OK	0.0643622	0.177031	1.45972	-3.75529	0.000173141	0.00201261	yes	2.75055	YES
XLOC_003732	XLOC_003732	TMEM45B	chr11:129685740-129729898	C	Ovol2	OK	3.23322	8.88465	1.45834	-6.79024	1.11946e-11	5.75191e-10	yes	2.74792	YES
XLOC_000307	XLOC_000307	KCNQ4	chr1:41249683-41306124	C	Ovol2	OK	0.628086	1.72239	1.45538	-5.31377	1.07383e-07	2.82868e-06	yes	2.74229	YES
XLOC_001733	XLOC_001733	CTSS	chr1:150702671-150738433	C	Ovol2	OK	1.55467	4.25692	1.4532	-6.61998	3.5925e-11	1.71633e-09	yes	2.73815	YES
XLOC_012554	XLOC_012554	DPP4	chr2:162848754-162931052	C	Ovol2	OK	0.252833	0.691819	1.45221	-4.31596	1.58909e-05	0.000255455	yes	2.73627	YES
XLOC_017333	XLOC_017333	CDKN1A	chr6:36644236-36655116	C	Ovol2	OK	43.9197	120.018	1.45031	-10.818	0	0	yes	2.73267	YES
XLOC_021146	XLOC_021146	FAM83H	chr8:144806102-144815914	C	Ovol2	OK	7.54918	20.6289	1.45027	-10.1864	0	0	yes	2.73259	YES
XLOC_013878	XLOC_013878	BIK	chr22:43506756-43525718	C	Ovol2	OK	1.07545	2.93575	1.44879	-4.14951	3.33191e-05	0.000490458	yes	2.72979	YES
XLOC_009038	XLOC_009038	TRIM16	chr17:15531279-15586193	C	Ovol2	OK	11.5727	31.5722	1.44793	-9.88052	0	0	yes	2.72816	YES
XLOC_011920	XLOC_011920	HOXD1	chr2:177037923-177055635	C	Ovol2	OK	1.58536	4.31011	1.44291	-3.30248	0.000958334	0.00878699	yes	2.71869	YES
XLOC_007103	XLOC_007103	BMF	chr15:40380091-40401075	C	Ovol2	OK	0.45271	1.2305	1.44259	-4.1285	3.6514e-05	0.00052891	yes	2.71808	YES
XLOC_017152	XLOC_017152	LRRC16A	chr6:25279655-25620758	C	Ovol2	OK	2.14489	5.8141	1.43866	-7.82391	5.10703e-15	3.84184e-13	yes	2.71069	YES
XLOC_011143	XLOC_011143	PSG6	chr19:43406239-43422043	C	Ovol2	OK	1.67069	4.51809	1.43527	-5.32675	9.99836e-08	2.66414e-06	yes	2.70433	YES
XLOC_007721	XLOC_007721	MMP15	chr16:58059281-58080804	C	Ovol2	OK	2.08043	5.58113	1.42368	-7.12385	1.0496e-12	5.90555e-11	yes	2.68269	YES
XLOC_015374	XLOC_015374	S100P	chr4:6695565-6698897	C	Ovol2	OK	1.82575	4.89404	1.42254	-3.93773	8.2255e-05	0.00106361	yes	2.68057	YES
XLOC_012008	XLOC_012008	MAP2	chr2:210288770-210598834	C	Ovol2	OK	0.0681959	0.182776	1.42232	-2.70524	0.00682546	0.0444242	yes	2.68016	YES
XLOC_019496	XLOC_019496	C7orf57	chr7:48075116-48100894	C	Ovol2	OK	0.324175	0.867768	1.42054	-3.7862	0.00015297	0.00181696	yes	2.67686	YES
XLOC_002330	XLOC_002330	ALOX5	chr10:45869628-45941563	C	Ovol2	OK	0.0914693	0.244412	1.41796	-2.80259	0.0050694	0.035343	yes	2.67207	YES
XLOC_015918	XLOC_015918	CXCL3	chr4:74902311-74904490	C	Ovol2	OK	0.308101	0.822773	1.41709	-3.07351	0.00211556	0.0172695	yes	2.67046	YES
XLOC_006997	XLOC_006997	ISG20	chr15:89182038-89198879	C	Ovol2	OK	7.3698	19.6681	1.41616	-6.56079	5.35243e-11	2.47887e-09	yes	2.66874	YES
XLOC_001579	XLOC_001579	GBP5	chr1:89724633-89738544	C	Ovol2	OK	0.0949551	0.252609	1.41159	-3.20132	0.001368	0.0119326	yes	2.6603	YES
XLOC_013683	XLOC_013683	USP18	chr22:18632757-18660162	C	Ovol2	OK	1.16338	3.0909	1.40971	-5.10597	3.29098e-07	7.95915e-06	yes	2.65684	YES
XLOC_021194	XLOC_021194	INSL4	chr9:5231418-5233967	C	Ovol2	OK	0.583377	1.54796	1.40787	-3.00316	0.00267195	0.020825	yes	2.65345	YES
XLOC_019564	XLOC_019564	LAT2	chr7:73624086-73644164	C	Ovol2	OK	1.09718	2.89194	1.39824	-4.19673	2.70802e-05	0.000405636	yes	2.6358	YES
XLOC_022601	XLOC_022601	KAL1	chrX:8496914-8700227	C	Ovol2	OK	4.8961	12.8749	1.39485	-9.28036	0	0	yes	2.62961	YES
XLOC_007099	XLOC_007099	RASGRP1	chr15:38780301-38857007	C	Ovol2	OK	0.072994	0.191446	1.39109	-2.86696	0.00414431	0.0300794	yes	2.62277	YES
XLOC_022238	XLOC_022238	CCDC120	chrX:48916515-48927510	C	Ovol2	OK	2.25626	5.90373	1.38769	-6.10295	1.04131e-09	3.98271e-08	yes	2.61659	YES
XLOC_007172	XLOC_007172	TNFAIP8L3	chr15:51348798-51397473	C	Ovol2	OK	0.229576	0.600114	1.38627	-3.5054	0.00045592	0.00465702	yes	2.61402	YES
XLOC_000039	XLOC_000039	ARHGEF16	chr1:3371146-3397677	C	Ovol2	OK	1.21846	3.17734	1.38277	-5.53124	3.17979e-08	9.39176e-07	yes	2.60769	YES
XLOC_016615	XLOC_016615	N4BP3	chr5:177540555-177553107	C	Ovol2	OK	0.0730916	0.189839	1.377	-3.35677	0.000788574	0.00749806	yes	2.59728	YES
XLOC_013341	XLOC_013341	ATP9A	chr20:50213313-50384908	C	Ovol2	OK	1.43134	3.71579	1.3763	-7.2665	3.68816e-13	2.19293e-11	yes	2.59602	YES
XLOC_013962	XLOC_013962	SLC7A4	chr22:21383006-21386847	C	Ovol2	OK	0.163771	0.425002	1.37579	-3.09419	0.00197351	0.0163054	yes	2.5951	YES
XLOC_006462	XLOC_006462	GCH1	chr14:55308723-55369542	C	Ovol2	OK	3.56325	9.2394	1.37461	-6.14382	8.05585e-10	3.14294e-08	yes	2.59298	YES
XLOC_011149	XLOC_011149	LOC284344	chr19:43715942-43752798	C	Ovol2	OK	0.199718	0.517832	1.37452	-3.05516	0.00224939	0.0180695	yes	2.59282	YES
XLOC_002966	XLOC_002966	C10orf95	chr10:104209593-104211300	C	Ovol2	OK	0.214146	0.554921	1.37369	-2.85024	0.00436858	0.0313534	yes	2.59133	YES
XLOC_017879	XLOC_017879	ETV7	chr6:36333970-36355467	C	Ovol2	OK	0.808626	2.09094	1.37061	-4.3352	1.45628e-05	0.000236056	yes	2.5858	YES
XLOC_010236	XLOC_010236	LSR	chr19:35739558-35758867	C	Ovol2	OK	21.4673	55.377	1.36714	-8.98281	0	0	yes	2.57959	YES
XLOC_006594	XLOC_006594	SERPINA1	chr14:94843083-94857029	C	Ovol2	OK	2.10865	5.42988	1.3646	-5.82039	5.87102e-09	1.96412e-07	yes	2.57505	YES
XLOC_008400	XLOC_008400	USP43	chr17:9548949-9633003	C	Ovol2	OK	1.3609	3.50144	1.36339	-6.05682	1.3884e-09	5.19353e-08	yes	2.57289	YES
XLOC_011768	XLOC_011768	LIMS3	chr2:110656008-110726149	C	Ovol2	OK	0.408837	1.0484	1.35859	-3.94943	7.83361e-05	0.00102265	yes	2.56434	YES
XLOC_010815	XLOC_010815	FLJ22184	chr19:7933604-7939326	C	Ovol2	OK	0.322576	0.826884	1.35804	-4.33315	1.46989e-05	0.000237979	yes	2.56337	YES
XLOC_021970	XLOC_021970	FAM102A	chr9:130702860-130742812	C	Ovol2	OK	11.2423	28.7642	1.35534	-9.7457	0	0	yes	2.55857	YES
XLOC_020316	XLOC_020316	DGKI	chr7:137074384-137531609	C	Ovol2	OK	0.0958494	0.244825	1.35291	-3.31992	0.000900433	0.0083529	yes	2.55427	YES
XLOC_019810	XLOC_019810	EPHB6	chr7:142552791-142568847	C	Ovol2	OK	0.395669	1.00986	1.35179	-4.45048	8.56777e-06	0.000148421	yes	2.55229	YES
XLOC_012719	XLOC_012719	TUBA4A	chr2:220110191-220136910	C	Ovol2	OK	47.6787	121.625	1.35103	-9.05259	0	0	yes	2.55094	YES
XLOC_017738	XLOC_017738	ZNF204P	chr6:27325601-27343153	C	Ovol2	OK	0.396692	1.01095	1.34963	-3.8043	0.000142204	0.00170895	yes	2.54847	YES
XLOC_015923	XLOC_015923	CDKL2	chr4:76501703-76555721	C	Ovol2	OK	0.144564	0.368092	1.34835	-3.61736	0.000297622	0.00321365	yes	2.54621	YES
XLOC_021076	XLOC_021076	SAMD12	chr8:119201694-119634184	C	Ovol2	OK	0.932403	2.34052	1.3278	-4.74708	2.0637e-06	4.14957e-05	yes	2.5102	YES
XLOC_001283	XLOC_001283	RAP1GAP	chr1:21922707-21995856	C	Ovol2	OK	0.299898	0.752206	1.32666	-3.9658	7.31512e-05	0.000967016	yes	2.50821	YES
XLOC_010281	XLOC_010281	SPINT2	chr19:38755097-38783254	C	Ovol2	OK	148.548	370.428	1.31826	-10.2815	0	0	yes	2.49365	YES
XLOC_012486	XLOC_012486	TFCP2L1	chr2:121974163-122042778	C	Ovol2	OK	0.358126	0.892919	1.31806	-5.10045	3.38848e-07	8.16594e-06	yes	2.49331	YES
XLOC_000217	XLOC_000217	C1orf38	chr1:28199054-28213193	C	Ovol2	OK	2.04946	5.09964	1.31515	-4.34119	1.41713e-05	0.000230809	yes	2.48828	YES
XLOC_005967	XLOC_005967	IRF9	chr14:24630421-24635774	C	Ovol2	OK	3.70666	9.21752	1.31426	-5.98465	2.16851e-09	7.91594e-08	yes	2.48675	YES
XLOC_004308	XLOC_004308	EXPH5	chr11:108376157-108464374	C	Ovol2	OK	0.433731	1.07725	1.31248	-5.51415	3.50475e-08	1.02186e-06	yes	2.48368	YES
XLOC_013425	XLOC_013425	C21orf7	chr21:30452872-30548202	C	Ovol2	OK	0.613475	1.52086	1.30981	-3.972	7.1271e-05	0.000944875	yes	2.47909	YES
XLOC_009213	XLOC_009213	LOC730755	chr17:39215492-39216344	C	Ovol2	OK	7.81621	19.3723	1.30945	-5.41126	6.25834e-08	1.71802e-06	yes	2.47847	YES
XLOC_020831	XLOC_020831	MTUS1	chr8:17501302-17658426	C	Ovol2	OK	2.31811	5.7443	1.30918	-6.02394	1.70224e-09	6.31544e-08	yes	2.47801	YES
XLOC_021380	XLOC_021380	GALNT12	chr9:101569980-101612359	C	Ovol2	OK	0.659019	1.63218	1.30841	-4.39518	1.1068e-05	0.000186052	yes	2.47668	YES
XLOC_001721	XLOC_001721	HIST2H2BE	chr1:149856009-149858232	C	Ovol2	OK	0.894847	2.21553	1.30794	-4.3848	1.16093e-05	0.000193717	yes	2.47588	YES
XLOC_015991	XLOC_015991	DDIT4L	chr4:101107026-101111655	C	Ovol2	OK	0.259197	0.640546	1.30525	-3.46788	0.000524574	0.00524035	yes	2.47127	YES
XLOC_003174	XLOC_003174	AMPD3	chr11:10471867-10529126	C	Ovol2	OK	1.69778	4.18925	1.30304	-5.63486	1.75196e-08	5.37269e-07	yes	2.46748	YES
XLOC_001302	XLOC_001302	IL22RA1	chr1:24446260-24469611	C	Ovol2	OK	0.318772	0.786092	1.30218	-3.80282	0.000143056	0.00171465	yes	2.46601	YES
XLOC_015684	XLOC_015684	TLR2	chr4:154605440-154627242	C	Ovol2	OK	0.602994	1.48501	1.30026	-4.48672	7.23297e-06	0.000128234	yes	2.46273	YES
XLOC_017227	XLOC_017227	HLA-J	chr6:29968787-30028961	C	Ovol2	OK	3.54183	8.70955	1.2981	-5.48066	4.23735e-08	1.1995e-06	yes	2.45905	YES
XLOC_008141	XLOC_008141	PLLP	chr16:57290008-57318584	C	Ovol2	OK	1.27043	3.10803	1.29068	-4.30585	1.66344e-05	0.000265839	yes	2.44643	YES
XLOC_014049	XLOC_014049	MB	chr22:36002810-36019401	C	Ovol2	OK	2.36612	5.78377	1.28949	-3.91079	9.19949e-05	0.00116956	yes	2.44442	YES
XLOC_018120	XLOC_018120	VNN1	chr6:133001996-133035194	C	Ovol2	OK	0.137864	0.336365	1.28678	-3.15977	0.00157894	0.0134284	yes	2.43983	YES
XLOC_009651	XLOC_009651	DSG2	chr18:29078026-29128814	C	Ovol2	OK	25.8489	63.0298	1.28593	-10.1753	0	0	yes	2.43839	YES
XLOC_014995	XLOC_014995	ADAMTS9	chr3:64501330-64673365	C	Ovol2	OK	3.79183	9.21843	1.28163	-8.44677	0	0	yes	2.43113	YES
XLOC_019409	XLOC_019409	HDAC9	chr7:18535368-19036992	C	Ovol2	OK	6.22702	15.127	1.28051	-7.59887	2.9976e-14	2.09309e-12	yes	2.42925	YES
XLOC_015288	XLOC_015288	CLDN1	chr3:190023489-190040235	C	Ovol2	OK	5.94677	14.4173	1.27763	-7.55905	4.06342e-14	2.8085e-12	yes	2.4244	YES
XLOC_008364	XLOC_008364	TMEM102	chr17:7338761-7340998	C	Ovol2	OK	1.02856	2.49362	1.27762	-4.36291	1.28346e-05	0.000210548	yes	2.42439	YES
XLOC_016753	XLOC_016753	ELOVL7	chr5:60047615-60140101	C	Ovol2	OK	4.80047	11.6118	1.27434	-7.39759	1.38778e-13	8.8299e-12	yes	2.41888	YES
XLOC_017425	XLOC_017425	MTRNR2L9	chr6:62284007-62284534	C	Ovol2	OK	3.02627	7.31085	1.2725	-3.86546	0.000110881	0.00137576	yes	2.4158	YES
XLOC_009352	XLOC_009352	COL1A1	chr17:48261456-48279000	C	Ovol2	OK	1.10696	2.67164	1.27112	-5.88274	4.03521e-09	1.39805e-07	yes	2.41349	YES
XLOC_002337	XLOC_002337	ANXA8L2	chr10:47746919-47763040	C	Ovol2	OK	31.1566	75.021	1.26776	-9.45047	0	0	yes	2.40787	YES
XLOC_004689	XLOC_004689	DGKA	chr12:56324945-56347807	C	Ovol2	OK	2.66313	6.41026	1.26726	-5.57576	2.46458e-08	7.45728e-07	yes	2.40704	YES
XLOC_011235	XLOC_011235	CA11	chr19:49141271-49185502	C	Ovol2	OK	0.383768	0.922596	1.26547	-3.14286	0.00167306	0.0140533	yes	2.40406	YES
XLOC_008732	XLOC_008732	YPEL2	chr17:57409052-57479095	C	Ovol2	OK	0.293871	0.706199	1.26489	-4.11823	3.818e-05	0.000547103	yes	2.40309	YES
XLOC_000393	XLOC_000393	ACOT11	chr1:55013806-55100417	C	Ovol2	OK	0.139452	0.33436	1.26163	-2.93782	0.00330526	0.0249194	yes	2.39766	YES
XLOC_022837	XLOC_022837	BEX2	chrX:102564273-102565974	C	Ovol2	OK	2.02762	4.85924	1.26094	-3.62719	0.000286527	0.00311113	yes	2.39652	YES
XLOC_017328	XLOC_017328	MAPK13	chr6:36098261-36107842	C	Ovol2	OK	20.4509	48.8235	1.25541	-8.71862	0	0	yes	2.38735	YES
XLOC_021439	XLOC_021439	GSN	chr9:124030379-124095120	C	Ovol2	OK	18.8963	45.0342	1.25291	-8.79427	0	0	yes	2.38322	YES
XLOC_011158	XLOC_011158	PLAUR	chr19:44150247-44174502	C	Ovol2	OK	58.6597	139.302	1.24778	-8.73694	0	0	yes	2.37476	YES
XLOC_013310	XLOC_013310	WFDC3	chr20:44402846-44420547	C	Ovol2	OK	0.646407	1.53347	1.24629	-3.19838	0.00138201	0.0120316	yes	2.37231	YES
XLOC_004843	XLOC_004843	TCP11L2	chr12:106696580-106740792	C	Ovol2	OK	0.343458	0.814216	1.24528	-3.36785	0.000757567	0.00725899	yes	2.37065	YES
XLOC_011615	XLOC_011615	HSPC159	chr2:64681326-64688517	C	Ovol2	OK	1.34437	3.18338	1.24363	-5.30658	1.117e-07	2.93045e-06	yes	2.36794	YES
XLOC_014458	XLOC_014458	TMEM45A	chr3:100211462-100296285	C	Ovol2	OK	1.73848	4.11159	1.24187	-4.45801	8.27248e-06	0.000144505	yes	2.36505	YES
XLOC_008166	XLOC_008166	RRAD	chr16:66955581-66959439	C	Ovol2	OK	8.3615	19.7446	1.23962	-6.40804	1.47398e-10	6.45327e-09	yes	2.36136	YES
XLOC_019752	XLOC_019752	IRF5	chr7:128577993-128590088	C	Ovol2	OK	1.32465	3.12336	1.23749	-4.39575	1.10388e-05	0.000185791	yes	2.35788	YES
XLOC_010320	XLOC_010320	ITPKC	chr19:41223007-41255828	C	Ovol2	OK	3.18855	7.49278	1.2326	-5.46512	4.62597e-08	1.29603e-06	yes	2.3499	YES
XLOC_007033	XLOC_007033	ARRDC4	chr15:98503932-98517068	C	Ovol2	OK	2.32504	5.44879	1.22868	-6.17852	6.47043e-10	2.58362e-08	yes	2.34352	YES
XLOC_000975	XLOC_000975	PFKFB2	chr1:207226619-207254368	C	Ovol2	OK	5.13468	12.033	1.22866	-6.8533	7.21645e-12	3.76472e-10	yes	2.34349	YES
XLOC_015680	XLOC_015680	FHDC1	chr4:153864134-153900848	C	Ovol2	OK	0.491216	1.14701	1.22345	-4.74986	2.03557e-06	4.10005e-05	yes	2.33504	YES
XLOC_019943	XLOC_019943	AGR2	chr7:16832263-16844738	C	Ovol2	OK	6.55671	15.304	1.22286	-5.31559	1.06311e-07	2.81622e-06	yes	2.33409	YES
XLOC_016516	XLOC_016516	ARHGEF37	chr5:148961134-149014527	C	Ovol2	OK	0.0988033	0.230141	1.21989	-3.04618	0.00231768	0.0185306	yes	2.32929	YES
XLOC_000205	XLOC_000205	SFN	chr1:27189632-27190947	C	Ovol2	OK	77.4755	180.148	1.21737	-9.43208	0	0	yes	2.32522	YES
XLOC_009988	XLOC_009988	VAV1	chr19:6772721-6857371	C	Ovol2	OK	0.490307	1.1387	1.21563	-3.9217	8.79271e-05	0.00112204	yes	2.32242	YES
XLOC_004902	XLOC_004902	CCDC64	chr12:120427647-120532299	C	Ovol2	OK	0.238896	0.553602	1.21247	-3.35224	0.000801614	0.00759025	yes	2.31734	YES
XLOC_009910	XLOC_009910	ABCA7	chr19:1040101-1065570	C	Ovol2	OK	1.70044	3.93513	1.2105	-6.49261	8.43594e-11	3.8416e-09	yes	2.31418	YES
XLOC_004898	XLOC_004898	HSPB8	chr12:119616594-119632551	C	Ovol2	OK	5.77747	13.358	1.2092	-6.38972	1.66185e-10	7.22933e-09	yes	2.31209	YES
XLOC_014953	XLOC_014953	TNNC1	chr3:52485106-52488057	C	Ovol2	OK	0.560182	1.29455	1.20848	-2.69165	0.00710995	0.0458574	yes	2.31094	YES
XLOC_002343	XLOC_002343	ANXA8	chr10:48255224-48271368	C	Ovol2	OK	27.6235	63.83	1.20834	-8.76123	0	0	yes	2.31072	YES
XLOC_020355	XLOC_020355	OR2A7	chr7:143955788-143983096	C	Ovol2	OK	1.11884	2.58444	1.20785	-4.42407	9.68591e-06	0.000164854	yes	2.30993	YES
XLOC_000969	XLOC_000969	RASSF5	chr1:206680878-206762616	C	Ovol2	OK	2.57323	5.93892	1.20662	-5.77414	7.73486e-09	2.54391e-07	yes	2.30796	YES
XLOC_013302	XLOC_013302	SDC4	chr20:43953928-43977064	C	Ovol2	OK	93.443	213.991	1.19539	-9.31666	0	0	yes	2.29007	YES
XLOC_021790	XLOC_021790	SLC28A3	chr9:86890764-86983413	C	Ovol2	OK	0.169086	0.386923	1.19429	-3.12148	0.00179944	0.0149671	yes	2.28832	YES
XLOC_012144	XLOC_012144	SH3YL1	chr2:218135-264068	C	Ovol2	OK	2.12673	4.85691	1.19141	-3.99969	6.34252e-05	0.000854201	yes	2.28376	YES
XLOC_003204	XLOC_003204	TMEM86A	chr11:18720350-18747777	C	Ovol2	OK	0.199623	0.452481	1.18058	-3.0576	0.00223116	0.0179654	yes	2.26668	YES
XLOC_015245	XLOC_015245	TNFSF10	chr3:172223297-172241297	C	Ovol2	OK	15.3053	34.692	1.18057	-7.70409	1.31006e-14	9.438e-13	yes	2.26666	YES
XLOC_005237	XLOC_005237	KRT8	chr12:53290970-53298868	C	Ovol2	OK	257.181	581.178	1.1762	-8.54037	0	0	yes	2.25981	YES
XLOC_010992	XLOC_010992	LPAR2	chr19:19734465-19739039	C	Ovol2	OK	4.35548	9.82349	1.1734	-5.51604	3.46732e-08	1.01311e-06	yes	2.25543	YES
XLOC_004195	XLOC_004195	STARD10	chr11:72465773-72504750	C	Ovol2	OK	6.33859	14.2958	1.17335	-6.3749	1.83084e-10	7.79024e-09	yes	2.25535	YES
XLOC_015133	XLOC_015133	TMCC1	chr3:129366634-129612419	C	Ovol2	OK	1.72479	3.88058	1.16985	-5.67456	1.39048e-08	4.35236e-07	yes	2.24988	YES
XLOC_017242	XLOC_017242	DDR1	chr6:30851860-30867933	C	Ovol2	OK	13.9277	31.3351	1.16982	-7.45802	8.79297e-14	5.78382e-12	yes	2.24984	YES
XLOC_017162	XLOC_017162	HIST1H2AC	chr6:26124372-26124918	C	Ovol2	OK	8.44727	18.9557	1.16607	-4.49432	6.97914e-06	0.00012422	yes	2.244	YES
XLOC_012744	XLOC_012744	PID1	chr2:229888688-230136057	C	Ovol2	OK	3.05721	6.85391	1.16471	-5.17656	2.26016e-07	5.61574e-06	yes	2.24188	YES
XLOC_003068	XLOC_003068	IFITM1	chr11:313990-315272	C	Ovol2	OK	12.9835	29.0856	1.16362	-5.51364	3.51491e-08	1.02263e-06	yes	2.24019	YES
XLOC_011481	XLOC_011481	KCNS3	chr2:18059944-18114225	C	Ovol2	OK	7.59936	17.0189	1.16319	-6.75122	1.46607e-11	7.39335e-10	yes	2.23952	YES
XLOC_004638	XLOC_004638	KRT18	chr12:53342654-53346685	C	Ovol2	OK	234.064	522.64	1.15891	-8.78639	0	0	yes	2.23289	YES
XLOC_010074	XLOC_010074	JUNB	chr19:12902309-12904125	C	Ovol2	OK	14.7571	32.9459	1.15869	-7.39537	1.40998e-13	8.92946e-12	yes	2.23255	YES
XLOC_000221	XLOC_000221	SESN2	chr1:28586005-28609002	C	Ovol2	OK	2.40476	5.3657	1.15787	-5.68176	1.33315e-08	4.19217e-07	yes	2.23128	YES
XLOC_020147	XLOC_020147	SAMD9	chr7:92728825-92747336	C	Ovol2	OK	3.70867	8.26582	1.15626	-7.45199	9.19265e-14	5.98886e-12	yes	2.22879	YES
XLOC_002510	XLOC_002510	GOLGA7B	chr10:99609995-99790585	C	Ovol2	OK	0.867453	1.9333	1.15621	-4.17491	2.98105e-05	0.000442156	yes	2.22871	YES
XLOC_013046	XLOC_013046	PARD6B	chr20:49348080-49370278	C	Ovol2	OK	1.25241	2.79091	1.15603	-5.04148	4.61953e-07	1.08034e-05	yes	2.22843	YES
XLOC_009236	XLOC_009236	KRT19	chr17:39679868-39684641	C	Ovol2	OK	202.662	451.383	1.15528	-8.93709	0	0	yes	2.22728	YES
XLOC_009501	XLOC_009501	TMC6	chr17:76108998-76139049	C	Ovol2	OK	8.49351	18.9126	1.15491	-6.75255	1.45268e-11	7.35306e-10	yes	2.2267	YES
XLOC_007545	XLOC_007545	SYT17	chr16:19179637-19278554	C	Ovol2	OK	0.50731	1.12934	1.15454	-3.37382	0.000741322	0.00712316	yes	2.22613	YES
XLOC_017512	XLOC_017512	DSE	chr6:116601282-116759442	C	Ovol2	OK	4.73928	10.5496	1.15445	-6.97829	2.98805e-12	1.64054e-10	yes	2.22599	YES
XLOC_021089	XLOC_021089	FBXO32	chr8:124515357-124553446	C	Ovol2	OK	3.53335	7.86115	1.1537	-4.99014	6.03363e-07	1.37381e-05	yes	2.22484	YES
XLOC_012456	XLOC_012456	MALL	chr2:110841446-110874143	C	Ovol2	OK	5.43191	12.0378	1.14805	-6.63841	3.17093e-11	1.53649e-09	yes	2.21614	YES
XLOC_002118	XLOC_002118	SUSD4	chr1:223394160-223537544	C	Ovol2	OK	0.743417	1.64578	1.14653	-3.89229	9.93028e-05	0.00124389	yes	2.21381	YES
XLOC_009235	XLOC_009235	KRT15	chr17:39669996-39675270	C	Ovol2	OK	1.42886	3.16261	1.14625	-4.26598	1.99027e-05	0.000309799	yes	2.21338	YES
XLOC_001427	XLOC_001427	EDN2	chr1:41944445-41950344	C	Ovol2	OK	0.989433	2.18781	1.14482	-3.49131	0.000480658	0.0048659	yes	2.21119	YES
XLOC_017911	XLOC_017911	C6orf132	chr6:42068856-42110715	C	Ovol2	OK	5.96004	13.1035	1.13656	-8.01624	1.11022e-15	9.1065e-14	yes	2.19856	YES
XLOC_004636	XLOC_004636	KRT7	chr12:52626953-52642709	C	Ovol2	OK	454.991	1000.1	1.13623	-7.50859	5.973e-14	4.02616e-12	yes	2.19806	YES
XLOC_019792	XLOC_019792	LOC100134229	chr7:139877060-139879440	C	Ovol2	OK	0.223727	0.491537	1.13556	-2.7994	0.00511983	0.0355853	yes	2.19704	YES
XLOC_022438	XLOC_022438	SLC6A14	chrX:115567746-115592625	C	Ovol2	OK	0.117399	0.257706	1.13431	-2.77106	0.00558739	0.038077	yes	2.19514	YES
XLOC_007479	XLOC_007479	CLDN9	chr16:3062456-3064506	C	Ovol2	OK	0.33437	0.733624	1.13359	-3.02545	0.00248263	0.0195849	yes	2.19404	YES
XLOC_012192	XLOC_012192	TP53I3	chr2:24300304-24307728	C	Ovol2	OK	5.58447	12.2329	1.13128	-4.66522	3.08284e-06	5.95403e-05	yes	2.19053	YES
XLOC_019558	XLOC_019558	CLDN4	chr7:73245192-73247015	C	Ovol2	OK	60.9856	132.802	1.12273	-8.74506	0	0	yes	2.17759	YES
XLOC_009713	XLOC_009713	SERPINB7	chr18:61420276-61472604	C	Ovol2	OK	1.74256	3.79452	1.12271	-3.7143	0.000203771	0.00232374	yes	2.17756	YES
XLOC_005382	XLOC_005382	FGD6	chr12:95470524-95611240	C	Ovol2	OK	2.66811	5.8068	1.12193	-7.17759	7.09433e-13	4.05867e-11	yes	2.17638	YES
XLOC_020484	XLOC_020484	TNFRSF10C	chr8:22960326-22974950	C	Ovol2	OK	0.444671	0.967374	1.12134	-2.96521	0.00302477	0.0231773	yes	2.17549	YES
XLOC_009795	XLOC_009795	DSC2	chr18:28645941-28682388	C	Ovol2	OK	0.288113	0.624559	1.1162	-3.03996	0.00236606	0.018851	yes	2.16775	YES
XLOC_011554	XLOC_011554	QPCT	chr2:37571752-37600465	C	Ovol2	OK	1.70605	3.69676	1.1156	-4.08718	4.36645e-05	0.000618663	yes	2.16685	YES
XLOC_017124	XLOC_017124	EDN1	chr6:12290528-12297427	C	Ovol2	OK	7.64402	16.5465	1.11412	-5.90887	3.4446e-09	1.21822e-07	yes	2.16463	YES
XLOC_005489	XLOC_005489	OASL	chr12:121458094-121476780	C	Ovol2	OK	14.6455	31.6967	1.11387	-6.63027	3.35076e-11	1.61216e-09	yes	2.16425	YES
XLOC_017221	XLOC_017221	HLA-F	chr6:29691116-29716826	C	Ovol2	OK	12.9325	27.9651	1.11262	-5.86441	4.50731e-09	1.542e-07	yes	2.16238	YES
XLOC_014285	XLOC_014285	ENTPD3	chr3:40428672-40470110	C	Ovol2	OK	0.754548	1.63117	1.11222	-3.85716	0.000114712	0.00141735	yes	2.16178	YES
XLOC_021126	XLOC_021126	ARC	chr8:143692409-143695833	C	Ovol2	OK	0.171401	0.368822	1.10555	-2.74486	0.00605358	0.0404245	yes	2.15181	YES
XLOC_013640	XLOC_013640	HSF2BP	chr21:44949071-45079374	C	Ovol2	OK	1.2663	2.72423	1.10523	-3.94411	8.0096e-05	0.00104163	yes	2.15133	YES
XLOC_004641	XLOC_004641	IGFBP6	chr12:53491435-53496128	C	Ovol2	OK	41.4251	88.7553	1.09933	-7.53478	4.88498e-14	3.3257e-12	yes	2.14255	YES
XLOC_013952	XLOC_013952	RTN4R	chr22:20228937-20255816	C	Ovol2	OK	1.57184	3.35189	1.09252	-3.91384	9.08416e-05	0.00115598	yes	2.13246	YES
XLOC_022620	XLOC_022620	TMEM27	chrX:15645440-15683154	C	Ovol2	OK	0.941568	2.00558	1.09088	-3.41465	0.00063865	0.00622466	yes	2.13004	YES
XLOC_020833	XLOC_020833	ASAH1	chr8:17913924-17942507	C	Ovol2	OK	14.7111	31.3255	1.09044	-7.3134	2.60458e-13	1.58321e-11	yes	2.12939	YES
XLOC_001578	XLOC_001578	GBP4	chr1:89646830-89664633	C	Ovol2	OK	0.71604	1.52218	1.08803	-4.45049	8.56727e-06	0.000148421	yes	2.12584	YES
XLOC_014268	XLOC_014268	MYD88	chr3:38179968-38184512	C	Ovol2	OK	17.2492	36.6424	1.08699	-7.49191	6.79456e-14	4.53504e-12	yes	2.1243	YES
XLOC_021418	XLOC_021418	SLC31A2	chr9:115913237-115926422	C	Ovol2	OK	15.3199	32.492	1.08468	-6.95101	3.62688e-12	1.96747e-10	yes	2.1209	YES
XLOC_020327	XLOC_020327	JHDM1D	chr7:139784545-139876741	C	Ovol2	OK	0.404395	0.857677	1.08467	-4.28663	1.81403e-05	0.000286541	yes	2.12089	YES
XLOC_003655	XLOC_003655	TAGLN	chr11:117070039-117075508	C	Ovol2	OK	14.4881	30.6703	1.08198	-5.6534	1.57307e-08	4.87902e-07	yes	2.11694	YES
XLOC_009378	XLOC_009378	RNF43	chr17:56431037-56494931	C	Ovol2	OK	2.02414	4.28358	1.08151	-5.4385	5.37309e-08	1.48398e-06	yes	2.11625	YES
XLOC_010393	XLOC_010393	FOSB	chr19:45971252-45978437	C	Ovol2	OK	0.284718	0.602521	1.08148	-2.8501	0.0043705	0.0313534	yes	2.11621	YES
XLOC_009083	XLOC_009083	FLJ40504	chr17:26603011-26634408	C	Ovol2	OK	0.42626	0.901172	1.08007	-3.05426	0.00225617	0.0180933	yes	2.11414	YES
XLOC_002462	XLOC_002462	FAS	chr10:90694830-90775542	C	Ovol2	OK	1.78333	3.75911	1.07581	-4.21876	2.45655e-05	0.000374143	yes	2.10791	YES
XLOC_017444	XLOC_017444	SH3BGRL2	chr6:80340999-80413369	C	Ovol2	OK	0.134106	0.282652	1.07566	-2.78475	0.00535683	0.036875	yes	2.10769	YES
XLOC_016157	XLOC_016157	TRIML2	chr4:189012426-189026408	C	Ovol2	OK	0.821367	1.72808	1.07307	-3.18929	0.00142624	0.0123535	yes	2.10391	YES
XLOC_006388	XLOC_006388	TGM1	chr14:24718319-24732416	C	Ovol2	OK	0.531127	1.11676	1.0722	-3.43123	0.000600851	0.00589252	yes	2.10264	YES
XLOC_008816	XLOC_008816	ITGB4	chr17:73717515-73753899	C	Ovol2	OK	37.5291	78.8903	1.07184	-8.34393	0	0	yes	2.10211	YES
XLOC_016456	XLOC_016456	C5orf32	chr5:139554652-139623374	C	Ovol2	OK	41.3455	86.8222	1.07034	-7.16722	7.65388e-13	4.32428e-11	yes	2.09993	YES
XLOC_000454	XLOC_000454	IFI44	chr1:79115476-79129763	C	Ovol2	OK	10.6378	22.286	1.06694	-6.21987	4.97559e-10	2.0163e-08	yes	2.09499	YES
XLOC_020857	XLOC_020857	STC1	chr8:23699433-23712320	C	Ovol2	OK	16.3907	34.3195	1.06615	-7.80804	5.77316e-15	4.27214e-13	yes	2.09384	YES
XLOC_012047	XLOC_012047	DNAJB2	chr2:220144039-220151622	C	Ovol2	OK	13.4047	28.0637	1.06596	-6.07937	1.20659e-09	4.55096e-08	yes	2.09356	YES
XLOC_015116	XLOC_015116	MGLL	chr3:127407908-127542051	C	Ovol2	OK	16.9263	35.3563	1.0627	-8.00062	1.33227e-15	1.07977e-13	yes	2.08884	YES
XLOC_017249	XLOC_017249	PSORS1C1	chr6:31082607-31107869	C	Ovol2	OK	1.89417	3.95488	1.06207	-2.92575	0.00343626	0.0256936	yes	2.08793	YES
XLOC_015677	XLOC_015677	FAM160A1	chr4:152330397-152584784	C	Ovol2	OK	0.608308	1.26844	1.06018	-3.93222	8.41652e-05	0.00108011	yes	2.08519	YES
XLOC_016694	XLOC_016694	PRLR	chr5:35055801-35230794	C	Ovol2	OK	0.237763	0.494298	1.05586	-3.86532	0.000110942	0.00137576	yes	2.07896	YES
XLOC_003350	XLOC_003350	STX3	chr11:59522531-59573355	C	Ovol2	OK	9.53182	19.8153	1.05579	-7.66707	1.75415e-14	1.24399e-12	yes	2.07886	YES
XLOC_005056	XLOC_005056	STYK1	chr12:10771537-10826891	C	Ovol2	OK	3.67326	7.62624	1.05391	-5.52302	3.33216e-08	9.82049e-07	yes	2.07615	YES
XLOC_007696	XLOC_007696	MT1F	chr16:56691854-56693215	C	Ovol2	OK	2.32946	4.82002	1.04904	-2.71062	0.00671568	0.0438986	yes	2.06915	YES
XLOC_012630	XLOC_012630	STAT4	chr2:191894305-192015925	C	Ovol2	OK	0.424782	0.877305	1.04636	-3.15489	0.00160556	0.0136038	yes	2.06531	YES
XLOC_021932	XLOC_021932	LHX6	chr9:124964857-124991019	C	Ovol2	OK	0.772046	1.59131	1.04345	-3.61914	0.000295587	0.00319676	yes	2.06115	YES
XLOC_015807	XLOC_015807	HS3ST1	chr4:11399987-11430537	C	Ovol2	OK	3.80601	7.8422	1.04298	-4.80283	1.56435e-06	3.22731e-05	yes	2.06048	YES
XLOC_001194	XLOC_001194	TNFRSF9	chr1:7975930-8003225	C	Ovol2	OK	0.223776	0.460877	1.04233	-3.23606	0.00121194	0.0107925	yes	2.05955	YES
XLOC_017442	XLOC_017442	MYO6	chr6:76458908-76629254	C	Ovol2	OK	6.97166	14.3579	1.04227	-7.74125	9.76996e-15	7.15203e-13	yes	2.05947	YES
XLOC_016410	XLOC_016410	CSF2	chr5:131409484-131411859	C	Ovol2	OK	9.85414	20.2547	1.03946	-4.72046	2.35313e-06	4.63678e-05	yes	2.05546	YES
XLOC_021204	XLOC_021204	C9orf150	chr9:12775011-12823059	C	Ovol2	OK	0.567837	1.16222	1.03334	-3.20316	0.0013593	0.0118719	yes	2.04676	YES
XLOC_016949	XLOC_016949	FGF1	chr5:141971742-142077635	C	Ovol2	OK	1.23326	2.51687	1.02916	-4.12884	3.64597e-05	0.000528685	yes	2.04084	YES
XLOC_019623	XLOC_019623	PEG10	chr7:94285636-94299006	C	Ovol2	OK	11.3272	23.0527	1.02515	-7.17107	7.44071e-13	4.22137e-11	yes	2.03517	YES
XLOC_016240	XLOC_016240	ITGA2	chr5:52285155-52390609	C	Ovol2	OK	16.5318	33.6135	1.0238	-8.04052	8.88178e-16	7.32936e-14	yes	2.03327	YES
XLOC_019471	XLOC_019471	RALA	chr7:39663161-39747717	C	Ovol2	OK	35.9429	73.0481	1.02314	-7.94077	1.9984e-15	1.58199e-13	yes	2.03234	YES
XLOC_010872	XLOC_010872	RGL3	chr19:11504731-11530018	C	Ovol2	OK	2.53961	5.15522	1.02143	-4.45586	8.35592e-06	0.000145678	yes	2.02993	YES
XLOC_011740	XLOC_011740	IL1RL2	chr2:102803432-102855811	C	Ovol2	OK	0.378708	0.766752	1.01768	-2.73491	0.00623967	0.0414436	yes	2.02466	YES
XLOC_000429	XLOC_000429	GADD45A	chr1:68150859-68154021	C	Ovol2	OK	43.7787	88.6139	1.0173	-7.38612	1.51212e-13	9.40141e-12	yes	2.02413	YES
XLOC_009527	XLOC_009527	C17orf55	chr17:79276623-79283048	C	Ovol2	OK	0.292965	0.592051	1.01499	-2.88812	0.00387548	0.028462	yes	2.02089	YES
XLOC_020700	XLOC_020700	TRIB1	chr8:126442562-126450644	C	Ovol2	OK	2.27784	4.59914	1.0137	-4.89968	9.59927e-07	2.08127e-05	yes	2.01908	YES
XLOC_021514	XLOC_021514	ASS1	chr9:133320093-133376661	C	Ovol2	OK	2.406	4.84389	1.00953	-4.03695	5.41511e-05	0.000744769	yes	2.01326	YES
XLOC_013638	XLOC_013638	SIK1	chr21:44834397-44847002	C	Ovol2	OK	13.1264	26.4021	1.00818	-7.46989	8.01581e-14	5.29822e-12	yes	2.01137	YES
XLOC_021673	XLOC_021673	DDX58	chr9:32455299-32526322	C	Ovol2	OK	10.0675	20.1856	1.00363	-7.2103	5.5822e-13	3.26211e-11	yes	2.00504	YES
XLOC_010126	XLOC_010126	TMEM38A	chr19:16771937-16799816	C	Ovol2	OK	7.77711	15.587	1.00304	-5.34727	8.92894e-08	2.4027e-06	yes	2.00422	YES
XLOC_001842	XLOC_001842	NES	chr1:156638555-156647189	C	Ovol2	OK	2.91774	1.45781	-1.00105	5.5331	3.14617e-08	9.31265e-07	yes	0.499636	YES
XLOC_019466	XLOC_019466	EPDR1	chr7:37960162-37991542	C	Ovol2	OK	18.6769	9.32638	-1.00187	6.87776	6.08025e-12	3.19647e-10	yes	0.499352	YES
XLOC_001248	XLOC_001248	CROCCP3	chr1:16793930-16819196	C	Ovol2	OK	0.31461	0.157027	-1.00256	2.8176	0.00483834	0.0340812	yes	0.499114	YES
XLOC_009080	XLOC_009080	C17orf51	chr17:21431570-21454941	C	Ovol2	OK	4.26802	2.12958	-1.003	6.50373	7.8354e-11	3.59215e-09	yes	0.498961	YES
XLOC_013728	XLOC_013728	GNAZ	chr22:23401592-23484241	C	Ovol2	OK	0.535305	0.266739	-1.00493	2.783	0.00538591	0.0369904	yes	0.498294	YES
XLOC_012369	XLOC_012369	FAM176A	chr2:75719443-75796848	C	Ovol2	OK	8.28951	4.12897	-1.0055	5.24864	1.53226e-07	3.91431e-06	yes	0.498097	YES
XLOC_015203	XLOC_015203	PLCH1	chr3:155197670-155421997	C	Ovol2	OK	0.429765	0.214026	-1.00577	3.03264	0.00242429	0.0192249	yes	0.498004	YES
XLOC_011774	XLOC_011774	FBLN7	chr2:112895961-112945791	C	Ovol2	OK	3.14989	1.56774	-1.00661	4.0251	5.69522e-05	0.000775461	yes	0.497714	YES
XLOC_007086	XLOC_007086	GOLGA8A	chr15:34671269-34729667	C	Ovol2	OK	2.81167	1.39886	-1.00718	5.66765	1.44765e-08	4.52093e-07	yes	0.497518	YES
XLOC_011574	XLOC_011574	PRKCE	chr2:45879042-46415129	C	Ovol2	OK	5.00928	2.48435	-1.01174	6.25101	4.07809e-10	1.67251e-08	yes	0.495948	YES
XLOC_014760	XLOC_014760	OXTR	chr3:8792094-8811300	C	Ovol2	OK	2.91109	1.4421	-1.01339	5.0431	4.58057e-07	1.07348e-05	yes	0.495381	YES
XLOC_019375	XLOC_019375	SDK1	chr7:3341079-4308631	C	Ovol2	OK	0.989916	0.490332	-1.01355	4.83127	1.35667e-06	2.85069e-05	yes	0.495326	YES
XLOC_001294	XLOC_001294	E2F2	chr1:23832919-23857712	C	Ovol2	OK	2.44657	1.20893	-1.01703	5.11119	3.20133e-07	7.7561e-06	yes	0.494133	YES
XLOC_004441	XLOC_004441	TSPAN9	chr12:3186520-3395730	C	Ovol2	OK	8.0486	3.97694	-1.01708	6.62899	3.37983e-11	1.62041e-09	yes	0.494115	YES
XLOC_006796	XLOC_006796	STARD9	chr15:42867856-43013196	C	Ovol2	OK	0.885334	0.437151	-1.01809	5.33886	9.35326e-08	2.50697e-06	yes	0.49377	YES
XLOC_006892	XLOC_006892	CORO2B	chr15:68871572-69020144	C	Ovol2	OK	3.06073	1.50991	-1.01942	4.80862	1.51973e-06	3.15918e-05	yes	0.493315	YES
XLOC_017411	XLOC_017411	LOC730101	chr6:52529198-52533951	C	Ovol2	OK	5.08315	2.5071	-1.01971	5.00411	5.61194e-07	1.29075e-05	yes	0.493215	YES
XLOC_000015	XLOC_000015	SCNN1D	chr1:1210637-1227409	C	Ovol2	OK	3.64634	1.7979	-1.02013	4.14106	3.4571e-05	0.000505605	yes	0.493072	YES
XLOC_015775	XLOC_015775	ZFYVE28	chr4:2271323-2420370	C	Ovol2	OK	4.20239	2.07001	-1.02157	3.82193	0.000132409	0.00160399	yes	0.49258	YES
XLOC_010037	XLOC_010037	ICAM5	chr19:10400654-10407454	C	Ovol2	OK	1.37257	0.674594	-1.02479	3.65324	0.000258948	0.00286421	yes	0.491482	YES
XLOC_008847	XLOC_008847	CBX2	chr17:77751976-77761449	C	Ovol2	OK	3.13093	1.53656	-1.02689	4.55011	5.3619e-06	9.77185e-05	yes	0.490767	YES
XLOC_006322	XLOC_006322	TMEM121	chr14:105992952-105996539	C	Ovol2	OK	1.2923	0.631898	-1.03218	2.87863	0.00399412	0.0291603	yes	0.488971	YES
XLOC_013108	XLOC_013108	RTEL1,TNFRSF6B	chr20:62289646-62367494	C	Ovol2	OK	15.6716	7.64695	-1.0352	4.14192	3.44406e-05	0.000505605	yes	0.487948	YES
XLOC_012862	XLOC_012862	SPTLC3	chr20:12989626-13147411	C	Ovol2	OK	6.10648	2.97805	-1.03597	6.13447	8.54458e-10	3.31462e-08	yes	0.487688	YES
XLOC_000591	XLOC_000591	FAM46C	chr1:118148603-118171011	C	Ovol2	OK	1.66593	0.811632	-1.03743	4.7289	2.25736e-06	4.48479e-05	yes	0.487195	YES
XLOC_001831	XLOC_001831	MEX3A	chr1:156041803-156051789	C	Ovol2	OK	0.295598	0.143645	-1.04113	2.97068	0.00297143	0.0228582	yes	0.485947	YES
XLOC_011908	XLOC_011908	CDCA7	chr2:174219560-174233718	C	Ovol2	OK	23.9315	11.6215	-1.04211	7.11372	1.12954e-12	6.30321e-11	yes	0.485617	YES
XLOC_022909	XLOC_022909	APLN	chrX:128779235-128788933	C	Ovol2	OK	1.79398	0.870591	-1.04309	4.0305	5.56592e-05	0.000760136	yes	0.485287	YES
XLOC_022499	XLOC_022499	SPANXF1	chrX:140084755-140085871	C	Ovol2	OK	20.2103	9.77303	-1.04821	4.42243	9.75958e-06	0.000165901	yes	0.483568	YES
XLOC_002529	XLOC_002529	KAZALD1	chr10:102820998-102825351	C	Ovol2	OK	1.64255	0.793915	-1.04888	3.75039	0.000176558	0.00204597	yes	0.483343	YES
XLOC_010740	XLOC_010740	DIRAS1	chr19:2714564-2721390	C	Ovol2	OK	0.361093	0.174024	-1.05309	2.6963	0.00701144	0.0453744	yes	0.481935	YES
XLOC_001843	XLOC_001843	CRABP2	chr1:156669399-156675608	C	Ovol2	OK	4.15007	1.99745	-1.05497	3.77507	0.000159966	0.00188579	yes	0.481307	YES
XLOC_023000	XLOC_023000	GABRE	chrX:151121595-151143151	C	Ovol2	OK	4.13445	1.98837	-1.05611	5.24378	1.57316e-07	4.01125e-06	yes	0.480927	YES
XLOC_019936	XLOC_019936	ETV1	chr7:13930855-14031050	C	Ovol2	OK	3.64368	1.75158	-1.05674	5.51846	3.41976e-08	1.00569e-06	yes	0.480717	YES
XLOC_005184	XLOC_005184	DDN	chr12:49388932-49393088	C	Ovol2	OK	0.413037	0.198364	-1.05812	2.90293	0.00369687	0.027342	yes	0.480257	YES
XLOC_013841	XLOC_013841	SYNGR1	chr22:39745953-39781593	C	Ovol2	OK	3.97568	1.90682	-1.06003	3.54908	0.000386574	0.0040458	yes	0.479622	YES
XLOC_006849	XLOC_006849	CGNL1	chr15:57668704-57842921	C	Ovol2	OK	0.249153	0.119473	-1.06035	3.00326	0.00267108	0.020825	yes	0.479516	YES
XLOC_015418	XLOC_015418	SOD3	chr4:24797084-24802467	C	Ovol2	OK	4.99079	2.39253	-1.06073	4.40711	1.0476e-05	0.000176974	yes	0.479389	YES
XLOC_019454	XLOC_019454	LOC441208	chr7:32767561-32769595	C	Ovol2	OK	0.916665	0.438077	-1.06521	2.94401	0.0032399	0.0245423	yes	0.477903	YES
XLOC_014603	XLOC_014603	CHST2	chr3:142838667-142841812	C	Ovol2	OK	2.51186	1.20014	-1.06555	4.49202	7.05506e-06	0.000125243	yes	0.47779	YES
XLOC_009429	XLOC_009429	AXIN2	chr17:63524682-63557740	C	Ovol2	OK	0.674796	0.322376	-1.06571	3.47453	0.000511743	0.00513857	yes	0.477737	YES
XLOC_013088	XLOC_013088	SLCO4A1	chr20:61273796-61303647	C	Ovol2	OK	2.32252	1.10858	-1.06697	4.06324	4.83968e-05	0.000673387	yes	0.47732	YES
XLOC_016179	XLOC_016179	IRX1	chr5:3596167-3601517	C	Ovol2	OK	1.93605	0.922632	-1.06929	3.59643	0.000322619	0.00345263	yes	0.476553	YES
XLOC_003940	XLOC_003940	WT1	chr11:32409321-32457081	C	Ovol2	OK	4.29991	2.04825	-1.06992	4.85478	1.20521e-06	2.56811e-05	yes	0.476345	YES
XLOC_002266	XLOC_002266	VIM	chr10:17270257-17279592	C	Ovol2	OK	1188.61	565.952	-1.07053	6.38692	1.6926e-10	7.33964e-09	yes	0.476144	YES
XLOC_009295	XLOC_009295	C1QL1	chr17:43037060-43045644	C	Ovol2	OK	1.2668	0.602149	-1.07299	2.97868	0.00289492	0.022358	yes	0.475333	YES
XLOC_020126	XLOC_020126	CACNA2D1	chr7:81579417-82073031	C	Ovol2	OK	0.79025	0.375475	-1.07359	3.51906	0.000433077	0.0044572	yes	0.475135	YES
XLOC_017297	XLOC_017297	HLA-DPB1	chr6:33043759-33054976	C	Ovol2	OK	1.80583	0.857805	-1.07394	3.37722	0.000732235	0.007051	yes	0.47502	YES
XLOC_003697	XLOC_003697	GRAMD1B	chr11:123396527-123493518	C	Ovol2	OK	1.02531	0.486981	-1.07413	3.47508	0.000510702	0.00513189	yes	0.474957	YES
XLOC_011534	XLOC_011534	FAM179A	chr2:29204163-29275096	C	Ovol2	OK	0.689273	0.327188	-1.07495	3.26259	0.00110398	0.00993507	yes	0.474688	YES
XLOC_020723	XLOC_020723	LY6K	chr8:143781528-143785584	C	Ovol2	OK	2.66321	1.26181	-1.07767	3.61543	0.000299855	0.0032352	yes	0.473793	YES
XLOC_006184	XLOC_006184	EML1	chr14:100259744-100408395	C	Ovol2	OK	0.467391	0.221026	-1.08042	3.19002	0.00142265	0.0123459	yes	0.472891	YES
XLOC_016710	XLOC_016710	DAB2	chr5:39371779-39425335	C	Ovol2	OK	6.8472	3.2376	-1.08059	6.80083	1.04019e-11	5.36486e-10	yes	0.472835	YES
XLOC_019353	XLOC_019353	FAM20C	chr7:192968-300711	C	Ovol2	OK	19.6407	9.28194	-1.08135	7.49833	6.4615e-14	4.33398e-12	yes	0.472586	YES
XLOC_005724	XLOC_005724	GJA3	chr13:20712394-20735183	C	Ovol2	OK	1.36829	0.646365	-1.08195	4.48086	7.43433e-06	0.000131462	yes	0.47239	YES
XLOC_006522	XLOC_006522	DPF3	chr14:73136659-73360809	C	Ovol2	OK	2.38109	1.12177	-1.08584	4.18967	2.79361e-05	0.000417081	yes	0.471118	YES
XLOC_000970	XLOC_000970	DYRK3	chr1:206808880-206822542	C	Ovol2	OK	5.64003	2.65679	-1.08602	4.93839	7.87717e-07	1.74399e-05	yes	0.471059	YES
XLOC_013745	XLOC_013745	ADORA2A	chr22:24823529-24890783	C	Ovol2	OK	2.02117	0.948214	-1.09191	4.13258	3.58719e-05	0.000521829	yes	0.46914	YES
XLOC_021463	XLOC_021463	OLFML2A	chr9:127539436-127577159	C	Ovol2	OK	6.44159	3.02077	-1.0925	7.36965	1.70974e-13	1.05818e-11	yes	0.468948	YES
XLOC_015176	XLOC_015176	PLSCR4	chr3:145910123-145968966	C	Ovol2	OK	1.9969	0.933589	-1.0969	3.68247	0.000230982	0.00259493	yes	0.46752	YES
XLOC_016646	XLOC_016646	TERT	chr5:1253286-1295162	C	Ovol2	OK	0.63842	0.298034	-1.09903	3.40338	0.000665567	0.00646388	yes	0.46683	YES
XLOC_005770	XLOC_005770	SMAD9	chr13:37418967-37494409	C	Ovol2	OK	0.705489	0.329314	-1.09916	3.43547	0.000591519	0.00581106	yes	0.466788	YES
XLOC_013957	XLOC_013957	SCARF2	chr22:20778873-20792146	C	Ovol2	OK	3.00236	1.39952	-1.10117	4.78512	1.70885e-06	3.50945e-05	yes	0.466138	YES
XLOC_010314	XLOC_010314	ZNF546	chr19:40502942-40523514	C	Ovol2	OK	0.64083	0.298634	-1.10156	3.5465	0.000390387	0.00407944	yes	0.466012	YES
XLOC_020867	XLOC_020867	CLU	chr8:27454450-27472327	C	Ovol2	OK	6.83687	3.18301	-1.10294	6.17981	6.41781e-10	2.57772e-08	yes	0.465567	YES
XLOC_012342	XLOC_012342	CYP26B1	chr2:72356366-72374963	C	Ovol2	OK	3.7046	1.71606	-1.11022	5.96759	2.40779e-09	8.74253e-08	yes	0.463223	YES
XLOC_017561	XLOC_017561	EYA4	chr6:133562494-133853258	C	Ovol2	OK	0.384107	0.177844	-1.1109	2.9217	0.00348132	0.0259735	yes	0.463005	YES
XLOC_022771	XLOC_022771	RGAG4	chrX:71130937-71363424	C	Ovol2	OK	2.28937	1.0599	-1.11102	3.78529	0.000153527	0.00182092	yes	0.462967	YES
XLOC_021527	XLOC_021527	NTNG2	chr9:135037333-135118220	C	Ovol2	OK	1.24491	0.575859	-1.11226	3.82571	0.000130398	0.0015879	yes	0.462569	YES
XLOC_009287	XLOC_009287	FAM171A2	chr17:42431100-42441235	C	Ovol2	OK	1.86006	0.858806	-1.11495	4.0926	4.26557e-05	0.000606454	yes	0.461707	YES
XLOC_020130	XLOC_020130	SEMA3D	chr7:84624871-84751247	C	Ovol2	OK	1.2833	0.590965	-1.11871	4.82367	1.40942e-06	2.94786e-05	yes	0.460505	YES
XLOC_013890	XLOC_013890	RIBC2	chr22:45809573-45828295	C	Ovol2	OK	1.43997	0.662059	-1.121	3.28955	0.00100348	0.00912107	yes	0.459775	YES
XLOC_011072	XLOC_011072	DPF1	chr19:38701648-38720317	C	Ovol2	OK	2.48228	1.14067	-1.12179	4.03537	5.45161e-05	0.000747524	yes	0.459523	YES
XLOC_011808	XLOC_011808	GLI2	chr2:121554866-121750229	C	Ovol2	OK	1.96172	0.900823	-1.1228	5.73295	9.86961e-09	3.18447e-07	yes	0.459202	YES
XLOC_000087	XLOC_000087	TNFRSF1B	chr1:12227059-12269277	C	Ovol2	OK	1.93535	0.888386	-1.12333	4.8041	1.55451e-06	3.21187e-05	yes	0.459033	YES
XLOC_002393	XLOC_002393	COL13A1	chr10:71561643-71718904	C	Ovol2	OK	46.4477	21.2189	-1.13026	8.34228	0	0	yes	0.456833	YES
XLOC_004979	XLOC_004979	NINJ2	chr12:673461-772755	C	Ovol2	OK	3.60212	1.6401	-1.13506	3.86662	0.000110353	0.00137221	yes	0.455316	YES
XLOC_000610	XLOC_000610	LIX1L	chr1:145477084-145499091	C	Ovol2	OK	12.8354	5.84004	-1.13607	6.05291	1.42254e-09	5.30664e-08	yes	0.454997	YES
XLOC_015350	XLOC_015350	NAT8L	chr4:2061238-2070816	C	Ovol2	OK	0.392232	0.178249	-1.13782	3.42845	0.000607033	0.0059463	yes	0.454446	YES
XLOC_019382	XLOC_019382	SLC29A4	chr7:5322560-5343704	C	Ovol2	OK	0.592209	0.268813	-1.1395	3.13737	0.00170468	0.0142661	yes	0.453917	YES
XLOC_019698	XLOC_019698	PRKAR2B	chr7:106685177-106802256	C	Ovol2	OK	1.28009	0.579588	-1.14315	4.12718	3.67247e-05	0.000530831	yes	0.45277	YES
XLOC_014495	XLOC_014495	GRAMD1C	chr3:113557680-113666021	C	Ovol2	OK	1.29037	0.583985	-1.14378	4.24415	2.19421e-05	0.000336825	yes	0.452572	YES
XLOC_019477	XLOC_019477	HECW1	chr7:43152197-43602938	C	Ovol2	OK	0.278076	0.124605	-1.15812	3.34691	0.000817169	0.00772143	yes	0.448096	YES
XLOC_015229	XLOC_015229	GOLIM4	chr3:167727653-167813417	C	Ovol2	OK	17.0458	7.63798	-1.15815	8.18977	2.22045e-16	1.93805e-14	yes	0.448087	YES
XLOC_015706	XLOC_015706	CPE	chr4:166300096-166419482	C	Ovol2	OK	3.11771	1.396	-1.15919	4.8285	1.37564e-06	2.88457e-05	yes	0.447764	YES
XLOC_012698	XLOC_012698	TNS1	chr2:218664511-218808796	C	Ovol2	OK	0.214278	0.0953007	-1.16892	3.53447	0.000408594	0.00423718	yes	0.444754	YES
XLOC_007292	XLOC_007292	CSPG4	chr15:75966662-76005189	C	Ovol2	OK	3.63469	1.61289	-1.17219	7.40043	1.35669e-13	8.71355e-12	yes	0.443747	YES
XLOC_021928	XLOC_021928	STOM	chr9:124101352-124132545	C	Ovol2	OK	9.87446	4.375	-1.17442	7.18792	6.57918e-13	3.79585e-11	yes	0.443062	YES
XLOC_022849	XLOC_022849	MORC4	chrX:106183963-106243474	C	Ovol2	OK	62.4047	27.6197	-1.17596	9.50948	0	0	yes	0.442589	YES
XLOC_004732	XLOC_004732	SLC16A7	chr12:60083125-60175408	C	Ovol2	OK	1.90797	0.837473	-1.18792	4.78138	1.74099e-06	3.5647e-05	yes	0.438935	YES
XLOC_020382	XLOC_020382	SMARCD3	chr7:150936058-150974231	C	Ovol2	OK	6.24079	2.73448	-1.19046	5.18535	2.15608e-07	5.36695e-06	yes	0.438163	YES
XLOC_002724	XLOC_002724	ARMC4	chr10:28101096-28287977	C	Ovol2	OK	1.90845	0.831148	-1.19923	4.98864	6.08068e-07	1.38221e-05	yes	0.435508	YES
XLOC_012912	XLOC_012912	ID1	chr20:30193091-30194313	C	Ovol2	OK	147.241	63.9272	-1.20368	9.18457	0	0	yes	0.434166	YES
XLOC_014857	XLOC_014857	TMEM158	chr3:45265955-45267814	C	Ovol2	OK	28.3874	12.2777	-1.20921	8.13589	4.44089e-16	3.73254e-14	yes	0.432505	YES
XLOC_017393	XLOC_017393	SLC25A27	chr6:46620678-46645927	C	Ovol2	OK	0.957736	0.413474	-1.21183	3.79665	0.000146666	0.00174869	yes	0.431721	YES
XLOC_017914	XLOC_017914	TRERF1	chr6:42192668-42419783	C	Ovol2	OK	10.5983	4.57027	-1.21348	8.88449	0	0	yes	0.431227	YES
XLOC_019493	XLOC_019493	IGFBP1	chr7:45927958-45933267	C	Ovol2	OK	22.2517	9.58761	-1.21467	7.66508	1.77636e-14	1.25321e-12	yes	0.430872	YES
XLOC_000446	XLOC_000446	AK5	chr1:77747741-78025654	C	Ovol2	OK	0.759795	0.326017	-1.22066	3.6037	0.000313724	0.00336882	yes	0.429086	YES
XLOC_017888	XLOC_017888	MDGA1	chr6:37600283-37665766	C	Ovol2	OK	1.28187	0.549561	-1.2219	5.8959	3.72648e-09	1.30102e-07	yes	0.428718	YES
XLOC_015618	XLOC_015618	UGT8	chr4:115519610-115598202	C	Ovol2	OK	3.3462	1.43396	-1.22252	5.48068	4.23688e-08	1.1995e-06	yes	0.428534	YES
XLOC_022667	XLOC_022667	NDP	chrX:43808023-43832921	C	Ovol2	OK	1.14663	0.490149	-1.2261	3.57189	0.000354409	0.00374661	yes	0.427471	YES
XLOC_010258	XLOC_010258	APLP1	chr19:36359400-36370699	C	Ovol2	OK	3.63256	1.55073	-1.22804	5.10001	3.39637e-07	8.17049e-06	yes	0.426897	YES
XLOC_009050	XLOC_009050	RASD1	chr17:17397752-17399709	C	Ovol2	OK	3.7651	1.60344	-1.23152	4.86906	1.12131e-06	2.39307e-05	yes	0.425869	YES
XLOC_013742	XLOC_013742	SUSD2	chr22:24577443-24585074	C	Ovol2	OK	14.8029	6.28671	-1.2355	8.50845	0	0	yes	0.424695	YES
XLOC_000185	XLOC_000185	MAN1C1	chr1:25943958-26111258	C	Ovol2	OK	0.373348	0.158428	-1.23669	3.00506	0.00265531	0.0207191	yes	0.424345	YES
XLOC_015616	XLOC_015616	ANK2	chr4:113739238-114304896	C	Ovol2	OK	0.400249	0.169022	-1.24369	3.32626	0.000880188	0.00819183	yes	0.422291	YES
XLOC_015637	XLOC_015637	SPRY1	chr4:124317955-124324909	C	Ovol2	OK	2.69767	1.13838	-1.24473	4.43523	9.19721e-06	0.000157918	yes	0.421987	YES
XLOC_005829	XLOC_005829	NEK3	chr13:52706778-52733996	C	Ovol2	OK	0.554313	0.233575	-1.24681	3.08606	0.00202829	0.0166871	yes	0.421379	YES
XLOC_000404	XLOC_000404	NFIA	chr1:61542945-61928460	C	Ovol2	OK	1.02744	0.432088	-1.24966	5.18558	2.15344e-07	5.36695e-06	yes	0.420547	YES
XLOC_002897	XLOC_002897	HTR7	chr10:92500575-92617671	C	Ovol2	OK	1.95226	0.819258	-1.25276	4.30289	1.68586e-05	0.00026879	yes	0.419645	YES
XLOC_022592	XLOC_022592	ARSE	chrX:2852672-2882494	C	Ovol2	OK	1.17987	0.493735	-1.25682	3.85241	0.00011696	0.0014425	yes	0.418465	YES
XLOC_021723	XLOC_021723	GNE	chr9:36214438-36277053	C	Ovol2	OK	8.57789	3.56964	-1.26484	8.54211	0	0	yes	0.416146	YES
XLOC_003271	XLOC_003271	MDK	chr11:46402617-46405375	C	Ovol2	OK	15.8442	6.58409	-1.26689	5.7818	7.39066e-09	2.44845e-07	yes	0.415555	YES
XLOC_004416	XLOC_004416	ADAMTS8	chr11:130274817-130298539	C	Ovol2	OK	0.404458	0.167494	-1.27188	3.32143	0.000895589	0.0083181	yes	0.41412	YES
XLOC_007534	XLOC_007534	C16orf45	chr16:15528324-15682116	C	Ovol2	OK	2.55437	1.05653	-1.27364	4.91948	8.67729e-07	1.90872e-05	yes	0.413615	YES
XLOC_009318	XLOC_009318	COPZ2	chr17:46103532-46115152	C	Ovol2	OK	5.17669	2.13624	-1.27696	4.49999	6.79567e-06	0.00012159	yes	0.412664	YES
XLOC_006353	XLOC_006353	SALL2	chr14:21989231-22005337	C	Ovol2	OK	0.203165	0.0837456	-1.27857	2.96031	0.00307325	0.0235218	yes	0.412204	YES
XLOC_008666	XLOC_008666	ITGB3	chr17:45331207-45390077	C	Ovol2	OK	2.6327	1.08488	-1.27901	6.30314	2.9168e-10	1.21453e-08	yes	0.412078	YES
XLOC_022280	XLOC_022280	GPR173	chrX:53078505-53109796	C	Ovol2	OK	0.608167	0.250133	-1.28177	3.93508	8.31689e-05	0.00107035	yes	0.411291	YES
XLOC_015300	XLOC_015300	LRRC15	chr3:194075975-194090472	C	Ovol2	OK	0.18575	0.0763679	-1.28233	3.02743	0.00246639	0.0195133	yes	0.411131	YES
XLOC_007831	XLOC_007831	CRISPLD2	chr16:84853586-84943116	C	Ovol2	OK	5.02886	2.064	-1.28479	7.4767	7.61613e-14	5.0586e-12	yes	0.410431	YES
XLOC_001293	XLOC_001293	ASAP3	chr1:23755055-23810750	C	Ovol2	OK	3.73108	1.52947	-1.28656	6.72921	1.7059e-11	8.47721e-10	yes	0.409927	YES
XLOC_019607	XLOC_019607	STEAP2	chr7:89840999-89866992	C	Ovol2	OK	0.59886	0.245437	-1.28686	3.1444	0.00166426	0.0140226	yes	0.409842	YES
XLOC_022802	XLOC_022802	ZCCHC5	chrX:77911565-77914825	C	Ovol2	OK	0.773569	0.316959	-1.28723	3.73728	0.000186021	0.00214467	yes	0.409737	YES
XLOC_007715	XLOC_007715	GPR56	chr16:57653909-57698944	C	Ovol2	OK	5.59973	2.2914	-1.28913	6.66927	2.57074e-11	1.25012e-09	yes	0.409198	YES
XLOC_015970	XLOC_015970	FAM13A	chr4:89630939-89978323	C	Ovol2	OK	0.764322	0.312656	-1.28961	4.11759	3.82854e-05	0.000547578	yes	0.409062	YES
XLOC_003327	XLOC_003327	RTN4RL2	chr11:57228338-57244384	C	Ovol2	OK	3.02251	1.23568	-1.29045	4.20024	2.66628e-05	0.000400265	yes	0.408823	YES
XLOC_019448	XLOC_019448	AQP1	chr7:30951414-30965131	C	Ovol2	OK	30.388	12.3764	-1.29591	9.51374	0	0	yes	0.407279	YES
XLOC_012504	XLOC_012504	CCDC74B	chr2:130887195-130902631	C	Ovol2	OK	1.25597	0.509078	-1.30284	3.64505	0.000267337	0.0029498	yes	0.405328	YES
XLOC_003634	XLOC_003634	DIXDC1	chr11:111807926-111893307	C	Ovol2	OK	0.916664	0.370598	-1.30654	4.14114	3.45589e-05	0.000505605	yes	0.404289	YES
XLOC_007322	XLOC_007322	MEX3B	chr15:82334127-82338361	C	Ovol2	OK	0.291627	0.117642	-1.30972	2.95175	0.0031598	0.0240491	yes	0.403399	YES
XLOC_006477	XLOC_006477	GPR135	chr14:59930239-59932059	C	Ovol2	OK	0.580339	0.231747	-1.32435	2.95881	0.00308825	0.0235704	yes	0.399329	YES
XLOC_007222	XLOC_007222	RBPMS2	chr15:65032094-65067770	C	Ovol2	OK	2.81946	1.12284	-1.32826	4.95332	7.29591e-07	1.63122e-05	yes	0.398248	YES
XLOC_001292	XLOC_001292	TCEA3	chr1:23707554-23751261	C	Ovol2	OK	10.191	4.05569	-1.32928	6.94671	3.73901e-12	2.01227e-10	yes	0.397967	YES
XLOC_016030	XLOC_016030	PRSS12	chr4:119201192-119273922	C	Ovol2	OK	0.674565	0.267464	-1.33462	4.27159	1.9408e-05	0.000303398	yes	0.396496	YES
XLOC_002704	XLOC_002704	C10orf114	chr10:21783420-21786213	C	Ovol2	OK	1.8989	0.74994	-1.34032	4.47403	7.67582e-06	0.000135206	yes	0.394933	YES
XLOC_012179	XLOC_012179	OSR1	chr2:19551245-19558372	C	Ovol2	OK	7.21668	2.82604	-1.35256	6.61544	3.70457e-11	1.74538e-09	yes	0.391597	YES
XLOC_003392	XLOC_003392	ASRGL1	chr11:62104773-62160887	C	Ovol2	OK	0.945181	0.369312	-1.35575	3.24374	0.00117973	0.0105609	yes	0.390732	YES
XLOC_020018	XLOC_020018	GLI3	chr7:42000547-42276618	C	Ovol2	OK	0.995553	0.388026	-1.35934	5.84067	5.19899e-09	1.75656e-07	yes	0.389761	YES
XLOC_001998	XLOC_001998	GLT25D2	chr1:183904965-184006863	C	Ovol2	OK	3.23123	1.25625	-1.36296	7.19423	6.28164e-13	3.63961e-11	yes	0.388784	YES
XLOC_011496	XLOC_011496	FAM59B	chr2:26395959-26412532	C	Ovol2	OK	0.35362	0.136643	-1.37178	3.40539	0.000660692	0.00642571	yes	0.386414	YES
XLOC_010410	XLOC_010410	NPAS1	chr19:47524142-47549017	C	Ovol2	OK	1.1447	0.442206	-1.37218	3.96499	7.34003e-05	0.000968429	yes	0.386307	YES
XLOC_000422	XLOC_000422	PDE4B	chr1:66258192-66840262	C	Ovol2	OK	1.17561	0.453079	-1.37558	4.91296	8.97099e-07	1.95751e-05	yes	0.385398	YES
XLOC_003158	XLOC_003158	PPFIBP2	chr11:7535000-7674991	C	Ovol2	OK	0.363355	0.139988	-1.37608	3.48423	0.000493557	0.00497798	yes	0.385264	YES
XLOC_007387	XLOC_007387	PCSK6	chr15:101844132-102030187	C	Ovol2	OK	0.230471	0.0886632	-1.37818	2.67216	0.00753637	0.0480858	yes	0.384704	YES
XLOC_003161	XLOC_003161	TUB	chr11:8060179-8190590	C	Ovol2	OK	0.811005	0.309641	-1.38911	5.07249	3.92643e-07	9.34655e-06	yes	0.3818	YES
XLOC_017967	XLOC_017967	GSTA4	chr6:52842745-52860178	C	Ovol2	OK	2.72342	1.03767	-1.39207	4.51619	6.29608e-06	0.000113097	yes	0.381018	YES
XLOC_015768	XLOC_015768	FAM53A	chr4:1641607-1685988	C	Ovol2	OK	0.935412	0.356381	-1.39218	4.18355	2.86989e-05	0.000427065	yes	0.380989	YES
XLOC_021574	XLOC_021574	MAMDC4	chr9:139746818-139755251	C	Ovol2	OK	2.41777	0.918091	-1.39697	6.14766	7.86359e-10	3.07674e-08	yes	0.379726	YES
XLOC_011563	XLOC_011563	PKDCC	chr2:42275160-42285668	C	Ovol2	OK	3.48777	1.31693	-1.40513	6.08331	1.17725e-09	4.45262e-08	yes	0.377584	YES
XLOC_018113	XLOC_018113	CTGF	chr6:132269316-132272518	C	Ovol2	OK	97.6905	36.8566	-1.4063	11.2903	0	0	yes	0.377278	YES
XLOC_016517	XLOC_016517	PPARGC1B	chr5:149109814-149234585	C	Ovol2	OK	0.272133	0.101892	-1.41728	4.12754	3.66666e-05	0.000530555	yes	0.374418	YES
XLOC_005392	XLOC_005392	IKBIP	chr12:99007181-99038589	C	Ovol2	OK	40.6577	15.2055	-1.41893	8.4563	0	0	yes	0.37399	YES
XLOC_003710	XLOC_003710	NRGN	chr11:124609828-124617102	C	Ovol2	OK	24.545	9.17012	-1.42042	8.04792	8.88178e-16	7.32936e-14	yes	0.373604	YES
XLOC_010319	XLOC_010319	LTBP4	chr19:41099071-41135725	C	Ovol2	OK	17.1973	6.41136	-1.42348	10.4452	0	0	yes	0.372812	YES
XLOC_015110	XLOC_015110	KLF15	chr3:126061477-126076236	C	Ovol2	OK	0.726763	0.267382	-1.44258	3.93554	8.30106e-05	0.00106992	yes	0.367909	YES
XLOC_021046	XLOC_021046	FBXO43	chr8:101145587-101158099	C	Ovol2	OK	1.40223	0.512455	-1.45223	4.34052	1.42146e-05	0.000231237	yes	0.365456	YES
XLOC_001364	XLOC_001364	MARCKSL1	chr1:32799439-32801834	C	Ovol2	OK	27.1394	9.89727	-1.45529	9.46712	0	0	yes	0.364682	YES
XLOC_010826	XLOC_010826	MYO1F	chr19:8585673-8642331	C	Ovol2	OK	0.59421	0.216612	-1.45586	4.35445	1.33403e-05	0.000217796	yes	0.364538	YES
XLOC_004406	XLOC_004406	KIRREL3	chr11:126293395-126870766	C	Ovol2	OK	0.315096	0.113616	-1.47163	3.34064	0.000835859	0.00786739	yes	0.360575	YES
XLOC_010189	XLOC_010189	LOC400680	chr19:21666516-21686040	C	Ovol2	OK	0.150908	0.0543743	-1.47267	2.67862	0.00739272	0.0473691	yes	0.360315	YES
XLOC_004723	XLOC_004723	ARHGEF25	chr12:58003962-58011026	C	Ovol2	OK	0.510214	0.181148	-1.49393	3.52049	0.000430745	0.00444251	yes	0.355044	YES
XLOC_004466	XLOC_004466	LEPREL2	chr12:6937571-6949018	C	Ovol2	OK	1.66913	0.591365	-1.49698	5.29681	1.17841e-07	3.07381e-06	yes	0.354294	YES
XLOC_003971	XLOC_003971	LRP4	chr11:46878267-46940173	C	Ovol2	OK	0.626414	0.221624	-1.499	5.59523	2.2033e-08	6.69646e-07	yes	0.353799	YES
XLOC_009627	XLOC_009627	ANKRD30B	chr18:14748238-14852737	C	Ovol2	OK	0.222104	0.0782514	-1.50505	3.47675	0.000507522	0.00510748	yes	0.352318	YES
XLOC_003260	XLOC_003260	CD82	chr11:44587140-44641315	C	Ovol2	OK	55.4315	19.3093	-1.52141	11.2912	0	0	yes	0.348345	YES
XLOC_011126	XLOC_011126	ATP1A3	chr19:42470733-42498382	C	Ovol2	OK	3.21023	1.11671	-1.52342	7.17495	7.23421e-13	4.12138e-11	yes	0.34786	YES
XLOC_019791	XLOC_019791	TBXAS1	chr7:139478046-139720125	C	Ovol2	OK	1.54639	0.536886	-1.52622	3.92627	8.62748e-05	0.0011051	yes	0.347186	YES
XLOC_011637	XLOC_011637	VAX2	chr2:71127719-71160575	C	Ovol2	OK	0.688922	0.23854	-1.53011	3.10487	0.00190364	0.0157568	yes	0.346251	YES
XLOC_017528	XLOC_017528	GJA1	chr6:121756744-121770873	C	Ovol2	OK	1.2534	0.432698	-1.53441	5.06905	3.99816e-07	9.46764e-06	yes	0.34522	YES
XLOC_003231	XLOC_003231	DEPDC7	chr11:33037409-33055128	C	Ovol2	OK	0.429128	0.148132	-1.53452	3.01329	0.00258434	0.0202465	yes	0.345194	YES
XLOC_011388	XLOC_011388	IL11	chr19:55875756-55881814	C	Ovol2	OK	58.9259	20.3013	-1.53733	11.8548	0	0	yes	0.344522	YES
XLOC_001491	XLOC_001491	SLC1A7	chr1:53552854-53608289	C	Ovol2	OK	1.30069	0.446625	-1.54214	4.98525	6.18807e-07	1.39729e-05	yes	0.343376	YES
XLOC_002095	XLOC_002095	BATF3	chr1:212859758-212873327	C	Ovol2	OK	3.47148	1.1906	-1.54386	4.83204	1.35138e-06	2.85069e-05	yes	0.342967	YES
XLOC_017567	XLOC_017567	PDE7B	chr6:136172833-136516709	C	Ovol2	OK	2.90389	0.995526	-1.54446	7.82426	5.10703e-15	3.84184e-13	yes	0.342824	YES
XLOC_014635	XLOC_014635	PTX3	chr3:156977531-157221415	C	Ovol2	OK	42.8158	14.5565	-1.55648	11.4132	0	0	yes	0.33998	YES
XLOC_012530	XLOC_012530	ZEB2	chr2:145141941-145277958	C	Ovol2	OK	1.34141	0.450689	-1.57354	5.94046	2.8423e-09	1.01844e-07	yes	0.335983	YES
XLOC_022364	XLOC_022364	KLHL4	chrX:86772714-86925050	C	Ovol2	OK	9.4927	3.18935	-1.57356	7.81923	5.32907e-15	3.98685e-13	yes	0.335978	YES
XLOC_015361	XLOC_015361	HGFAC	chr4:3443725-3451213	C	Ovol2	OK	0.260718	0.0871276	-1.58129	2.79406	0.0052051	0.0360308	yes	0.334183	YES
XLOC_010770	XLOC_010770	SEMA6B	chr19:4542599-4559771	C	Ovol2	OK	8.62636	2.86498	-1.59023	9.84358	0	0	yes	0.332119	YES
XLOC_002933	XLOC_002933	LOXL4	chr10:100007442-100028007	C	Ovol2	OK	34.2443	11.2999	-1.59955	12.3213	0	0	yes	0.32998	YES
XLOC_013257	XLOC_013257	GDF5	chr20:34021148-34026027	C	Ovol2	OK	1.3078	0.430521	-1.60299	5.06024	4.18735e-07	9.86418e-06	yes	0.329194	YES
XLOC_010475	XLOC_010475	RCN3	chr19:50030874-50046890	C	Ovol2	OK	4.45533	1.46126	-1.60831	6.74993	1.47917e-11	7.43189e-10	yes	0.327982	YES
XLOC_001053	XLOC_001053	DUSP5P	chr1:228780656-228788159	C	Ovol2	OK	0.440474	0.144443	-1.60855	3.61241	0.00030337	0.00326536	yes	0.327928	YES
XLOC_011860	XLOC_011860	LYPD6B	chr2:149894980-150071772	C	Ovol2	OK	1.65709	0.542104	-1.61201	4.66699	3.05646e-06	5.91148e-05	yes	0.327142	YES
XLOC_008888	XLOC_008888	FAM101B	chr17:289770-295731	C	Ovol2	OK	0.483035	0.157858	-1.6135	4.20093	2.65823e-05	0.000399497	yes	0.326805	YES
XLOC_003958	XLOC_003958	TP53I11	chr11:44785975-44972608	C	Ovol2	OK	2.15418	0.701212	-1.61922	6.34582	2.21251e-10	9.29799e-09	yes	0.325511	YES
XLOC_004016	XLOC_004016	SLC43A1	chr11:57252003-57283192	C	Ovol2	OK	5.23886	1.69757	-1.62578	6.56255	5.28944e-11	2.45805e-09	yes	0.324035	YES
XLOC_010594	XLOC_010594	CACNG7	chr19:54415990-54446969	C	Ovol2	OK	3.7755	1.22128	-1.62828	6.74519	1.52824e-11	7.65021e-10	yes	0.323474	YES
XLOC_007516	XLOC_007516	CIITA	chr16:10971054-11018840	C	Ovol2	OK	1.05955	0.34169	-1.63269	5.90794	3.4641e-09	1.22195e-07	yes	0.322486	YES
XLOC_012379	XLOC_012379	C2orf89	chr2:85048795-85108252	C	Ovol2	OK	2.14523	0.682095	-1.65309	5.30597	1.12075e-07	2.93464e-06	yes	0.317958	YES
XLOC_017128	XLOC_017128	RNF182	chr6:13924676-13980240	C	Ovol2	OK	2.67443	0.833018	-1.68281	6.45091	1.11181e-10	4.97972e-09	yes	0.311475	YES
XLOC_010776	XLOC_010776	PTPRS	chr19:5205518-5340814	C	Ovol2	OK	7.84459	2.4351	-1.68772	10.8805	0	0	yes	0.310417	YES
XLOC_001054	XLOC_001054	RHOU	chr1:228870868-228882411	C	Ovol2	OK	0.936331	0.290303	-1.68946	5.57245	2.51176e-08	7.5664e-07	yes	0.310043	YES
XLOC_009293	XLOC_009293	GFAP	chr17:42982992-42992914	C	Ovol2	OK	0.751088	0.229825	-1.70845	4.48019	7.4578e-06	0.000131706	yes	0.305989	YES
XLOC_009087	XLOC_009087	VTN	chr17:26694298-26697373	C	Ovol2	OK	1.05422	0.322353	-1.70946	4.41022	1.03263e-05	0.000174663	yes	0.305774	YES
XLOC_003688	XLOC_003688	GRIK4	chr11:120531027-120856969	C	Ovol2	OK	1.4537	0.43691	-1.73432	5.84374	5.10423e-09	1.72884e-07	yes	0.300551	YES
XLOC_012021	XLOC_012021	IGFBP2	chr2:217498126-217529158	C	Ovol2	OK	1.02845	0.309095	-1.73436	4.11971	3.79352e-05	0.000545434	yes	0.300542	YES
XLOC_002305	XLOC_002305	ZEB1	chr10:31608100-31818742	C	Ovol2	OK	8.13506	2.44447	-1.73463	11.1775	0	0	yes	0.300486	YES
XLOC_010106	XLOC_010106	SYDE1	chr19:15218213-15236577	C	Ovol2	OK	32.7768	9.84399	-1.73536	11.0067	0	0	yes	0.300334	YES
XLOC_020465	XLOC_020465	LPL	chr8:19796581-19824770	C	Ovol2	OK	0.350285	0.104662	-1.74279	4.04952	5.13224e-05	0.000708329	yes	0.298791	YES
XLOC_017020	XLOC_017020	FAM196B	chr5:169064250-169510386	C	Ovol2	OK	3.00397	0.891203	-1.75305	5.74824	9.01763e-09	2.94446e-07	yes	0.296674	YES
XLOC_013386	XLOC_013386	EEF1A2	chr20:62119365-62130505	C	Ovol2	OK	12.4411	3.63627	-1.77458	9.87438	0	0	yes	0.292279	YES
XLOC_012657	XLOC_012657	MPP4	chr2:202509596-202563417	C	Ovol2	OK	1.1653	0.339358	-1.77982	5.27003	1.364e-07	3.53758e-06	yes	0.29122	YES
XLOC_014005	XLOC_014005	TTC28	chr22:28315363-29075853	C	Ovol2	OK	0.838518	0.243054	-1.78657	6.929	4.23817e-12	2.26301e-10	yes	0.28986	YES
XLOC_008583	XLOC_008583	IGFBP4	chr17:38599675-38613982	C	Ovol2	OK	560.506	161.667	-1.7937	12.8346	0	0	yes	0.288431	YES
XLOC_008455	XLOC_008455	SLC47A1	chr17:19437166-19482346	C	Ovol2	OK	0.45181	0.130216	-1.79481	4.25735	2.0686e-05	0.000319706	yes	0.28821	YES
XLOC_007213	XLOC_007213	CA12	chr15:63615729-63674075	C	Ovol2	OK	2.39507	0.689418	-1.79661	7.31749	2.52687e-13	1.54981e-11	yes	0.28785	YES
XLOC_000710	XLOC_000710	ATP8B2	chr1:154298035-154323780	C	Ovol2	OK	1.70139	0.489406	-1.79761	5.8215	5.83202e-09	1.95588e-07	yes	0.287651	YES
XLOC_016063	XLOC_016063	CLGN	chr4:141309606-141348815	C	Ovol2	OK	9.50321	2.73347	-1.79768	10.2396	0	0	yes	0.287637	YES
XLOC_004623	XLOC_004623	METTL7A	chr12:51318533-51326300	C	Ovol2	OK	0.819941	0.232007	-1.82135	5.24883	1.53067e-07	3.91431e-06	yes	0.282956	YES
XLOC_011456	XLOC_011456	RNF144A	chr2:7052406-7184309	C	Ovol2	OK	0.177345	0.0499507	-1.82798	3.85691	0.000114829	0.00141751	yes	0.281659	YES
XLOC_004605	XLOC_004605	DNAJC22	chr12:49741040-49745685	C	Ovol2	OK	0.458947	0.127791	-1.84454	3.68565	0.000228123	0.00256643	yes	0.278444	YES
XLOC_012809	XLOC_012809	SOX12	chr20:306238-310867	C	Ovol2	OK	4.51095	1.24971	-1.85184	9.911	0	0	yes	0.277039	YES
XLOC_016009	XLOC_016009	LEF1	chr4:108968700-109097586	C	Ovol2	OK	0.433814	0.118361	-1.87389	3.1991	0.00137855	0.0120092	yes	0.272837	YES
XLOC_015672	XLOC_015672	DCLK2	chr4:150999425-151178606	C	Ovol2	OK	1.76459	0.480724	-1.87605	6.42514	1.31745e-10	5.80529e-09	yes	0.272429	YES
XLOC_022546	XLOC_022546	DUSP9	chrX:152907896-152916781	C	Ovol2	OK	0.394858	0.106877	-1.88539	3.81586	0.000135711	0.00163961	yes	0.270671	YES
XLOC_008688	XLOC_008688	NGFR	chr17:47572654-47592382	C	Ovol2	OK	0.211687	0.0571099	-1.89012	3.61758	0.000297374	0.00321353	yes	0.269785	YES
XLOC_019582	XLOC_019582	SRRM3	chr7:75831215-75916605	C	Ovol2	OK	0.403783	0.108418	-1.89698	4.53989	5.62838e-06	0.000101915	yes	0.268505	YES
XLOC_022410	XLOC_022410	CLDN2	chrX:106143292-106174091	C	Ovol2	OK	1.94029	0.518344	-1.90429	5.79799	6.71135e-09	2.23427e-07	yes	0.267148	YES
XLOC_022488	XLOC_022488	FHL1	chrX:135228860-135293518	C	Ovol2	OK	1.70055	0.438234	-1.95623	4.98664	6.14382e-07	1.38961e-05	yes	0.257701	YES
XLOC_005158	XLOC_005158	SLC38A4	chr12:47158543-47219780	C	Ovol2	OK	1.99375	0.51364	-1.95666	6.71602	1.86755e-11	9.24675e-10	yes	0.257624	YES
XLOC_000816	XLOC_000816	PBX1	chr1:164528801-164821045	C	Ovol2	OK	8.7161	2.23323	-1.96455	13.4447	0	0	yes	0.256219	YES
XLOC_005981	XLOC_005981	COCH	chr14:31343740-31359822	C	Ovol2	OK	0.664858	0.169201	-1.97431	4.316	1.5888e-05	0.000255455	yes	0.254492	YES
XLOC_020224	XLOC_020224	DPY19L2P2	chr7:102815461-102920913	C	Ovol2	OK	2.00684	0.502882	-1.99663	6.41802	1.38057e-10	6.06381e-09	yes	0.250585	YES
XLOC_016786	XLOC_016786	F2RL2	chr5:75699148-76003957	C	Ovol2	OK	0.635736	0.157137	-2.01641	5.01495	5.30462e-07	1.23256e-05	yes	0.247172	YES
XLOC_010722	XLOC_010722	ATP8B3	chr19:1782073-1812270	C	Ovol2	OK	1.21454	0.295867	-2.0374	7.54733	4.44089e-14	3.0539e-12	yes	0.243602	YES
XLOC_014329	XLOC_014329	PTH1R	chr3:46919235-46945289	C	Ovol2	OK	0.218822	0.0518563	-2.07717	2.79915	0.00512373	0.0355942	yes	0.236979	YES
XLOC_013216	XLOC_013216	ACSS1	chr20:24986872-25039616	C	Ovol2	OK	1.10969	0.262601	-2.07921	6.98107	2.92943e-12	1.61487e-10	yes	0.236644	YES
XLOC_005853	XLOC_005853	EDNRB	chr13:78469615-78549664	C	Ovol2	OK	1.01474	0.237391	-2.09576	4.50259	6.71297e-06	0.000120268	yes	0.233945	YES
XLOC_005588	XLOC_005588	CCNA1	chr13:37005966-37017019	C	Ovol2	OK	1.34909	0.31168	-2.11385	4.62192	3.80198e-06	7.22005e-05	yes	0.23103	YES
XLOC_003187	XLOC_003187	PDE3B	chr11:14665268-14893604	C	Ovol2	OK	0.280069	0.061548	-2.186	5.12441	2.98467e-07	7.2961e-06	yes	0.21976	YES
XLOC_003038	XLOC_003038	C10orf90	chr10:128113573-128210010	C	Ovol2	OK	0.237994	0.0502734	-2.24306	3.95138	7.7703e-05	0.00101536	yes	0.211238	YES
XLOC_021210	XLOC_021210	ADAMTSL1	chr9:18474103-18910947	C	Ovol2	OK	3.58567	0.748844	-2.25951	10.4082	0	0	yes	0.208843	YES
XLOC_020909	XLOC_020909	SFRP1	chr8:41119475-41166990	C	Ovol2	OK	0.334988	0.069797	-2.26287	5.0136	5.34213e-07	1.23916e-05	yes	0.208357	YES
XLOC_011589	XLOC_011589	GTF2A1L,STON1,STON1-GTF2A1L	chr2:48757063-49003656	C	Ovol2	OK	0.21698	0.0442618	-2.29343	4.24422	2.19359e-05	0.000336825	yes	0.20399	YES
XLOC_015402	XLOC_015402	LOC152742	chr4:14113591-14141676	C	Ovol2	OK	2.09115	0.425801	-2.29605	6.94353	3.82427e-12	2.05005e-10	yes	0.20362	YES
XLOC_010858	XLOC_010858	S1PR5	chr19:10623417-10628668	C	Ovol2	OK	0.340494	0.0680045	-2.32393	3.73447	0.000188113	0.00216696	yes	0.199723	YES
XLOC_021013	XLOC_021013	MMP16	chr8:89049459-89339717	C	Ovol2	OK	0.186924	0.0368349	-2.34331	4.66371	3.1056e-06	5.9895e-05	yes	0.197058	YES
XLOC_000826	XLOC_000826	RCSD1	chr1:167599473-167675486	C	Ovol2	OK	8.31606	1.62528	-2.35521	12.8444	0	0	yes	0.195439	YES
XLOC_016969	XLOC_016969	PDGFRB	chr5:149493401-149535422	C	Ovol2	OK	0.823723	0.137814	-2.57944	8.22198	2.22045e-16	1.93805e-14	yes	0.167306	YES
XLOC_011688	XLOC_011688	ATOH8	chr2:85980908-86018506	C	Ovol2	OK	4.36382	0.705323	-2.62923	13.9943	0	0	yes	0.16163	YES
XLOC_011573	XLOC_011573	SIX3	chr2:45169036-45173216	C	Ovol2	OK	0.334955	0.0540613	-2.6313	4.25506	2.0899e-05	0.000321901	yes	0.161399	YES
XLOC_004465	XLOC_004465	GPR162	chr12:6930962-6936583	C	Ovol2	OK	0.258006	0.0369294	-2.80456	2.99248	0.00276717	0.0214933	yes	0.143134	YES
XLOC_005044	XLOC_005044	CLEC2B	chr12:10004967-10022458	C	Ovol2	OK	0.312115	0.0396038	-2.97836	3.92076	8.82718e-05	0.00112538	yes	0.126889	YES
XLOC_005218	XLOC_005218	KRT84	chr12:52771595-52779417	C	Ovol2	OK	0.570104	0.0438208	-3.70154	5.43889	5.36145e-08	1.48377e-06	yes	0.0768644	YES
XLOC_009227	XLOC_009227	KRT34	chr17:39533920-39538636	C	Ovol2	OK	0.77088	1.5376	0.9961	-3.03056	0.00244103	0.0193351	yes	1.9946	NO
XLOC_004245	XLOC_004245	RAB38	chr11:87846414-87908635	C	Ovol2	OK	2.96101	5.89436	0.993246	-3.99171	6.5598e-05	0.000879982	yes	1.99066	NO
XLOC_006368	XLOC_006368	HOMEZ	chr14:23742843-23755309	C	Ovol2	OK	0.246712	0.490849	0.992455	-2.80803	0.00498457	0.0348587	yes	1.98957	NO
XLOC_000192	XLOC_000192	CNKSR1	chr1:26503980-26516375	C	Ovol2	OK	2.66888	5.30438	0.990947	-4.50464	6.64847e-06	0.00011927	yes	1.98749	NO
XLOC_014178	XLOC_014178	BHLHE40	chr3:5021096-5026865	C	Ovol2	OK	28.6417	56.7049	0.985354	-7.59114	3.17524e-14	2.20582e-12	yes	1.9798	NO
XLOC_001597	XLOC_001597	F3	chr1:94994731-95007413	C	Ovol2	OK	566.483	1119.91	0.983284	-5.70589	1.1574e-08	3.67501e-07	yes	1.97696	NO
XLOC_009444	XLOC_009444	LOC100499467	chr17:70399462-70588943	C	Ovol2	OK	5.3714	10.6186	0.983222	-5.22303	1.76019e-07	4.45478e-06	yes	1.97688	NO
XLOC_015521	XLOC_015521	IL8	chr4:74606274-74609433	C	Ovol2	OK	3.94909	7.79264	0.980593	-4.22339	2.40656e-05	0.000366939	yes	1.97328	NO
XLOC_016563	XLOC_016563	WWC1	chr5:167719064-167899308	C	Ovol2	OK	21.4313	42.1586	0.976109	-7.45315	9.10383e-14	5.95951e-12	yes	1.96715	NO
XLOC_002138	XLOC_002138	WNT9A	chr1:228109164-228135676	C	Ovol2	OK	1.43477	2.82236	0.976085	-3.11301	0.0018519	0.0153707	yes	1.96712	NO
XLOC_012175	XLOC_012175	FAM49A	chr2:16730729-16847134	C	Ovol2	OK	0.577358	1.13205	0.971404	-3.54984	0.000385459	0.00403724	yes	1.96075	NO
XLOC_008366	XLOC_008366	CHRNB1	chr17:7348405-7360932	C	Ovol2	OK	20.8111	40.7714	0.970201	-6.98473	2.85394e-12	1.57964e-10	yes	1.95911	NO
XLOC_009585	XLOC_009585	ROCK1P1	chr18:109064-122222	C	Ovol2	OK	0.745113	1.4568	0.967274	-3.16632	0.00154383	0.0132062	yes	1.95514	NO
XLOC_001400	XLOC_001400	EPHA10	chr1:38181645-38230824	C	Ovol2	OK	0.281393	0.549271	0.964934	-3.07996	0.00207025	0.0169772	yes	1.95197	NO
XLOC_019909	XLOC_019909	CARD11	chr7:2945709-3083509	C	Ovol2	OK	5.11823	9.97878	0.963217	-6.11984	9.36719e-10	3.60293e-08	yes	1.94965	NO
XLOC_003947	XLOC_003947	ABTB2	chr11:34172533-34379555	C	Ovol2	OK	4.42841	8.62489	0.961716	-5.87989	4.10538e-09	1.41875e-07	yes	1.94763	NO
XLOC_021307	XLOC_021307	OSTF1	chr9:77703397-77762114	C	Ovol2	OK	14.6908	28.6073	0.961472	-5.74333	9.28317e-09	3.02391e-07	yes	1.9473	NO
XLOC_014430	XLOC_014430	CHMP2B	chr3:87276412-87304698	C	Ovol2	OK	12.2772	23.8869	0.960236	-6.35833	2.0396e-10	8.59789e-09	yes	1.94563	NO
XLOC_000723	XLOC_000723	EFNA1	chr1:155100348-155107386	C	Ovol2	OK	2.54852	4.95176	0.958284	-3.84967	0.000118276	0.00145742	yes	1.943	NO
XLOC_015569	XLOC_015569	HERC6	chr4:89299890-89364249	C	Ovol2	OK	4.12018	7.97945	0.953581	-5.3766	7.5905e-08	2.05881e-06	yes	1.93667	NO
XLOC_021140	XLOC_021140	C8orf73	chr8:144648362-144654928	C	Ovol2	OK	2.19964	4.25843	0.953052	-4.44001	8.99544e-06	0.00015504	yes	1.93596	NO
XLOC_007542	XLOC_007542	TMC7	chr16:18995255-19075262	C	Ovol2	OK	0.994264	1.92316	0.951779	-3.7271	0.000193696	0.00222563	yes	1.93426	NO
XLOC_016067	XLOC_016067	INPP4B	chr4:142949181-143767604	C	Ovol2	OK	5.87794	11.3575	0.950268	-6.09232	1.11283e-09	4.22069e-08	yes	1.93223	NO
XLOC_007371	XLOC_007371	FAM174B	chr15:93160678-93199031	C	Ovol2	OK	2.87874	5.55914	0.949422	-4.42578	9.6093e-06	0.00016396	yes	1.9311	NO
XLOC_001994	XLOC_001994	NMNAT2	chr1:183217378-183387737	C	Ovol2	OK	4.62032	8.9134	0.947985	-6.13836	8.33801e-10	3.24372e-08	yes	1.92918	NO
XLOC_010035	XLOC_010035	ICAM1	chr19:10381516-10397291	C	Ovol2	OK	10.7141	20.6515	0.946733	-6.45228	1.10183e-10	4.95133e-09	yes	1.9275	NO
XLOC_008446	XLOC_008446	TRIM16L	chr17:18625401-18639431	C	Ovol2	OK	15.5298	29.9273	0.946425	-6.23609	4.4864e-10	1.82895e-08	yes	1.92709	NO
XLOC_005725	XLOC_005725	GJB2	chr13:20761603-20767114	C	Ovol2	OK	4.26936	8.22492	0.94598	-4.77585	1.78952e-06	3.64761e-05	yes	1.9265	NO
XLOC_000030	XLOC_000030	PRKCZ	chr1:1981908-2139172	C	Ovol2	OK	5.45848	10.4693	0.939594	-3.82541	0.000130556	0.0015879	yes	1.91799	NO
XLOC_008904	XLOC_008904	TLCD2	chr17:1606083-1613662	C	Ovol2	OK	0.744896	1.42856	0.939451	-3.9367	8.26107e-05	0.00106619	yes	1.9178	NO
XLOC_000008	XLOC_000008	ISG15	chr1:948846-949919	C	Ovol2	OK	179.098	343.255	0.938534	-7.27975	3.34399e-13	1.99701e-11	yes	1.91658	NO
XLOC_000256	XLOC_000256	KIAA1522	chr1:33207511-33240571	C	Ovol2	OK	7.63634	14.612	0.936196	-6.49727	8.17932e-11	3.73724e-09	yes	1.91348	NO
XLOC_006390	XLOC_006390	DHRS1	chr14:24759803-24769039	C	Ovol2	OK	12.4994	23.8985	0.935062	-5.47984	4.25708e-08	1.20258e-06	yes	1.91197	NO
XLOC_011634	XLOC_011634	MXD1	chr2:70142202-70170076	C	Ovol2	OK	1.91404	3.65761	0.934282	-4.80433	1.55273e-06	3.21187e-05	yes	1.91094	NO
XLOC_016226	XLOC_016226	CARD6	chr5:40841409-40855456	C	Ovol2	OK	0.758973	1.44922	0.933158	-3.56048	0.000370184	0.00390126	yes	1.90945	NO
XLOC_014779	XLOC_014779	VGLL4	chr3:11314009-11762220	C	Ovol2	OK	5.38547	10.2812	0.93286	-4.6797	2.87296e-06	5.5724e-05	yes	1.90906	NO
XLOC_016759	XLOC_016759	ADAMTS6	chr5:64444562-64777704	C	Ovol2	OK	1.20984	2.30864	0.932223	-4.57818	4.6905e-06	8.73678e-05	yes	1.90821	NO
XLOC_012565	XLOC_012565	GALNT3	chr2:166604312-166650803	C	Ovol2	OK	10.012	19.0933	0.931336	-6.2285	4.70925e-10	1.91406e-08	yes	1.90704	NO
XLOC_020408	XLOC_020408	KBTBD11	chr8:1922043-1955109	C	Ovol2	OK	0.870157	1.65857	0.930593	-4.08034	4.49703e-05	0.000633211	yes	1.90606	NO
XLOC_015544	XLOC_015544	ANXA3	chr4:79472741-79531605	C	Ovol2	OK	90.5614	172.453	0.929233	-7.38885	1.48104e-13	9.293e-12	yes	1.90426	NO
XLOC_014866	XLOC_014866	ALS2CL	chr3:46710484-46735194	C	Ovol2	OK	6.5333	12.4311	0.928073	-5.83156	5.49099e-09	1.85063e-07	yes	1.90273	NO
XLOC_017576	XLOC_017576	C6orf115	chr6:139349818-139364439	C	Ovol2	OK	28.4789	54.1763	0.927767	-5.53788	3.06162e-08	9.10197e-07	yes	1.90233	NO
XLOC_015920	XLOC_015920	CXCL2	chr4:74962753-74964997	C	Ovol2	OK	1.00923	1.91784	0.926228	-2.73521	0.00623406	0.0414265	yes	1.9003	NO
XLOC_017278	XLOC_017278	CFB	chr6:31913720-31919861	C	Ovol2	OK	4.52131	8.58577	0.925208	-4.90557	9.31574e-07	2.02302e-05	yes	1.89896	NO
XLOC_013760	XLOC_013760	ASPHD2	chr22:26825279-26840978	C	Ovol2	OK	0.674621	1.28093	0.925044	-3.22283	0.00126929	0.011179	yes	1.89874	NO
XLOC_005336	XLOC_005336	PTPRB	chr12:70910631-71031219	C	Ovol2	OK	0.445133	0.844378	0.923654	-3.94083	8.11989e-05	0.00105195	yes	1.89691	NO
XLOC_006797	XLOC_006797	TMEM62	chr15:43425721-43477341	C	Ovol2	OK	4.95612	9.39492	0.922669	-5.06481	4.08801e-07	9.64686e-06	yes	1.89562	NO
XLOC_008470	XLOC_008470	LGALS9	chr17:25958173-25976586	C	Ovol2	OK	1.65257	3.13241	0.922564	-3.06793	0.00215545	0.017492	yes	1.89548	NO
XLOC_022052	XLOC_022052	CLIC3	chr9:139889059-139891024	C	Ovol2	OK	33.759	63.9558	0.921805	-5.71765	1.08007e-08	3.45218e-07	yes	1.89448	NO
XLOC_022143	XLOC_022143	REPS2	chrX:16964813-17171403	C	Ovol2	OK	1.22979	2.32944	0.92157	-4.42525	9.63324e-06	0.000164163	yes	1.89418	NO
XLOC_016112	XLOC_016112	DDX60	chr4:169137441-169239958	C	Ovol2	OK	4.18618	7.92853	0.921418	-5.91366	3.34584e-09	1.18638e-07	yes	1.89398	NO
XLOC_002769	XLOC_002769	LOC728643	chr10:47096453-47151400	C	Ovol2	OK	43.2954	81.9991	0.921395	-4.56365	5.02715e-06	9.28761e-05	yes	1.89395	NO
XLOC_020895	XLOC_020895	RAB11FIP1	chr8:37716464-37757015	C	Ovol2	OK	13.5971	25.7479	0.921159	-6.76511	1.33202e-11	6.79282e-10	yes	1.89364	NO
XLOC_002060	XLOC_002060	NUAK2	chr1:205271190-205290883	C	Ovol2	OK	5.02594	9.51627	0.921003	-5.36623	8.04013e-08	2.17211e-06	yes	1.89343	NO
XLOC_022185	XLOC_022185	XK	chrX:37545132-37591383	C	Ovol2	OK	0.756132	1.4291	0.9184	-3.58038	0.000343094	0.00363455	yes	1.89002	NO
XLOC_021873	XLOC_021873	KLF4	chr9:110247132-110252047	C	Ovol2	OK	13.1689	24.8828	0.918013	-6.29957	2.98477e-10	1.23904e-08	yes	1.88951	NO
XLOC_017681	XLOC_017681	TFAP2A	chr6:10396915-10419797	C	Ovol2	OK	2.7964	5.28368	0.917972	-4.39012	1.13287e-05	0.00018983	yes	1.88946	NO
XLOC_015019	XLOC_015019	VGLL3	chr3:86987122-87040257	C	Ovol2	OK	1.95899	3.68676	0.912244	-5.48482	4.13883e-08	1.1765e-06	yes	1.88197	NO
XLOC_009838	XLOC_009838	MYO5B	chr18:47349155-47721451	C	Ovol2	OK	0.430356	0.808144	0.909084	-3.7213	0.000198197	0.00227159	yes	1.87785	NO
XLOC_000665	XLOC_000665	TUFT1	chr1:151512780-151556059	C	Ovol2	OK	25.8892	48.5375	0.90675	-6.86264	6.75993e-12	3.54012e-10	yes	1.87482	NO
XLOC_015209	XLOC_015209	LOC339894	chr3:156799455-156840791	C	Ovol2	OK	0.840053	1.57199	0.904044	-2.87532	0.00403621	0.0293888	yes	1.8713	NO
XLOC_009249	XLOC_009249	DHX58	chr17:40253421-40264751	C	Ovol2	OK	2.4155	4.51865	0.903571	-4.14161	3.4487e-05	0.000505605	yes	1.87069	NO
XLOC_010764	XLOC_010764	STAP2	chr19:4324039-4338847	C	Ovol2	OK	11.2123	20.9734	0.903476	-4.78147	1.74015e-06	3.5647e-05	yes	1.87057	NO
XLOC_016382	XLOC_016382	TNFAIP8	chr5:118604417-118730294	C	Ovol2	OK	12.5601	23.4628	0.901528	-5.55851	2.72083e-08	8.1781e-07	yes	1.86804	NO
XLOC_011537	XLOC_011537	LBH	chr2:30454396-30482899	C	Ovol2	OK	4.86473	9.05086	0.895697	-4.94491	7.61781e-07	1.7004e-05	yes	1.86051	NO
XLOC_000939	XLOC_000939	ELF3	chr1:201979689-201986315	C	Ovol2	OK	1.89134	3.51236	0.893035	-3.81858	0.000134221	0.00162449	yes	1.85708	NO
XLOC_017370	XLOC_017370	PTK7	chr6:43044028-43129457	C	Ovol2	OK	9.80675	18.2087	0.892781	-6.27962	3.39403e-10	1.39617e-08	yes	1.85675	NO
XLOC_005159	XLOC_005159	AMIGO2	chr12:47469489-47473734	C	Ovol2	OK	21.3108	39.5403	0.891739	-5.98942	2.10597e-09	7.72907e-08	yes	1.85541	NO
XLOC_014882	XLOC_014882	PLXNB1	chr3:48445260-48471460	C	Ovol2	OK	0.850204	1.57608	0.89046	-3.53802	0.000403145	0.00419987	yes	1.85377	NO
XLOC_007277	XLOC_007277	SEMA7A	chr15:74701629-74726299	C	Ovol2	OK	19.4108	35.9664	0.889793	-6.55472	5.5745e-11	2.56427e-09	yes	1.85291	NO
XLOC_009363	XLOC_009363	MMD	chr17:53469973-53499341	C	Ovol2	OK	7.89214	14.6098	0.888453	-5.26313	1.41623e-07	3.65908e-06	yes	1.85119	NO
XLOC_014795	XLOC_014795	SH3BP5	chr3:15296356-15382901	C	Ovol2	OK	3.27582	6.05984	0.887423	-4.41387	1.01541e-05	0.000171962	yes	1.84987	NO
XLOC_016851	XLOC_016851	MCC	chr5:112357795-112824527	C	Ovol2	OK	0.169368	0.313241	0.887118	-2.67054	0.00757297	0.0481614	yes	1.84948	NO
XLOC_021682	XLOC_021682	AQP3	chr9:33441159-33447590	C	Ovol2	OK	2.05952	3.80652	0.886166	-3.42505	0.000614684	0.0060126	yes	1.84826	NO
XLOC_002993	XLOC_002993	C10orf118	chr10:115881973-115934364	C	Ovol2	OK	2.70429	4.9974	0.885927	-5.20314	1.95953e-07	4.92269e-06	yes	1.84795	NO
XLOC_000281	XLOC_000281	ZC3H12A	chr1:37940118-37949978	C	Ovol2	OK	1.38798	2.56394	0.885371	-3.51058	0.000447128	0.00458441	yes	1.84724	NO
XLOC_005026	XLOC_005026	SLC2A3	chr12:8071823-8088892	C	Ovol2	OK	5.1347	9.48453	0.885295	-5.26826	1.37725e-07	3.56514e-06	yes	1.84714	NO
XLOC_010460	XLOC_010460	TRPM4	chr19:49661015-49715098	C	Ovol2	OK	1.87126	3.45514	0.884732	-4.20424	2.61966e-05	0.000394136	yes	1.84642	NO
XLOC_019899	XLOC_019899	ZFAND2A	chr7:1192542-1199855	C	Ovol2	OK	21.8112	40.263	0.884384	-5.19159	2.08506e-07	5.20921e-06	yes	1.84598	NO
XLOC_013805	XLOC_013805	HMOX1	chr22:35777059-35790207	C	Ovol2	OK	5.82042	10.7342	0.883024	-4.36457	1.27371e-05	0.000209202	yes	1.84424	NO
XLOC_017795	XLOC_017795	HLA-B	chr6:31321648-31324989	C	Ovol2	OK	338.722	623.823	0.881034	-6.46295	1.0268e-10	4.64481e-09	yes	1.84169	NO
XLOC_007039	XLOC_007039	ALDH1A3	chr15:101420008-101456830	C	Ovol2	OK	6.71712	12.3645	0.880288	-5.50796	3.63012e-08	1.05075e-06	yes	1.84074	NO
XLOC_020461	XLOC_020461	NAT1	chr8:18027970-18081198	C	Ovol2	OK	3.82568	7.04017	0.879897	-3.31218	0.000925736	0.00852829	yes	1.84024	NO
[truncated: 22,285 more rows]

## Sheet: OVOL1&2_BC
Select Differentially Expressed Transcripts Based on Three Criteria
Test Status OK
[truncated: 23,173 more rows]

## Sheet: OVOL1_PC
Select Differentially Expressed Transcripts Based on Three Criteria
[truncated: 23,174 more rows]

[truncated: 2 more sheets: OVOL2_PC, OVOL1&2_PC]
