# Supplementary material for: A bioinformatics approach reveals novel interactions of the OVOL transcription factors in the regulation of epithelial – mesenchymal cell reprogramming and cancer progression
Source: BMC Syst Biol. 2014 Mar 10;8:29. doi: 10.1186/1752-0509-8-29 (PMC4008156; doi:10.1186/1752-0509-8-29)
Supplement: Additional file 2 — ConceptGen enrichment testing results for the OI-MET gene set. Excel spread sheet with results from the ConceptGen enrichment testing, sorted by category, with the five TF concepts at the top of the page. [file 1752-0509-8-29-S2.xlsx]

## Sheet: Q-value Sort
ConceptId	Concept Name	Concept Type Name	Category	Gene List Size	Overlap	P-Value	Q-Value	Overlaping Genes
742603	Epithelial Cells	MeSH	Literature derived	78	21	3.16453e-17	1.64998e-13	10207,114569,7498,92359,3875,8626,1950,9076,360,6692,3918,374,7099,1490,1366,7097,4950,1999,6615,3576,999,
733990	response to wounding	GO Biological Process	Functional Annotations	411	57	2.46463e-16	6.1049e-13	10344,1191,2919,7852,2151,2152,5265,5329,3576,51561,2065,1139,8111,3690,23643,3487,3552,1906,3694,5653,1490,3589,9435,6469,2357,316,1230,349667,12,1604,2697,623,6373,3399,3553,4804,624,3554,1999,3557,11343,629,114548,658,5155,2920,2921,5724,716,718,7052,7099,57088,6916,7096,7097,3569,
734732	response to external stimulus	GO Biological Process	Functional Annotations	611	68	1.63626e-14	2.02651e-11	10344,1191,2919,255738,3624,7852,2151,2152,5265,5329,3576,6781,1139,51561,2065,9353,1901,23643,3690,24,8111,3487,3552,1906,3694,5653,1490,58191,3589,9435,6469,2357,316,1230,349667,12,1604,2697,623,6373,3399,3553,4804,624,3554,1999,629,11343,3557,4323,114548,658,5155,81788,2920,2921,5724,716,7052,718,357,7099,57088,1672,6916,7096,7097,3569,
740595	Inflammation	MeSH	Literature derived	103	21	1.12725e-14	2.93875e-11	1437,83700,3570,51561,4318,2920,2921,3552,9235,7133,9388,7099,3553,3554,7097,2152,3569,4792,3557,3576,114548,
741998	Cells, Cultured	MeSH	Literature derived	137	23	3.52625e-14	6.12863e-11	1437,7015,4312,1958,5155,2919,1901,3791,3620,284,1906,2697,7099,6373,1490,7852,58191,2185,7097,2151,2152,4950,3576,
736395	extracellular region part	GO Cellular Component	Functional Annotations	771	79	1.76624e-13	7.87742e-11	1293,9966,10344,4148,1291,2810,2919,1191,255738,9510,333,3624,5016,6414,2246,3484,3485,9508,84628,1288,8425,2202,5265,3576,6781,4312,51561,2065,4318,6649,9353,3489,56999,3552,1906,3918,8190,5652,6695,3914,374,80326,1490,4693,58191,50859,11009,3589,1437,9982,6469,51599,1690,3898,11174,1950,3908,4050,6373,5654,1440,3553,4052,4325,7045,4323,3557,8482,4324,1308,1464,1298,27344,2920,2921,9235,1305,951…
744175	Signal Transduction	MeSH	Literature derived	508	41	1.58164e-13	1.74854e-10	1437,6469,6775,4739,3561,1230,8651,1950,9020,7852,6000,4804,2151,624,4093,5329,3576,4091,3570,2065,658,54567,2043,7409,1901,3791,23643,3690,7133,2260,2888,54756,7099,7128,8313,1490,7096,2185,7097,3932,4792,
741129	Keratinocytes	MeSH	Literature derived	91	19	1.67677e-13	1.74854e-10	7015,2810,4312,1308,4318,1382,8626,3552,3691,3868,9076,8796,3918,1832,3914,374,6373,1672,25833,
746968	Tumor Necrosis Factor-alpha	MeSH	Literature derived	112	20	6.85379e-13	5.95594e-10	1437,9966,2919,4318,23643,3552,7133,7099,4050,7128,9020,1440,3553,7097,3554,2152,4792,3569,3557,3576,
740940	Cell Movement	MeSH	Literature derived	135	20	2.15894e-11	1.6081e-08	3732,5155,4318,1464,9353,1230,3791,1901,3690,3691,284,2886,6373,7852,55704,2185,58191,4323,5329,999,
734034	inflammatory response	GO Biological Process	Functional Annotations	292	40	2.0191e-11	1.6671e-08	9435,10344,2357,1191,2919,316,1230,12,1604,623,6373,7852,3553,624,3554,1999,629,5265,11343,3557,114548,3576,51561,1139,658,2920,23643,2921,8111,3487,3552,5724,3694,716,718,7052,7099,7096,7097,3569,
748312	Gene Expression Regulation, Neoplastic	MeSH	Literature derived	172	22	3.15509e-11	2.05633e-08	3732,4856,2065,2810,6469,7015,6286,1958,6623,4318,8626,1950,7031,1789,3481,9518,7852,7161,6615,4323,11009,999,
733746	defense response	GO Biological Process	Functional Annotations	555	57	8.12474e-11	5.03124e-08	10344,1191,2919,4599,3624,7852,5265,3576,8349,7032,1139,51561,3135,4688,23643,8111,3487,3552,7031,3694,4261,4600,9435,1437,64135,2357,2625,316,1230,1604,12,623,6373,1440,3553,624,3554,1999,629,11343,3557,114548,658,2920,2921,9235,5671,5724,716,7052,718,7099,1672,7096,7097,3569,91543,
740936	Cell Adhesion	MeSH	Literature derived	148	20	1.11784e-10	6.47601e-08	83700,4856,3732,4739,634,3690,3691,3728,3694,3918,1832,1525,7052,1490,7852,2185,58191,7045,5329,999,
742528	Cell Line, Tumor	MeSH	Literature derived	174	21	2.77769e-10	1.44829e-07	1474,3732,6469,2065,2810,7015,1958,4318,8626,1950,7031,7052,9518,7852,7161,6615,5329,4323,11009,3576,999,
738896	Cytokines	MeSH	Literature derived	126	18	4.7582e-10	2.20934e-07	1437,2919,1230,2920,2921,8651,3620,3552,7099,9518,1440,3553,7097,3554,3569,3557,3589,3576,
745028	Serine Endopeptidases	MeSH	Literature derived	95	16	5.08479e-10	2.20934e-07	8492,7113,255738,64063,94031,12,716,6692,10279,7436,5016,5652,5653,5654,6768,629,
744805	Endothelium, Vascular	MeSH	Literature derived	100	16	1.07553e-09	4.31372e-07	9966,83700,4846,2643,54567,1901,3791,3690,284,1906,1604,7852,4950,2152,5329,3576,
743144	Interleukin-1beta	MeSH	Literature derived	21	9	2.25664e-09	8.40438e-07	4318,7099,3553,3552,3554,3569,3557,114548,3576,
734032	immune system process	GO Biological Process	Functional Annotations	814	69	2.71043e-09	1.34275e-06	9966,10344,1191,2919,8638,3624,1520,7852,4151,2152,3576,84941,51561,1139,3135,4318,7409,3398,23643,3552,973,1906,4938,4261,58191,5452,4792,6935,11009,3589,1437,64135,6469,1958,3561,1230,1604,4050,6373,154064,1440,3553,3554,8444,3134,3557,629,8482,3570,2634,3119,2920,2921,9235,5724,115362,716,1397,115361,718,7099,1672,8477,7096,2537,7097,3569,3932,91543,
743108	Growth Substances	MeSH	Literature derived	66	13	4.9208e-09	1.71047e-06	7032,4856,2919,685,2920,2921,1950,7031,3624,2246,374,1490,11009,
736348	intercellular junction	GO Cellular Component	Functional Annotations	144	25	7.85608e-09	1.75191e-06	10207,2700,59283,2709,57530,3728,2707,9076,2697,1525,27134,1366,127534,1308,27092,5097,92359,153562,84952,9080,1832,11187,357,4950,999,
742420	Tight Junctions	MeSH	Literature derived	43	11	6.99142e-09	2.27833e-06	10207,9080,83700,1525,27134,92359,153562,1366,57530,4950,9076,
736307	extracellular space	GO Cellular Component	Functional Annotations	509	51	2.18815e-08	3.25305e-06	9966,10344,2810,2919,1191,255738,3624,6414,5016,2246,3484,3485,5265,3576,6781,51561,2065,4312,4318,9353,3489,3552,1906,8190,5652,6695,374,1490,4693,58191,11009,3589,1437,9982,6469,51599,1950,4050,6373,5654,1440,3553,7045,3557,8482,27344,2920,2921,9235,9518,3569,
739080	Monocytes	MeSH	Literature derived	102	15	1.26066e-08	3.86653e-06	1437,51561,3135,4318,1230,5055,7099,7852,3553,7096,7097,2152,3569,3576,114548,
741113	Interleukin-6	MeSH	Literature derived	46	11	1.43709e-08	4.16277e-06	3570,7099,3553,3552,8651,7097,7133,3569,3557,3576,3589,
738556	Keratins	MeSH	Literature derived	90	14	2.18936e-08	6.00806e-06	3875,8626,3853,3691,3855,3868,3866,3857,3889,7431,1832,3891,3890,3892,
733958	ectoderm development	GO Biological Process	Functional Annotations	150	24	2.07578e-08	8.19092e-06	1474,6469,1308,2810,55686,1382,3853,3868,2709,3866,3857,3889,8796,3918,5017,1832,3891,3914,1490,25833,4804,1999,6615,412,
734025	epidermis development	GO Biological Process	Functional Annotations	139	23	2.31475e-08	8.19092e-06	1474,2810,6469,1308,55686,1382,2709,3868,3889,3857,3866,3918,8796,5017,1832,3891,3914,1490,25833,4804,1999,6615,412,
741115	Interleukin-8	MeSH	Literature derived	38	10	3.27169e-08	8.27056e-06	1437,7099,2919,2920,3553,2921,3552,7097,3569,3576,
741108	Interleukin-1	MeSH	Literature derived	63	12	3.33107e-08	8.27056e-06	1437,7099,2919,9020,3553,3554,3552,3569,4792,3557,3576,114548,
740167	Neutrophils	MeSH	Literature derived	81	13	5.62077e-08	1.33212e-05	1437,2357,4688,2919,4318,2920,6590,12,7099,1440,7097,3576,3934,
742678	Interferon-gamma	MeSH	Literature derived	83	13	7.45671e-08	1.6904e-05	51561,3135,6775,8651,3620,4261,6373,1520,3553,58191,7097,3569,3576,
746404	Severity of Illness Index	MeSH	Literature derived	31	9	8.80704e-08	1.8903e-05	4846,7099,3119,3553,3552,7133,3569,3557,1906,
740598	Interleukins	MeSH	Literature derived	55	11	9.18799e-08	1.8903e-05	51561,3561,3553,3552,9235,3569,3557,58985,11009,3589,3576,
746363	Promoter Regions, Genetic	MeSH	Literature derived	221	20	9.42611e-08	1.8903e-05	7015,4312,1958,2625,4318,3090,3311,2313,7031,1789,1870,467,4261,7161,1999,6615,5452,3569,6935,999,
733713	immune response	GO Biological Process	Functional Annotations	631	55	6.29069e-08	1.94776e-05	9966,10344,1191,2919,8638,1520,7852,2152,3576,51561,3135,7409,23643,3552,973,4938,4261,5452,11009,6935,1437,64135,3561,1230,1604,4050,6373,154064,1440,3553,3554,3134,629,3557,8482,3570,2634,3119,2920,2921,9235,5724,115362,716,115361,718,7099,1672,8477,7096,2537,7097,3569,3932,91543,
741355	Up-Regulation	MeSH	Literature derived	70	12	1.05476e-07	2.03685e-05	1958,7099,4318,1490,7852,58191,7097,6615,1906,5329,4323,3576,
737953	Humans	MeSH	Literature derived	103	14	1.1519e-07	2.09662e-05	7015,4846,4312,4318,3119,3552,7099,3553,7097,3569,1545,3557,5329,3576,
748641	Intercellular Signaling Peptides and Proteins	MeSH	Literature derived	121	15	1.16613e-07	2.09662e-05	4856,54567,2919,54538,685,9353,2920,3791,2921,1950,284,374,6373,1490,3576,
745266	Membrane Glycoproteins	MeSH	Literature derived	274	22	1.45949e-07	2.5366e-05	83849,3570,3732,5738,10232,7103,92359,3119,27333,23643,973,284,6857,1604,3936,6692,7099,6768,6563,7096,7097,4935,
747667	Polymorphism, Single Nucleotide	MeSH	Literature derived	276	22	1.64962e-07	2.69939e-05	64135,3570,4846,4312,6775,3552,7133,9388,1789,7099,4261,26191,5654,1672,7096,3553,3554,7097,1545,3569,3664,3557,
743063	Endothelial Cells	MeSH	Literature derived	73	12	1.6567e-07	2.69939e-05	83700,4846,54567,3791,7852,1901,3690,2152,284,4323,1906,3576,
733844	cell proliferation	GO Biological Process	Functional Annotations	734	60	1.35101e-07	3.71829e-05	9966,2810,6775,2919,1191,685,9510,3868,83879,3481,4070,2246,7852,3576,4846,1139,2065,4035,3489,1901,3853,3552,3487,27074,973,1906,8190,10103,6695,374,3400,55790,55704,4693,4792,6935,3589,1437,9982,6469,8519,79365,1028,1950,2697,1031,3177,1440,3553,7045,4323,2172,3570,5155,2737,1397,7052,2185,3669,3569,
740125	Macrophages	MeSH	Literature derived	92	13	2.41604e-07	3.81734e-05	1437,4318,2919,2920,3620,9388,7099,7852,3553,7096,7097,3569,3576,
733885	tissue development	GO Biological Process	Functional Annotations	307	34	1.70355e-07	4.21969e-05	1474,2810,6469,55686,3868,2709,349667,3866,2697,8796,5017,4804,1999,6615,4323,412,1308,658,83439,9353,1382,3853,91851,3889,3857,1305,1906,3918,1832,3891,3914,5653,1490,25833,
744380	Extracellular Matrix	MeSH	Literature derived	77	12	2.9231e-07	4.48266e-05	7052,4312,1291,4318,9510,1490,1288,4052,8425,5329,4323,4324,
739644	NF-kappa B: NFKB1 Entrez GeneID 4790	MeSH	Literature derived	151	16	3.21052e-07	4.78275e-05	4318,23643,7133,84674,7099,7128,9020,3553,7096,4804,7097,2152,4792,3569,3576,114548,
742053	DNA Methylation	MeSH	Literature derived	95	13	3.46531e-07	5.01892e-05	1474,2810,6623,9353,3090,1028,8651,51364,1789,3481,3400,7161,999,
742025	Chronic Disease	MeSH	Literature derived	26	8	3.98741e-07	5.61901e-05	7099,4318,3553,3552,3569,3557,6690,114548,
745724	Receptors, Cell Surface	MeSH	Literature derived	224	19	5.55983e-07	7.5671e-05	658,6469,54567,54538,5361,1901,8111,23643,349667,5724,2260,5055,7099,7096,4804,7097,2151,5329,65078,
738453	Collagen	MeSH	Literature derived	82	12	5.66009e-07	7.5671e-05	1293,1308,4312,1291,4318,1298,1490,1288,3898,780,1305,4323,
741223	Periodontitis	MeSH	Literature derived	18	7	5.93888e-07	7.74133e-05	4312,7099,3553,3552,7097,3569,3557,
746870	Matrix Metalloproteinase 14	MeSH	Literature derived	11	6	6.84436e-07	8.70402e-05	3918,4312,4318,4325,4323,4324,
741654	Interleukin-10	MeSH	Literature derived	40	9	7.91539e-07	9.8264e-05	3135,7099,3553,7097,3552,3569,11009,3557,3576,
744925	Neoplasm Invasiveness	MeSH	Literature derived	69	11	8.70982e-07	0.0001038	3918,3732,4312,4318,7852,1288,6615,5329,6935,4323,999,
748480	Interleukin 1 Receptor Antagonist Protein	MeSH	Literature derived	19	7	8.75946e-07	0.0001038	3553,3554,3552,3569,3557,114548,3576,
744305	Case-Control Studies	MeSH	Literature derived	186	17	9.42586e-07	0.000109214	4312,4846,6775,4318,3119,3552,7133,1906,1789,7099,26191,3553,3554,3569,1545,3557,3576,
747171	Serine Proteinase Inhibitors	MeSH	Literature derived	41	9	9.72371e-07	0.000109714	6692,5653,6768,5274,6590,5265,12,5055,6690,
737764	Adult	MeSH	Literature derived	233	19	9.88981e-07	0.000109714	4846,4312,3290,4318,3119,1298,3552,7133,1906,7099,26191,3553,3554,3569,7045,1545,3557,8291,6690,
726457	AP-1_T00029: FOS Entrez GeneID 2353, JUN Entrez GeneID 3725	TransFac	Targets	41	9	9.72371e-07	0.000115712	2697,4312,623,4318,6916,3868,2152,3576,12,
739367	Chemotaxis	MeSH	Literature derived	56	10	1.21845e-06	0.000132354	2357,6373,9353,1901,7852,3791,1230,284,5329,3576,
738079	Alleles	MeSH	Literature derived	147	15	1.31219e-06	0.000139628	4312,4846,3135,3119,24,3552,26191,2525,3553,3554,2523,3569,1545,5265,3557,
736362	apical junction complex	GO Cellular Component	Functional Annotations	81	16	1.26276e-06	0.000140797	10207,27092,92359,153562,57530,59283,3728,9076,84952,9080,11187,1525,27134,357,1366,4950,
736759	growth factor binding	GO Molecular Function	Functional Annotations	72	16	1.35916e-07	0.000146109	4856,3570,2065,9982,3561,3489,3487,94031,3484,5654,3485,1490,4804,3554,8425,4052,
736428	apicolateral plasma membrane	GO Cellular Component	Functional Annotations	83	16	1.7533e-06	0.000156394	10207,27092,92359,153562,57530,59283,3728,9076,84952,9080,1525,11187,27134,357,1366,4950,
736489	proteinaceous extracellular matrix	GO Cellular Component	Functional Annotations	305	33	2.25019e-06	0.000167264	1293,4148,1291,9510,1690,333,3898,11174,3908,84628,9508,1288,8425,4052,4325,2202,7045,4323,4324,4312,1308,6649,4318,1464,1298,56999,1305,3918,6695,3914,80326,1490,50859,
736324	extracellular matrix	GO Cellular Component	Functional Annotations	310	33	3.20223e-06	0.000204028	1293,4148,1291,9510,1690,333,3898,11174,3908,9508,84628,1288,4052,8425,4325,7045,2202,4323,4324,4312,1308,4318,6649,1464,1298,56999,1305,3918,6695,3914,80326,1490,50859,
736223	tight junction	GO Cellular Component	Functional Annotations	67	14	3.66548e-06	0.00020435	10207,27092,92359,153562,57530,59283,9076,84952,9080,1525,27134,357,1366,4950,
738141	Decidua	MeSH	Literature derived	13	6	2.08158e-06	0.000217067	3481,90226,3135,3484,3620,3589,
737935	Female	MeSH	Literature derived	246	19	2.15955e-06	0.000218993	4312,4846,3135,4318,3119,3552,7133,1906,7099,5654,26191,3553,3554,1545,3569,3557,412,8291,6690,
748609	Insulin-Like Growth Factor Binding Protein 6	MeSH	Literature derived	7	5	2.18405e-06	0.000218993	3481,3484,3485,3489,3487,
743582	Interleukin-1alpha	MeSH	Literature derived	7	5	2.18405e-06	0.000218993	3553,3552,3554,3569,3557,
746430	Tumor Markers, Biological	MeSH	Literature derived	98	12	3.49202e-06	0.000333768	8190,4072,3918,2810,7015,10232,4318,3485,8626,57016,3855,999,
744711	Arthritis, Rheumatoid	MeSH	Literature derived	48	9	3.52075e-06	0.000333768	4312,6775,4261,3119,26191,3553,3552,7133,3557,
742306	Premature Birth	MeSH	Literature derived	48	9	3.52075e-06	0.000333768	3570,7099,3553,3552,7097,3554,7133,3569,3557,
742076	Down-Regulation	MeSH	Literature derived	48	9	3.52075e-06	0.000333768	3732,7015,3135,7852,3134,1950,6615,6935,999,
747981	Mitogen-Activated Protein Kinase 3	MeSH	Literature derived	49	9	4.15222e-06	0.00037327	3570,4312,1958,2357,4318,7852,1950,5329,3576,
744075	Neoplasm Metastasis	MeSH	Literature derived	50	9	4.87705e-06	0.000430999	3732,4318,7852,3691,6615,5329,4323,9076,999,
747488	Neovascularization, Pathologic	MeSH	Literature derived	50	9	4.87705e-06	0.000430999	54567,4318,1490,3791,634,3690,2152,284,3576,
747848	Enzyme-Linked Immunosorbent Assay	MeSH	Literature derived	51	9	5.70617e-06	0.000481211	10232,3135,7099,4318,1191,1490,3569,3934,3576,
745062	Tumor Cells, Cultured	MeSH	Literature derived	103	12	5.72211e-06	0.000481211	3732,7015,2065,3398,7161,3691,973,3728,11009,780,4323,999,
740381	Antigens, CD	MeSH	Literature derived	190	16	5.91469e-06	0.000489511	117157,3570,3732,5738,3135,956,634,3690,3691,27074,7133,973,1604,26191,3932,8482,
744445	Immunohistochemistry	MeSH	Literature derived	104	12	6.29337e-06	0.000512713	3918,6781,1001,2810,4318,1191,1366,3791,8626,3855,999,9076,
747880	Mitogen-Activated Protein Kinases	MeSH	Literature derived	128	13	8.64225e-06	0.000693241	27071,1958,5603,7409,1950,5801,54756,9020,7852,2185,7097,3932,3576,
748607	Insulin-Like Growth Factor Binding Protein 4	MeSH	Literature derived	9	5	9.87529e-06	0.000763675	3481,3484,3485,3489,3487,
742011	Chemokine CXCL2	MeSH	Literature derived	9	5	9.87529e-06	0.000763675	2919,8876,2920,2921,3576,
741457	Blood Proteins	MeSH	Literature derived	109	12	9.95971e-06	0.000763675	27071,116844,6414,718,10962,4050,54567,1191,1672,5265,114548,12,
742900	Trans-Activators	MeSH	Literature derived	303	20	1.08092e-05	0.000816801	6469,2625,6775,6659,7113,8626,8651,10379,2313,2737,3728,4261,8313,7068,7161,1999,5452,4093,4091,999,
738749	Tyrosine	MeSH	Literature derived	153	14	1.09722e-05	0.000817274	2065,4739,7409,634,3791,3690,8651,1950,9404,2260,2886,2185,3932,5787,
748374	Gene Expression Regulation, Enzymologic	MeSH	Literature derived	91	11	1.16153e-05	0.000834586	7015,4312,4846,3290,4318,4688,7498,5653,3620,9388,4323,
747693	Transforming Growth Factor beta	MeSH	Literature derived	91	11	1.16153e-05	0.000834586	658,9518,1490,8425,4052,1950,4093,3569,7045,4091,3624,
746487	Chromosomes, Human, Pair 2	MeSH	Literature derived	111	12	1.18788e-05	0.000834586	64135,1293,250,6775,7498,3553,3552,2202,57007,3557,6335,8291,
744124	Protease Inhibitors	MeSH	Literature derived	41	8	1.19603e-05	0.000834586	1469,4318,1472,1470,6590,5265,4323,12,
743998	Helicobacter pylori	MeSH	Literature derived	28	7	1.2005e-05	0.000834586	7099,3119,2525,3553,7097,3557,3576,
612247	Thyroglobulin type-1 repeat	pFAM	Functional Annotations	17	8	1.11819e-06	0.00086101	4072,4070,6695,3484,3485,3489,3487,50859,
740941	Cell Polarity	MeSH	Literature derived	42	8	1.41782e-05	0.0009727	10207,64284,114569,3993,92359,4950,5865,999,
741591	Gastric Mucosa	MeSH	Literature derived	29	7	1.50246e-05	0.00101738	7032,7099,1366,3553,7031,3557,3576,
739425	Desmosomes	MeSH	Literature derived	29	7	1.50246e-05	0.00101738	11187,1832,1308,3875,3898,3691,3728,
744321	Coculture Techniques	MeSH	Literature derived	29	7	1.50246e-05	0.00101738	1437,22871,54567,9353,7852,3620,3576,
745233	Inflammation Mediators	MeSH	Literature derived	29	7	1.50246e-05	0.00101738	2919,7099,3553,7097,3552,3569,3576,
741419	Antigens, CD29	MeSH	Literature derived	29	7	1.50246e-05	0.00101738	4739,1464,3690,3691,4323,3694,8482,
742015	Chemokines, CXC	MeSH	Literature derived	43	8	1.67256e-05	0.0010635	2919,6373,2920,7852,58191,2921,57007,3576,
736787	growth factor activity	GO Molecular Function	Functional Annotations	173	23	2.01435e-06	0.00108271	1437,4856,5155,2919,685,3552,1950,7031,3624,1907,8190,3481,2246,374,9518,1490,1440,4693,3553,8425,3569,3557,3589,
734390	blood vessel morphogenesis	GO Biological Process	Functional Annotations	147	20	4.99019e-06	0.0011237	4846,1139,6469,54567,54538,1464,1901,634,3791,1950,284,1906,2697,7052,2246,1490,7852,3553,4323,3576,
735047	anatomical structure morphogenesis	GO Biological Process	Functional Annotations	841	61	5.61225e-06	0.00115846	1474,10205,2643,1191,7498,255738,333,3875,284,2707,2246,57381,84628,7852,6615,3576,4846,1139,54567,9353,1901,634,3791,57216,1906,1907,6692,5653,29842,1490,55790,55704,4693,9053,6604,6469,2625,79365,54538,51599,1950,2313,349667,2697,3399,4804,3553,57194,1999,4323,1368,65078,148170,658,83439,1464,2737,1305,7052,357,121512,
745983	Muscle, Smooth, Vascular	MeSH	Literature derived	44	8	1.96394e-05	0.00123373	5155,6876,1901,2185,58191,5329,1906,1907,
745490	Cell Adhesion Molecules	MeSH	Literature derived	139	13	2.01063e-05	0.00123696	83700,1001,8876,4739,634,9404,3728,4072,3918,4070,3914,2185,999,
747980	Mitogen-Activated Protein Kinase 1	MeSH	Literature derived	60	9	2.01652e-05	0.00123696	5801,4312,1958,2357,4318,5603,7852,1950,3576,
739023	Integrins	MeSH	Literature derived	78	10	2.10251e-05	0.00127471	3732,4739,3696,3690,2185,3691,7045,3694,5329,3908,
740144	Middle Aged	MeSH	Literature derived	237	17	2.13036e-05	0.00127675	4846,4312,4318,3119,3552,7133,1906,7099,5654,26191,3553,3554,1545,3569,3557,999,6690,
733659	cell adhesion	GO Biological Process	Functional Annotations	714	54	6.75494e-06	0.00128708	1293,10205,1001,1291,22871,8416,333,3728,9076,1525,1288,6615,780,3576,10232,2065,7409,634,1901,3690,3691,57216,9404,3694,3918,8190,10103,11187,6695,3914,1490,196264,4685,4739,1230,3908,9473,56133,3696,1366,7045,4323,658,1308,5097,9235,50512,1305,10076,9080,7052,91179,2185,999,
733895	biological adhesion	GO Biological Process	Functional Annotations	714	54	6.75494e-06	0.00128708	1293,10205,1001,1291,22871,8416,333,3728,9076,1525,1288,6615,780,3576,2065,10232,7409,1901,634,3690,57216,3691,9404,3694,3918,8190,11187,10103,6695,3914,1490,196264,4685,4739,1230,3908,9473,56133,3696,1366,7045,4323,1308,658,5097,9235,1305,10076,50512,9080,7052,91179,2185,999,
744644	Toll-Like Receptor 4	MeSH	Literature derived	31	7	2.28985e-05	0.00135674	7099,23643,3553,7096,7097,3569,3576,
736645	receptor binding	GO Molecular Function	Functional Annotations	735	57	4.24079e-06	0.00151962	9966,4856,10344,2919,685,9510,255738,8638,284,5639,3624,285489,3481,2246,8425,3576,6781,51561,54567,9353,3690,3552,7031,1906,3694,1907,8190,374,1490,58191,4693,11009,3589,6604,1437,6469,8651,1950,3908,4050,6373,1440,3553,84225,7045,3557,90226,5155,27344,2920,2921,9235,6857,718,9518,3569,3932,
747858	Genetic Predisposition to Disease	MeSH	Literature derived	241	17	2.61601e-05	0.00153257	4846,4312,6775,3119,1298,3552,7133,7099,26191,5654,3553,7097,3554,1545,3569,3557,6690,
617620	Epidermolysis bullosa	OMIM	Literature derived	5	4	3.0143e-05	0.00156744	3918,1308,3914,3691,
748604	Insulin-Like Growth Factor Binding Protein 1	MeSH	Literature derived	11	5	2.87057e-05	0.00166302	3481,3484,3485,3489,3487,
734747	anatomical structure formation	GO Biological Process	Functional Annotations	155	20	1.09529e-05	0.00180868	4846,1139,6469,54567,54538,1464,9353,634,3791,1901,1950,284,2737,1906,2246,1490,7852,3553,4323,3576,
733638	angiogenesis	GO Biological Process	Functional Annotations	129	18	1.1912e-05	0.00184413	6469,1139,4846,54567,54538,1464,1901,634,3791,1950,284,1906,2246,1490,7852,3553,4323,3576,
744036	Lipopolysaccharides	MeSH	Literature derived	64	9	3.28645e-05	0.00188303	7099,2920,23643,3553,7096,7097,2152,3569,3576,
733918	organ morphogenesis	GO Biological Process	Functional Annotations	359	33	1.50645e-05	0.00219499	6469,79365,54538,255738,51599,333,1950,284,2313,2707,2697,2246,7852,3553,4804,4323,3576,4846,1139,54567,1464,1901,3791,634,57216,2737,1906,6692,7052,357,1490,4693,6604,
743904	Chemotactic Factors	MeSH	Literature derived	34	7	4.06172e-05	0.00230193	10344,2357,2919,2920,1230,2921,3576,
742983	Basement Membrane	MeSH	Literature derived	34	7	4.06172e-05	0.00230193	3918,1308,4318,3914,3898,1288,3908,
742283	Pertussis Toxin	MeSH	Literature derived	34	7	4.06172e-05	0.00230193	2781,4987,2357,1901,7852,5724,3576,
744123	Prostatic Neoplasms	MeSH	Literature derived	85	10	4.24553e-05	0.00233013	3732,2065,1191,7113,6768,9518,2115,1950,1545,999,
738223	Ligands	MeSH	Literature derived	174	14	4.3251e-05	0.00234907	2065,4306,2357,4035,1382,3690,1950,284,7436,374,7068,7852,7097,2151,
745024	Scleroderma, Systemic	MeSH	Literature derived	12	5	4.44036e-05	0.00238681	3119,26191,1490,3552,1906,
740450	Cytoskeleton	MeSH	Literature derived	106	11	4.4967e-05	0.00239243	7431,23002,9459,2934,3875,1901,3690,2185,4133,3728,999,
746506	Culture Media, Conditioned	MeSH	Literature derived	22	6	4.61517e-05	0.00243066	1437,4312,4318,1490,3487,3576,
737753	Skin	MeSH	Literature derived	50	8	4.72576e-05	0.00246401	3918,1832,1308,4312,8626,3898,3691,3868,
607259	Cytokine-cytokine receptor interaction	KEGG Pathway	Functional Annotations	247	30	1.30235e-05	0.00253959	1437,9966,10344,2919,3561,1230,1950,3624,55504,4050,6373,1440,7852,4804,3553,3554,58985,3570,658,51561,5155,3791,2920,2921,3552,7133,8784,3569,11009,3589,
745362	Receptors, Interleukin	MeSH	Literature derived	68	9	5.16502e-05	0.00266638	54756,51561,6775,2919,3561,11009,58985,3576,3589,
748050	European Continental Ancestry Group	MeSH	Literature derived	108	11	5.28755e-05	0.00270287	3570,4846,3119,26191,255738,3553,3552,7133,1545,3569,3557,
740024	Fibroblasts	MeSH	Literature derived	89	10	6.14476e-05	0.00311056	1293,1291,4312,7015,5155,1958,4035,1490,8425,23650,
736191	cell junction	GO Cellular Component	Functional Annotations	391	35	6.29047e-05	0.00311728	10207,22871,4739,2700,7145,57530,2709,59283,3728,2707,9076,2697,285489,1525,27134,1366,9145,127534,1308,1139,27092,5097,92359,153562,6857,84952,9080,1832,11187,357,83543,2185,4950,23025,999,
738277	Plectin	MeSH	Literature derived	13	5	6.55647e-05	0.00328706	7431,1832,1308,3875,3691,
740789	Somatomedins	MeSH	Literature derived	13	5	6.55647e-05	0.00328706	3481,3484,3485,3489,3487,
746040	Receptors, Interleukin-1	MeSH	Literature derived	37	7	6.79298e-05	0.00334138	7099,3553,23643,3554,7097,3552,3557,
734233	blood vessel development	GO Biological Process	Functional Annotations	164	20	2.47539e-05	0.00340641	6469,4846,1139,54567,54538,1464,1901,634,3791,1950,284,1906,2697,7052,2246,1490,7852,3553,4323,3576,
745587	Helicobacter Infections	MeSH	Literature derived	24	6	7.38629e-05	0.00355165	7099,3119,2525,3553,3557,3576,
746613	Matrix Metalloproteinase 9	MeSH	Literature derived	24	6	7.38629e-05	0.00355165	4312,4318,4323,3694,3934,4324,
745295	Neisseria meningitidis	MeSH	Literature derived	6	4	7.42482e-05	0.00355165	7099,634,23643,7097,
747850	Epidermolysis Bullosa, Junctional	MeSH	Literature derived	6	4	7.42482e-05	0.00355165	3918,1308,3914,3691,
744811	Epidermolysis Bullosa	MeSH	Literature derived	6	4	7.42482e-05	0.00355165	3918,1308,3914,3691,
747679	Receptors, Interleukin-1 Type I	MeSH	Literature derived	6	4	7.42482e-05	0.00355165	3553,3554,3552,3557,
746872	Matrix Metalloproteinase 16	MeSH	Literature derived	6	4	7.42482e-05	0.00355165	4325,50859,4323,4324,
742209	Logistic Models	MeSH	Literature derived	72	9	7.8628e-05	0.0035962	4846,4318,7099,3553,3552,3554,3569,1545,3557,
744975	Polymorphism, Genetic	MeSH	Literature derived	211	15	8.21688e-05	0.00372546	4846,4312,3135,3119,3690,3552,7133,7099,26191,3553,624,3554,1545,3569,3557,
741794	RNA, Messenger	MeSH	Literature derived	115	11	9.05539e-05	0.00407024	7015,5155,1958,3290,1672,1490,3487,284,3576,3046,1907,
748566	Insulin-Like Growth Factor Binding Proteins	MeSH	Literature derived	25	6	9.17898e-05	0.00409053	3481,3484,3485,1490,3489,3487,
744231	Acute-Phase Proteins	MeSH	Literature derived	14	5	9.32256e-05	0.00411931	7099,4318,23643,3569,3934,
748606	Insulin-Like Growth Factor Binding Protein 3	MeSH	Literature derived	14	5	9.32256e-05	0.00411931	3481,3484,3485,3489,3487,
734220	vasculature development	GO Biological Process	Functional Annotations	167	20	3.20072e-05	0.00417273	6469,1139,4846,54567,54538,1464,1901,634,3791,1950,284,1906,2697,7052,2246,1490,7852,3553,4323,3576,
746549	Gene Expression Regulation	MeSH	Literature derived	117	11	0.000104786	0.00455297	2625,1958,4261,7099,1490,7161,8651,7097,7031,6935,3576,
737217	insulin-like growth factor binding	GO Molecular Function	Functional Annotations	23	8	1.84581e-05	0.0049606	4856,3484,3485,5654,1490,3489,3487,94031,
746022	Protein-Tyrosine Kinases	MeSH	Literature derived	167	13	0.000122012	0.00524541	2065,3561,4739,7409,3791,3690,8651,1950,2260,2185,8444,3932,780,
744929	Nerve Tissue Proteins	MeSH	Literature derived	424	22	0.000122735	0.00524541	83849,1308,22871,6623,54538,9353,5361,333,29114,2737,6857,11033,5801,4900,7436,23109,4804,9315,4693,5787,9145,10815,
744907	Membrane Microdomains	MeSH	Literature derived	41	7	0.000125201	0.0053073	114569,3732,7409,3932,5329,1368,1604,
739659	Odds Ratio	MeSH	Literature derived	77	9	0.000127839	0.00534053	4846,5654,3119,26191,3553,3552,3569,1545,3557,
740040	Gelatinases	MeSH	Literature derived	15	5	0.000128479	0.00534053	4312,4318,4325,4323,4324,
748605	Insulin-Like Growth Factor Binding Protein 2	MeSH	Literature derived	15	5	0.000128479	0.00534053	3481,3484,3485,3489,3487,
743169	Lymphotoxin-alpha	MeSH	Literature derived	15	5	0.000128479	0.00534053	4050,3553,3552,7133,3569,
745704	Proto-Oncogene Proteins	MeSH	Literature derived	276	17	0.000131106	0.00534053	3732,2065,54567,638,7409,3791,8651,2313,23624,1031,8313,2185,7161,1999,4792,3932,3934,
727067	c-Jun_T00133	TransFac	Targets	25	6	9.17898e-05	0.00546149	2697,7015,4312,467,6775,3868,
739453	Endotoxins	MeSH	Literature derived	7	4	0.000146312	0.00591374	7099,23643,7097,3569,
741856	Teichoic Acids	MeSH	Literature derived	7	4	0.000146312	0.00591374	7099,23643,7097,6590,
744908	Metalloendopeptidases	MeSH	Literature derived	100	10	0.000153693	0.00611721	4312,4318,9510,9508,56999,4325,4323,1368,1906,4324,
743446	Cell Proliferation	MeSH	Literature derived	60	8	0.000158299	0.0062528	7015,5155,3485,1490,8626,3791,1950,3624,
738470	Deafness	MeSH	Literature derived	43	7	0.000165485	0.0064875	2625,4646,1690,80307,4693,9132,2707,
744933	Neutrophil Activation	MeSH	Literature derived	16	5	0.000172467	0.00671075	2357,7099,2919,7097,3576,
742293	Phosphotyrosine	MeSH	Literature derived	102	10	0.000179073	0.00691619	2065,4739,7409,3791,2185,7145,973,3932,5787,2260,
738635	Pedigree	MeSH	Literature derived	228	15	0.000186333	0.00714368	2643,2700,1690,24,2707,3857,6335,1832,4693,1545,3664,7045,4935,127534,8291,
745250	Linkage Disequilibrium	MeSH	Literature derived	103	10	0.000193015	0.00734584	1139,6775,3119,26191,5654,3553,3554,3552,3664,3557,
744583	Receptors, Chemokine	MeSH	Literature derived	62	8	0.000195671	0.00738456	10344,2919,6373,7852,1230,58191,57007,3576,
744388	GTP-Binding Proteins	MeSH	Literature derived	202	14	0.000196865	0.00738456	2357,2634,4599,1901,23551,6236,2781,4938,7052,4600,6000,2151,624,5865,
747185	Tetradecanoylphorbol Acetate	MeSH	Literature derived	45	7	0.000215374	0.00802113	1958,4318,4688,4050,2185,3932,4792,
747591	Corneal Dystrophies, Hereditary	MeSH	Literature derived	17	5	0.000226372	0.00837093	1001,4070,2934,7045,6935,
744642	Toll-Like Receptor 2	MeSH	Literature derived	17	5	0.000226372	0.00837093	7099,23643,7096,7097,3576,
744676	src Homology Domains	MeSH	Literature derived	179	13	0.000234288	0.00854249	84941,27071,117157,4688,9459,4739,7409,8651,7145,2888,2886,2185,3932,
737707	Dogs	MeSH	Literature derived	64	8	0.000239859	0.00868489	10207,1525,27134,4950,6615,1368,9076,999,
733909	locomotory behavior	GO Biological Process	Functional Annotations	177	20	7.1801e-05	0.00873248	10344,2357,2919,9353,2920,1901,1230,23551,2921,3552,793,5724,6414,6373,1672,7852,58191,3553,5329,3576,
735034	regulation of signal transduction	GO Biological Process	Functional Annotations	551	42	7.4034e-05	0.00873248	54885,9459,4188,1028,8651,55561,1950,26575,3624,2697,119385,11033,27237,57139,5654,6000,3553,8425,116984,23089,2065,83439,55200,7409,1901,8626,23624,1906,85360,23263,7052,55803,25780,7128,7984,57449,9315,121512,3569,3932,4792,3589,
745057	Transcription Factors	MeSH	Literature derived	716	30	0.000245263	0.00881931	4778,6469,2625,1958,79365,6659,8651,23650,10957,2313,79977,3399,7068,1999,6615,117157,639,83439,3090,3398,10379,2737,1870,467,3400,3142,2115,5452,6935,6604,
740773	Risk Factors	MeSH	Literature derived	156	12	0.000271523	0.00969671	4846,4312,6775,7099,26191,3119,3690,3553,3552,1545,3569,3557,
740512	Fibronectins	MeSH	Literature derived	47	7	0.000276407	0.00980398	7052,4318,1490,1288,3690,3691,3694,
738343	Trypsin	MeSH	Literature derived	47	7	0.000276407	0.00980398	6692,6768,154754,4151,5265,1528,6690,
738668	Proteins	MeSH	Literature derived	722	30	0.000281246	0.00984173	6469,79668,4739,4599,1690,8651,284,6590,6414,5654,9020,6000,64284,7032,23089,55698,638,7409,51364,7031,2888,11187,2886,3429,7128,4600,4163,2185,83543,91543,
738392	Annexins	MeSH	Literature derived	18	5	0.000291414	0.0101296	11199,653145,8416,306,244,
748664	Matrix Metalloproteinases, Membrane-Associated	MeSH	Literature derived	18	5	0.000291414	0.0101296	4312,4325,50859,4323,4324,
746687	STAT3 Transcription Factor: Entrez GeneID 6774	MeSH	Literature derived	48	7	0.000311617	0.0106893	3570,6775,1440,8651,3569,11009,3589,
741592	Gene Frequency	MeSH	Literature derived	185	13	0.000317523	0.0108207	4846,4312,3119,3552,7133,12,7099,26191,3553,3554,3569,3557,5265,
739366	Chemokines	MeSH	Literature derived	67	8	0.000320868	0.0108637	2919,6373,7852,1230,2920,2921,7097,3576,
747086	Insulin-Like Growth Factor I	MeSH	Literature derived	32	6	0.000327382	0.0110127	3481,3484,3485,3489,3487,1950,
738118	Calcium	MeSH	Literature derived	214	14	0.000345565	0.0115498	6781,6286,5321,816,2934,1230,793,6857,716,3936,7052,6373,7852,2185,
740937	Cell Division	MeSH	Literature derived	89	9	0.000354469	0.011772	1437,54756,7015,2065,1958,374,3489,3791,11009,
736620	pattern binding	GO Molecular Function	Functional Annotations	114	16	5.5295e-05	0.0118884	9982,6649,9510,333,1305,9388,50512,2260,3918,2246,7099,1490,9508,7097,8425,114548,
748200	Urokinase-Type Plasminogen Activator	MeSH	Literature derived	19	5	0.000368844	0.0121719	4318,4035,6768,5329,5055,
748353	Tissue Inhibitor of Metalloproteinases	MeSH	Literature derived	19	5	0.000368844	0.0121719	4312,4318,4325,4323,4324,
746298	Matrix Metalloproteinases	MeSH	Literature derived	33	6	0.00038175	0.0124403	4312,4318,4325,4323,4324,999,
745494	Chi-Square Distribution	MeSH	Literature derived	33	6	0.00038175	0.0124403	4846,3119,26191,3553,3552,3569,
753059	CAV1 interactions	Protein Interaction (MiMI)	Interactions	93	16	1.8663e-06	0.0127337	4846,4035,2700,3791,1901,3690,3691,7133,3694,360,2697,2886,3696,4804,4323,999,
735170	regulation of developmental process	GO Biological Process	Functional Annotations	754	52	0.000118233	0.0129198	9966,2810,22871,2643,7498,1191,255738,4599,3875,3624,55504,84674,440068,57381,121457,7161,8425,1139,4318,638,9353,3398,8626,3552,8784,5653,7128,3400,4792,1437,64135,6469,3908,2697,1031,3399,3553,4804,57194,114548,148170,658,81788,2737,5055,7052,7099,2537,121512,7097,3569,3932,
734955	regulation of biological quality	GO Biological Process	Functional Annotations	956	62	0.000131113	0.0129198	4856,2643,4306,22871,50853,255738,3624,3484,3485,57381,7852,7161,2151,4151,8425,2152,5329,5265,120071,6781,1139,3398,3489,8626,1901,3690,24,3487,3552,1906,1907,2260,5653,1490,3589,5140,4778,2625,2934,4739,1230,8651,2313,1604,4987,1031,623,5654,3553,624,8444,57194,148170,94031,6857,7052,57088,6916,2537,121512,3569,3932,
733615	chemotaxis	GO Biological Process	Functional Annotations	141	17	0.00013547	0.0129198	10344,2357,2919,9353,1901,1230,2920,2921,3552,5724,1672,6373,7852,3553,58191,5329,3576,
733581	taxis	GO Biological Process	Functional Annotations	141	17	0.00013547	0.0129198	10344,2357,2919,9353,1901,2920,1230,2921,3552,5724,6373,1672,7852,3553,58191,5329,3576,
735772	enzyme linked receptor protein signaling pathway	GO Biological Process	Functional Annotations	265	25	0.000135613	0.0129198	1028,8651,1950,3624,3481,5654,8425,624,4093,780,4091,658,2065,23089,2043,3791,23624,10076,1907,2260,2886,1490,9518,9315,2185,
745523	DNA Mutational Analysis	MeSH	Literature derived	191	13	0.000424563	0.0136646	2643,24,2737,3857,2707,4070,4693,9132,7045,114548,6690,4935,8291,
748123	Adaptor Proteins, Signal Transducing	MeSH	Literature derived	338	18	0.000438613	0.0140302	84941,27071,4739,7409,1950,2260,2888,23002,11033,2886,84674,7099,4646,2185,8425,7097,3932,114548,
733583	growth	GO Biological Process	Functional Annotations	268	25	0.000161258	0.0141014	4856,6469,4739,55686,8651,349667,3624,2697,1031,6414,3484,3485,5654,7161,8425,658,8626,3489,3487,94031,2737,2260,5653,29842,1490,
735771	elevation of cytosolic calcium ion concentration	GO Biological Process	Functional Annotations	64	11	0.000170749	0.0141014	4987,7052,623,1901,7852,1230,3553,624,3932,1906,1604,
734998	cytosolic calcium ion homeostasis	GO Biological Process	Functional Annotations	64	11	0.000170749	0.0141014	4987,7052,623,7852,1230,1901,3553,624,3932,1906,1604,
735323	morphogenesis of a branching structure	GO Biological Process	Functional Annotations	32	8	0.000170788	0.0141014	6692,6469,7852,1950,2737,4323,1305,1906,
748341	Pulmonary Disease, Chronic Obstructive	MeSH	Literature derived	20	5	0.000459936	0.0146226	4312,4318,6590,3569,5265,
736659	cytokine activity	GO Molecular Function	Functional Annotations	234	24	8.53098e-05	0.0152642	1437,9966,10344,51561,5155,2919,2920,2921,3552,9235,3624,4050,374,6373,9518,1440,58191,3553,3569,84225,11009,3557,3589,3576,
736880	enzyme inhibitor activity	GO Molecular Function	Functional Annotations	252	25	9.93946e-05	0.0152642	1293,1474,2810,1028,8651,6590,12,1031,140686,5265,57761,1469,8710,27344,306,5569,5055,6692,718,1472,5274,1470,50859,151242,6690,
734958	regulation of cell proliferation	GO Biological Process	Functional Annotations	464	36	0.000191869	0.0153309	1437,9966,6469,9982,8519,1191,2919,685,9510,1028,1950,83879,2697,1031,1440,3553,2172,3576,4846,1139,2065,5155,1901,3489,3853,3552,2737,1906,1397,7052,3400,55704,2185,4792,3569,3589,
740099	Interferons	MeSH	Literature derived	52	7	0.000488969	0.0154126	4938,3429,4599,8638,3669,2537,10379,
743066	Enzyme Activation	MeSH	Literature derived	222	14	0.000490698	0.0154126	7015,4688,4318,5321,5603,7409,3791,1950,6768,9020,2185,3932,4792,4323,
736705	calcium ion binding	GO Molecular Function	Functional Annotations	903	61	0.000115952	0.0155811	1001,8416,50853,6775,255738,55784,53373,1047,59283,5639,11199,57333,244,8425,84206,2202,4846,4312,84440,4318,54567,5321,4035,9353,306,9914,79056,7436,6695,4121,25780,4163,50859,29943,653145,6286,54885,2934,1950,54836,56133,4052,4325,79623,4323,412,4324,5097,27092,954,956,23624,793,6857,716,3936,57402,7052,57088,83543,999,
742114	Genes, Dominant	MeSH	Literature derived	72	8	0.000503403	0.015717	255738,2700,26353,1690,9132,3664,7045,2707,
745636	Leukocytes, Mononuclear	MeSH	Literature derived	35	6	0.000510626	0.0158477	2919,7099,7852,3553,7097,3569,
744920	Myocardial Infarction	MeSH	Literature derived	53	7	0.000543626	0.016772	4312,4846,7099,4318,3690,3569,1573,
739457	Epithelium	MeSH	Literature derived	21	5	0.000565984	0.0173591	3875,4950,6590,6615,999,
740292	Superoxides	MeSH	Literature derived	21	5	0.000565984	0.0173591	4846,2357,2643,6649,4688,
738895	Cystatins	MeSH	Literature derived	21	5	0.000565984	0.0173591	1474,1469,1520,1472,1470,
733593	behavior	GO Biological Process	Functional Annotations	291	26	0.000227603	0.0176179	10344,1958,2357,2919,2354,23551,1230,6414,6373,7852,4861,3553,5329,3576,4846,1139,9353,1901,2920,2921,3552,5724,793,7436,1672,58191,
746280	Keratoderma, Palmoplantar	MeSH	Literature derived	10	4	0.000587846	0.0177169	1832,3853,3868,3857,
748322	Inhibitor of Differentiation Protein 1	MeSH	Literature derived	10	4	0.000587846	0.0177169	467,3400,3399,3398,
746338	Papillomavirus Infections	MeSH	Literature derived	10	4	0.000587846	0.0177169	7015,3119,147138,11322,
745071	Virus Internalization	MeSH	Literature derived	10	4	0.000587846	0.0177169	9080,7852,4950,9076,
737142	endopeptidase inhibitor activity	GO Molecular Function	Functional Annotations	138	17	0.000149518	0.0178591	1293,1474,1469,8710,27344,6590,5055,12,6692,718,1472,5274,1470,140686,50859,5265,6690,
739538	Haplotypes	MeSH	Literature derived	120	10	0.000606754	0.0178735	9966,4846,6775,3119,26191,5654,3553,3552,1545,3557,
744345	DNA-Binding Proteins	MeSH	Literature derived	617	26	0.000634359	0.0185817	4778,1958,2625,6775,8651,2313,79977,3399,7161,1999,4093,6615,4091,639,7015,3090,8626,3398,10379,2737,1870,3400,2115,5452,3664,4792,
748514	Extracellular Signal-Regulated MAP Kinases	MeSH	Literature derived	37	6	0.000669718	0.0194139	4312,1958,4318,1950,5329,3576,
737696	Aged	MeSH	Literature derived	201	13	0.000670214	0.0194139	4846,4312,4318,3119,3552,1906,12,5654,3553,1545,3569,3557,999,
747276	Insulin-Like Growth Factor II	MeSH	Literature derived	22	5	0.000688298	0.0198275	3481,3484,3485,3489,3487,
744326	Confidence Intervals	MeSH	Literature derived	22	5	0.000688298	0.0198275	3119,3553,3552,1545,3557,
738646	Placenta	MeSH	Literature derived	76	8	0.000702134	0.0200051	250,3481,3135,29842,3142,6581,3620,412,
738530	Genotype	MeSH	Literature derived	232	14	0.000741852	0.0210218	4846,4312,3119,3552,7133,7099,5654,26191,2525,3553,3554,1545,3569,3557,
741111	Interleukin-4	MeSH	Literature derived	38	6	0.000761904	0.0214733	10344,51561,3561,3553,3569,3557,
611778	Insulin-like growth factor binding protein	pFAM	Functional Annotations	13	6	5.60975e-05	0.0215976	4856,3484,3485,1490,3489,3487,
736881	enzyme regulator activity	GO Molecular Function	Functional Annotations	769	53	0.000221498	0.0222175	1293,1474,2810,2919,9459,6590,119385,27237,4253,57139,140686,5265,57761,27071,259173,2065,7409,306,85360,6692,23263,25780,55803,7984,5274,50859,6690,54885,10045,1124,1028,8651,55561,12,11033,1031,116984,4325,4323,4324,1469,8710,27344,55200,5569,5055,5522,718,1472,57449,1470,121512,151242,
736968	protease inhibitor activity	GO Molecular Function	Functional Annotations	143	17	0.000227342	0.0222175	1474,1469,1293,8710,27344,6590,12,5055,6692,718,1472,5274,1470,140686,50859,5265,6690,
739955	CpG Islands	MeSH	Literature derived	78	8	0.000822413	0.0224907	3481,643161,2810,6623,8651,51364,999,1789,
742010	Chemokine CXCL1	MeSH	Literature derived	11	4	0.000827477	0.0224907	2919,2920,2921,3576,
741408	Antigens, CD14	MeSH	Literature derived	11	4	0.000827477	0.0224907	7099,23643,7097,3576,
748608	Insulin-Like Growth Factor Binding Protein 5	MeSH	Literature derived	11	4	0.000827477	0.0224907	3481,3485,3489,3487,
744421	Hepatitis B, Chronic	MeSH	Literature derived	11	4	0.000827477	0.0224907	4261,3119,3553,3557,
744670	alpha-Macroglobulins	MeSH	Literature derived	11	4	0.000827477	0.0224907	718,4035,5265,12,
746609	Matrix Metalloproteinase 2	MeSH	Literature derived	23	5	0.000828196	0.0224907	4312,4318,4325,4323,4324,
738217	Laminin	MeSH	Literature derived	39	6	0.000863236	0.0233208	3918,3914,1288,3691,4323,3908,
742289	Phosphoproteins	MeSH	Literature derived	266	15	0.000875435	0.0235284	4688,4739,9459,7409,8626,27333,9404,3936,27134,7161,2185,4950,3932,4093,999,
746116	rho GTP-Binding Proteins	MeSH	Literature derived	58	7	0.000891724	0.0238433	23002,23263,57381,9459,5361,7409,58480,
753366	EGFR interactions	Protein Interaction (MiMI)	Interactions	246	26	7.40054e-06	0.025247	2810,685,10045,3875,8651,1950,3728,2246,83481,9020,1999,3732,2065,5155,7409,634,5569,3855,23624,2888,2886,374,7099,2185,7097,999,
744493	Macular Degeneration	MeSH	Literature derived	24	5	0.000987002	0.0262563	718,5654,24,2202,629,
746441	cdc42 GTP-Binding Protein	MeSH	Literature derived	60	7	0.00107106	0.0283479	148170,23263,57381,9459,7409,121512,58480,
744750	Chemotaxis, Leukocyte	MeSH	Literature derived	60	7	0.00107106	0.0283479	10344,2357,2919,6373,7852,1230,3576,
744197	Toll-Like Receptors	MeSH	Literature derived	41	6	0.00109556	0.0287049	7099,7128,7096,23643,7097,3576,
748201	Vascular Endothelial Growth Factor A	MeSH	Literature derived	41	6	0.00109556	0.0287049	5155,4318,1490,3791,284,3576,
739769	Solubility	MeSH	Literature derived	41	6	0.00109556	0.0287049	3570,3135,58191,23643,7133,5329,
738546	Immunity	MeSH	Literature derived	12	4	0.00112113	0.0289385	8477,3552,7097,8482,
742776	Peptides, Cyclic	MeSH	Literature derived	12	4	0.00112113	0.0289385	26191,3690,1906,1907,
740467	Desmoplakins	MeSH	Literature derived	25	5	0.00116604	0.0298027	1832,11187,3875,3728,999,
743143	Interferon Type I	MeSH	Literature derived	42	6	0.00122769	0.0312253	4938,4600,4599,2537,3620,3569,
738935	Epidermis	MeSH	Literature derived	62	7	0.00127684	0.0323177	1832,374,8626,4950,374897,29943,9076,
742292	Phosphorylation	MeSH	Literature derived	474	21	0.00131443	0.0331084	2065,816,5321,9459,4739,5603,7409,3791,8651,3691,1950,23624,2260,2888,2886,9020,2185,4133,3932,4792,4091,
741463	Brain Ischemia	MeSH	Literature derived	26	5	0.00136665	0.0340458	4846,4318,3690,3569,3557,
741656	Interleukin-12	MeSH	Literature derived	26	5	0.00136665	0.0340458	51561,6775,7099,7097,3569,
746685	STAT1 Transcription Factor: STAT1 Entrez GeneID 6772	MeSH	Literature derived	43	6	0.00137124	0.0340458	4261,6775,4599,10379,8651,3932,
745764	Spondylitis, Ankylosing	MeSH	Literature derived	13	4	0.00147299	0.0363988	7099,3553,3552,3557,
743404	Antigens, Neoplasm	MeSH	Literature derived	137	10	0.0015647	0.0384828	4072,29940,4253,10232,4070,7103,81557,1464,634,3694,
744912	Minisatellite Repeats	MeSH	Literature derived	27	5	0.00159013	0.0389246	4846,3553,3554,3552,3557,
746531	Fibroblast Growth Factor 2	MeSH	Literature derived	27	5	0.00159013	0.0389246	54756,9982,2246,1950,2260,
742834	Receptor, erbB-2	MeSH	Literature derived	27	5	0.00159013	0.0389246	2886,2065,374,2115,1950,
747799	TNF Receptor-Associated Factor 6	MeSH	Literature derived	45	6	0.0016949	0.0409131	55504,7099,7128,9020,7097,3554,
742666	Immunity, Innate	MeSH	Literature derived	45	6	0.0016949	0.0409131	718,7099,1672,7096,7097,6590,
745101	Antibodies, Monoclonal	MeSH	Literature derived	89	8	0.00180328	0.0431298	4072,3732,10232,718,3135,7852,3690,1604,
739141	Pregnancy	MeSH	Literature derived	89	8	0.00180328	0.0431298	250,3481,4846,3135,3484,3620,3624,1907,
618170	12q13	Cytoband	Other	65	9	3.69156e-05	0.0434866	4778,2065,3891,3890,10536,3892,3875,3489,3889,
747801	Transforming Growth Factor beta1	MeSH	Literature derived	28	5	0.0018378	0.0435559	5155,1490,4052,1950,3569,
739558	Ichthyosis	MeSH	Literature derived	14	4	0.00188691	0.0445175	6768,412,9076,4935,
747800	Transforming Growth Factor alpha	MeSH	Literature derived	14	4	0.00188691	0.0445175	2065,374,685,1950,
743068	Enzyme Inhibitors	MeSH	Literature derived	90	8	0.00192454	0.0449979	1031,7052,1958,4318,5603,2185,1028,1950,
738312	Smoking	MeSH	Literature derived	68	7	0.00207786	0.0483659	4312,1139,4846,3553,3552,1545,3569,
742031	Collagen Type I	MeSH	Literature derived	29	5	0.00211096	0.048918	4312,5155,1490,4323,780,
739994	Endometrium	MeSH	Literature derived	29	5	0.00211096	0.048918	4318,3484,3690,284,3589,
