# Supplementary material for: A bioinformatics approach reveals novel interactions of the OVOL transcription factors in the regulation of epithelial – mesenchymal cell reprogramming and cancer progression
Source: BMC Syst Biol. 2014 Mar 10;8:29. doi: 10.1186/1752-0509-8-29 (PMC4008156; doi:10.1186/1752-0509-8-29)
Supplement: Additional file 4 — GeneGo MetaDrug gene/drug interactions. Excel spread sheet with connections between network genes, their descriptions, and the therapeutic drugs that target them. [file 1752-0509-8-29-S4.xlsx]

## Sheet: List Report
List Report
MetaCore Data
#	Input IDs	Network Object Name	Gene Symbol	Unit (protein or chem)	Object Type	Description	Therapeutic Drugs
135	3065	HDAC1	HDAC1	HDAC1_HUMAN	Generic enzyme	Histone deacetylase 1	Abexinostat
136	3065	HDAC1	HDAC1	HDAC1_HUMAN	Generic enzyme	Histone deacetylase 1	Abexinostat
137	3065	HDAC1	HDAC1	HDAC1_HUMAN	Generic enzyme	Histone deacetylase 1	Abexinostat
138	3065	HDAC1	HDAC1	HDAC1_HUMAN	Generic enzyme	Histone deacetylase 1	Abexinostat
139	3065	HDAC1	HDAC1	HDAC1_HUMAN	Generic enzyme	Histone deacetylase 1	Abexinostat
140	3065	HDAC1	HDAC1	HDAC1_HUMAN	Generic enzyme	Histone deacetylase 1	Abexinostat
141	3065	HDAC1	HDAC1	HDAC1_HUMAN	Generic enzyme	Histone deacetylase 1	Abexinostat
142	3065	HDAC1	HDAC1	HDAC1_HUMAN	Generic enzyme	Histone deacetylase 1	Abexinostat
182	3066	HDAC2	HDAC2	HDAC2_HUMAN	Generic enzyme	Histone deacetylase 2	Abexinostat
183	3066	HDAC2	HDAC2	HDAC2_HUMAN	Generic enzyme	Histone deacetylase 2	Abexinostat
184	3066	HDAC2	HDAC2	HDAC2_HUMAN	Generic enzyme	Histone deacetylase 2	Abexinostat
185	3066	HDAC2	HDAC2	HDAC2_HUMAN	Generic enzyme	Histone deacetylase 2	Abexinostat
186	3066	HDAC2	HDAC2	HDAC2_HUMAN	Generic enzyme	Histone deacetylase 2	Abexinostat
198	8841	HDAC3	HDAC3	HDAC3_HUMAN	Generic enzyme	Histone deacetylase 3	Abexinostat
199	8841	HDAC3	HDAC3	HDAC3_HUMAN	Generic enzyme	Histone deacetylase 3	Abexinostat
200	8841	HDAC3	HDAC3	HDAC3_HUMAN	Generic enzyme	Histone deacetylase 3	Abexinostat
355	3576	IL-8	IL8	IL8_HUMAN	Receptor ligand	Interleukin-8	ABX-IL8
356	3576	IL-8	IL8	IL8_HUMAN	Receptor ligand	Interleukin-8	ABX-IL8
357	3576	IL-8	IL8	IL8_HUMAN	Receptor ligand	Interleukin-8	ABX-IL8
358	3576	IL-8	IL8	IL8_HUMAN	Receptor ligand	Interleukin-8	ABX-IL8
359	3576	IL-8	IL8	IL8_HUMAN	Receptor ligand	Interleukin-8	ABX-IL8
360	3576	IL-8	IL8	IL8_HUMAN	Receptor ligand	Interleukin-8	ABX-IL8
361	3576	IL-8	IL8	IL8_HUMAN	Receptor ligand	Interleukin-8	ABX-IL8
362	3576	IL-8	IL8	IL8_HUMAN	Receptor ligand	Interleukin-8	ABX-IL8
363	3576	IL-8	IL8	IL8_HUMAN	Receptor ligand	Interleukin-8	ABX-IL8
364	3576	IL-8	IL8	IL8_HUMAN	Receptor ligand	Interleukin-8	ABX-IL8
365	3576	IL-8	IL8	IL8_HUMAN	Receptor ligand	Interleukin-8	ABX-IL8
366	3576	IL-8	IL8	IL8_HUMAN	Receptor ligand	Interleukin-8	ABX-IL8
367	3576	IL-8	IL8	IL8_HUMAN	Receptor ligand	Interleukin-8	ABX-IL8
368	3576	IL-8	IL8	IL8_HUMAN	Receptor ligand	Interleukin-8	ABX-IL8
369	3576	IL-8	IL8	IL8_HUMAN	Receptor ligand	Interleukin-8	ABX-IL8
370	3576	IL-8	IL8	IL8_HUMAN	Receptor ligand	Interleukin-8	ABX-IL8
371	3576	IL-8	IL8	IL8_HUMAN	Receptor ligand	Interleukin-8	ABX-IL8
372	3576	IL-8	IL8	IL8_HUMAN	Receptor ligand	Interleukin-8	ABX-IL8
373	3576	IL-8	IL8	IL8_HUMAN	Receptor ligand	Interleukin-8	ABX-IL8
374	3576	IL-8	IL8	IL8_HUMAN	Receptor ligand	Interleukin-8	ABX-IL8
375	3576	IL-8	IL8	IL8_HUMAN	Receptor ligand	Interleukin-8	ABX-IL8
376	3576	IL-8	IL8	IL8_HUMAN	Receptor ligand	Interleukin-8	ABX-IL8
377	3576	IL-8	IL8	IL8_HUMAN	Receptor ligand	Interleukin-8	ABX-IL8
378	3576	IL-8	IL8	IL8_HUMAN	Receptor ligand	Interleukin-8	ABX-IL8
379	3576	IL-8	IL8	IL8_HUMAN	Receptor ligand	Interleukin-8	ABX-IL8
380	3576	IL-8	IL8	IL8_HUMAN	Receptor ligand	Interleukin-8	ABX-IL8
381	3576	IL-8	IL8	IL8_HUMAN	Receptor ligand	Interleukin-8	ABX-IL8
382	3576	IL-8	IL8	IL8_HUMAN	Receptor ligand	Interleukin-8	ABX-IL8
263	3553	IL-1 beta	IL1B	IL1B_HUMAN	Receptor ligand	Interleukin-1 beta	Aloperine
264	3553	IL-1 beta	IL1B	IL1B_HUMAN	Receptor ligand	Interleukin-1 beta	Aloperine
265	3553	IL-1 beta	IL1B	IL1B_HUMAN	Receptor ligand	Interleukin-1 beta	Aloperine
266	3553	IL-1 beta	IL1B	IL1B_HUMAN	Receptor ligand	Interleukin-1 beta	Aloperine
267	3553	IL-1 beta	IL1B	IL1B_HUMAN	Receptor ligand	Interleukin-1 beta	Aloperine
268	3553	IL-1 beta	IL1B	IL1B_HUMAN	Receptor ligand	Interleukin-1 beta	Aloperine
269	3553	IL-1 beta	IL1B	IL1B_HUMAN	Receptor ligand	Interleukin-1 beta	Aloperine
270	3553	IL-1 beta	IL1B	IL1B_HUMAN	Receptor ligand	Interleukin-1 beta	Aloperine
271	3553	IL-1 beta	IL1B	IL1B_HUMAN	Receptor ligand	Interleukin-1 beta	Aloperine
272	3553	IL-1 beta	IL1B	IL1B_HUMAN	Receptor ligand	Interleukin-1 beta	Aloperine
273	3553	IL-1 beta	IL1B	IL1B_HUMAN	Receptor ligand	Interleukin-1 beta	Aloperine
274	3553	IL-1 beta	IL1B	IL1B_HUMAN	Receptor ligand	Interleukin-1 beta	Aloperine
275	3553	IL-1 beta	IL1B	IL1B_HUMAN	Receptor ligand	Interleukin-1 beta	Aloperine
297	3569	IL-6	IL6	IL6_HUMAN	Receptor ligand	Interleukin-6	Aloperine
298	3569	IL-6	IL6	IL6_HUMAN	Receptor ligand	Interleukin-6	Aloperine
299	3569	IL-6	IL6	IL6_HUMAN	Receptor ligand	Interleukin-6	Aloperine
300	3569	IL-6	IL6	IL6_HUMAN	Receptor ligand	Interleukin-6	Aloperine
301	3569	IL-6	IL6	IL6_HUMAN	Receptor ligand	Interleukin-6	Aloperine
302	3569	IL-6	IL6	IL6_HUMAN	Receptor ligand	Interleukin-6	Aloperine
303	3569	IL-6	IL6	IL6_HUMAN	Receptor ligand	Interleukin-6	Aloperine
304	3569	IL-6	IL6	IL6_HUMAN	Receptor ligand	Interleukin-6	Aloperine
305	3569	IL-6	IL6	IL6_HUMAN	Receptor ligand	Interleukin-6	Aloperine
306	3569	IL-6	IL6	IL6_HUMAN	Receptor ligand	Interleukin-6	Aloperine
307	3569	IL-6	IL6	IL6_HUMAN	Receptor ligand	Interleukin-6	Aloperine
308	3569	IL-6	IL6	IL6_HUMAN	Receptor ligand	Interleukin-6	Aloperine
309	3569	IL-6	IL6	IL6_HUMAN	Receptor ligand	Interleukin-6	Aloperine
310	3569	IL-6	IL6	IL6_HUMAN	Receptor ligand	Interleukin-6	Aloperine
311	3569	IL-6	IL6	IL6_HUMAN	Receptor ligand	Interleukin-6	Aloperine
312	3569	IL-6	IL6	IL6_HUMAN	Receptor ligand	Interleukin-6	Aloperine
685	706	PBR	TSPO	TSPOA_HUMAN	Ligand-gated ion channel	Translocator protein	Alpidem
451	4312	MMP-1	MMP1	MMP1_HUMAN	Metalloprotease	Interstitial collagenase	Batimastat
452	4312	MMP-1	MMP1	MMP1_HUMAN	Metalloprotease	Interstitial collagenase	Batimastat
453	4312	MMP-1	MMP1	MMP1_HUMAN	Metalloprotease	Interstitial collagenase	Batimastat
454	4312	MMP-1	MMP1	MMP1_HUMAN	Metalloprotease	Interstitial collagenase	Batimastat
455	4312	MMP-1	MMP1	MMP1_HUMAN	Metalloprotease	Interstitial collagenase	Batimastat
456	4312	MMP-1	MMP1	MMP1_HUMAN	Metalloprotease	Interstitial collagenase	Batimastat
457	4312	MMP-1	MMP1	MMP1_HUMAN	Metalloprotease	Interstitial collagenase	Batimastat
458	4312	MMP-1	MMP1	MMP1_HUMAN	Metalloprotease	Interstitial collagenase	Batimastat
459	4312	MMP-1	MMP1	MMP1_HUMAN	Metalloprotease	Interstitial collagenase	Batimastat
460	4312	MMP-1	MMP1	MMP1_HUMAN	Metalloprotease	Interstitial collagenase	Batimastat
461	4312	MMP-1	MMP1	MMP1_HUMAN	Metalloprotease	Interstitial collagenase	Batimastat
462	4312	MMP-1	MMP1	MMP1_HUMAN	Metalloprotease	Interstitial collagenase	Batimastat
463	4312	MMP-1	MMP1	MMP1_HUMAN	Metalloprotease	Interstitial collagenase	Batimastat
505	4318	MMP-9	MMP9	MMP9_HUMAN	Metalloprotease	Matrix metalloproteinase-9	Batimastat
506	4318	MMP-9	MMP9	MMP9_HUMAN	Metalloprotease	Matrix metalloproteinase-9	Batimastat
507	4318	MMP-9	MMP9	MMP9_HUMAN	Metalloprotease	Matrix metalloproteinase-9	Batimastat
508	4318	MMP-9	MMP9	MMP9_HUMAN	Metalloprotease	Matrix metalloproteinase-9	Batimastat
509	4318	MMP-9	MMP9	MMP9_HUMAN	Metalloprotease	Matrix metalloproteinase-9	Batimastat
510	4318	MMP-9	MMP9	MMP9_HUMAN	Metalloprotease	Matrix metalloproteinase-9	Batimastat
511	4318	MMP-9	MMP9	MMP9_HUMAN	Metalloprotease	Matrix metalloproteinase-9	Batimastat
143	3065	HDAC1	HDAC1	HDAC1_HUMAN	Generic enzyme	Histone deacetylase 1	Belinostat
144	3065	HDAC1	HDAC1	HDAC1_HUMAN	Generic enzyme	Histone deacetylase 1	Belinostat
145	3065	HDAC1	HDAC1	HDAC1_HUMAN	Generic enzyme	Histone deacetylase 1	Belinostat
146	3065	HDAC1	HDAC1	HDAC1_HUMAN	Generic enzyme	Histone deacetylase 1	Belinostat
147	3065	HDAC1	HDAC1	HDAC1_HUMAN	Generic enzyme	Histone deacetylase 1	Belinostat
148	3065	HDAC1	HDAC1	HDAC1_HUMAN	Generic enzyme	Histone deacetylase 1	Belinostat
149	3065	HDAC1	HDAC1	HDAC1_HUMAN	Generic enzyme	Histone deacetylase 1	Belinostat
150	3065	HDAC1	HDAC1	HDAC1_HUMAN	Generic enzyme	Histone deacetylase 1	Belinostat
187	3066	HDAC2	HDAC2	HDAC2_HUMAN	Generic enzyme	Histone deacetylase 2	Belinostat
188	3066	HDAC2	HDAC2	HDAC2_HUMAN	Generic enzyme	Histone deacetylase 2	Belinostat
189	3066	HDAC2	HDAC2	HDAC2_HUMAN	Generic enzyme	Histone deacetylase 2	Belinostat
190	3066	HDAC2	HDAC2	HDAC2_HUMAN	Generic enzyme	Histone deacetylase 2	Belinostat
191	3066	HDAC2	HDAC2	HDAC2_HUMAN	Generic enzyme	Histone deacetylase 2	Belinostat
201	8841	HDAC3	HDAC3	HDAC3_HUMAN	Generic enzyme	Histone deacetylase 3	Belinostat
202	8841	HDAC3	HDAC3	HDAC3_HUMAN	Generic enzyme	Histone deacetylase 3	Belinostat
203	8841	HDAC3	HDAC3	HDAC3_HUMAN	Generic enzyme	Histone deacetylase 3	Belinostat
560	4790	NF-kB	NFKB1	NFKB1 p50_(HUMAN)	Transcription factor		Bortezomib
561	4790	NF-kB	NFKB1	NFKB1 p50_(HUMAN)	Transcription factor		Bortezomib
562	4790	NF-kB	NFKB1	NFKB1 p50_(HUMAN)	Transcription factor		Bortezomib
563	4790	NF-kB	NFKB1	NFKB1 p50_(HUMAN)	Transcription factor		Bortezomib
574		NF-kB	NFKB2	NFKB2 p52_(HUMAN)	Transcription factor		Bortezomib
575		NF-kB	NFKB2	NFKB2 p52_(HUMAN)	Transcription factor		Bortezomib
582		NF-kB	REL	REL_HUMAN	Transcription factor		Bortezomib
583		NF-kB	REL	REL_HUMAN	Transcription factor		Bortezomib
591		NF-kB	RELA	TF65_HUMAN	Transcription factor		Bortezomib
592		NF-kB	RELA	TF65_HUMAN	Transcription factor		Bortezomib
593		NF-kB	RELA	TF65_HUMAN	Transcription factor		Bortezomib
603		NF-kB	RELB	RELB_HUMAN	Transcription factor		Bortezomib
604		NF-kB	RELB	RELB_HUMAN	Transcription factor		Bortezomib
605		NF-kB	RELB	RELB_HUMAN	Transcription factor		Bortezomib
250	3553	IL-1 beta	IL1B	IL1B_HUMAN	Receptor ligand	Interleukin-1 beta	Canakinumab
251	3553	IL-1 beta	IL1B	IL1B_HUMAN	Receptor ligand	Interleukin-1 beta	Canakinumab
252	3553	IL-1 beta	IL1B	IL1B_HUMAN	Receptor ligand	Interleukin-1 beta	Canakinumab
253	3553	IL-1 beta	IL1B	IL1B_HUMAN	Receptor ligand	Interleukin-1 beta	Canakinumab
254	3553	IL-1 beta	IL1B	IL1B_HUMAN	Receptor ligand	Interleukin-1 beta	Canakinumab
255	3553	IL-1 beta	IL1B	IL1B_HUMAN	Receptor ligand	Interleukin-1 beta	Canakinumab
256	3553	IL-1 beta	IL1B	IL1B_HUMAN	Receptor ligand	Interleukin-1 beta	Canakinumab
257	3553	IL-1 beta	IL1B	IL1B_HUMAN	Receptor ligand	Interleukin-1 beta	Canakinumab
258	3553	IL-1 beta	IL1B	IL1B_HUMAN	Receptor ligand	Interleukin-1 beta	Canakinumab
259	3553	IL-1 beta	IL1B	IL1B_HUMAN	Receptor ligand	Interleukin-1 beta	Canakinumab
260	3553	IL-1 beta	IL1B	IL1B_HUMAN	Receptor ligand	Interleukin-1 beta	Canakinumab
261	3553	IL-1 beta	IL1B	IL1B_HUMAN	Receptor ligand	Interleukin-1 beta	Canakinumab
262	3553	IL-1 beta	IL1B	IL1B_HUMAN	Receptor ligand	Interleukin-1 beta	Canakinumab
313	3569	IL-6	IL6	IL6_HUMAN	Receptor ligand	Interleukin-6	Dexamethasone
314	3569	IL-6	IL6	IL6_HUMAN	Receptor ligand	Interleukin-6	Dexamethasone
315	3569	IL-6	IL6	IL6_HUMAN	Receptor ligand	Interleukin-6	Dexamethasone
316	3569	IL-6	IL6	IL6_HUMAN	Receptor ligand	Interleukin-6	Dexamethasone
317	3569	IL-6	IL6	IL6_HUMAN	Receptor ligand	Interleukin-6	Dexamethasone
318	3569	IL-6	IL6	IL6_HUMAN	Receptor ligand	Interleukin-6	Dexamethasone
319	3569	IL-6	IL6	IL6_HUMAN	Receptor ligand	Interleukin-6	Dexamethasone
320	3569	IL-6	IL6	IL6_HUMAN	Receptor ligand	Interleukin-6	Dexamethasone
321	3569	IL-6	IL6	IL6_HUMAN	Receptor ligand	Interleukin-6	Dexamethasone
322	3569	IL-6	IL6	IL6_HUMAN	Receptor ligand	Interleukin-6	Dexamethasone
323	3569	IL-6	IL6	IL6_HUMAN	Receptor ligand	Interleukin-6	Dexamethasone
324	3569	IL-6	IL6	IL6_HUMAN	Receptor ligand	Interleukin-6	Dexamethasone
325	3569	IL-6	IL6	IL6_HUMAN	Receptor ligand	Interleukin-6	Dexamethasone
326	3569	IL-6	IL6	IL6_HUMAN	Receptor ligand	Interleukin-6	Dexamethasone
327	3569	IL-6	IL6	IL6_HUMAN	Receptor ligand	Interleukin-6	Dexamethasone
328	3569	IL-6	IL6	IL6_HUMAN	Receptor ligand	Interleukin-6	Dexamethasone
683	706	PBR	TSPO	TSPOA_HUMAN	Ligand-gated ion channel	Translocator protein	Diazepinomicin
438	4312	MMP-1	MMP1	MMP1_HUMAN	Metalloprotease	Interstitial collagenase	Doxycycline
439	4312	MMP-1	MMP1	MMP1_HUMAN	Metalloprotease	Interstitial collagenase	Doxycycline
440	4312	MMP-1	MMP1	MMP1_HUMAN	Metalloprotease	Interstitial collagenase	Doxycycline
441	4312	MMP-1	MMP1	MMP1_HUMAN	Metalloprotease	Interstitial collagenase	Doxycycline
442	4312	MMP-1	MMP1	MMP1_HUMAN	Metalloprotease	Interstitial collagenase	Doxycycline
443	4312	MMP-1	MMP1	MMP1_HUMAN	Metalloprotease	Interstitial collagenase	Doxycycline
444	4312	MMP-1	MMP1	MMP1_HUMAN	Metalloprotease	Interstitial collagenase	Doxycycline
445	4312	MMP-1	MMP1	MMP1_HUMAN	Metalloprotease	Interstitial collagenase	Doxycycline
446	4312	MMP-1	MMP1	MMP1_HUMAN	Metalloprotease	Interstitial collagenase	Doxycycline
447	4312	MMP-1	MMP1	MMP1_HUMAN	Metalloprotease	Interstitial collagenase	Doxycycline
448	4312	MMP-1	MMP1	MMP1_HUMAN	Metalloprotease	Interstitial collagenase	Doxycycline
449	4312	MMP-1	MMP1	MMP1_HUMAN	Metalloprotease	Interstitial collagenase	Doxycycline
450	4312	MMP-1	MMP1	MMP1_HUMAN	Metalloprotease	Interstitial collagenase	Doxycycline
491	4318	MMP-9	MMP9	MMP9_HUMAN	Metalloprotease	Matrix metalloproteinase-9	Doxycycline
492	4318	MMP-9	MMP9	MMP9_HUMAN	Metalloprotease	Matrix metalloproteinase-9	Doxycycline
493	4318	MMP-9	MMP9	MMP9_HUMAN	Metalloprotease	Matrix metalloproteinase-9	Doxycycline
494	4318	MMP-9	MMP9	MMP9_HUMAN	Metalloprotease	Matrix metalloproteinase-9	Doxycycline
495	4318	MMP-9	MMP9	MMP9_HUMAN	Metalloprotease	Matrix metalloproteinase-9	Doxycycline
496	4318	MMP-9	MMP9	MMP9_HUMAN	Metalloprotease	Matrix metalloproteinase-9	Doxycycline
497	4318	MMP-9	MMP9	MMP9_HUMAN	Metalloprotease	Matrix metalloproteinase-9	Doxycycline
237	3553	IL-1 beta	IL1B	IL1B_HUMAN	Receptor ligand	Interleukin-1 beta	Doxycycline
238	3553	IL-1 beta	IL1B	IL1B_HUMAN	Receptor ligand	Interleukin-1 beta	Doxycycline
239	3553	IL-1 beta	IL1B	IL1B_HUMAN	Receptor ligand	Interleukin-1 beta	Doxycycline
240	3553	IL-1 beta	IL1B	IL1B_HUMAN	Receptor ligand	Interleukin-1 beta	Doxycycline
241	3553	IL-1 beta	IL1B	IL1B_HUMAN	Receptor ligand	Interleukin-1 beta	Doxycycline
242	3553	IL-1 beta	IL1B	IL1B_HUMAN	Receptor ligand	Interleukin-1 beta	Doxycycline
243	3553	IL-1 beta	IL1B	IL1B_HUMAN	Receptor ligand	Interleukin-1 beta	Doxycycline
244	3553	IL-1 beta	IL1B	IL1B_HUMAN	Receptor ligand	Interleukin-1 beta	Doxycycline
245	3553	IL-1 beta	IL1B	IL1B_HUMAN	Receptor ligand	Interleukin-1 beta	Doxycycline
246	3553	IL-1 beta	IL1B	IL1B_HUMAN	Receptor ligand	Interleukin-1 beta	Doxycycline
247	3553	IL-1 beta	IL1B	IL1B_HUMAN	Receptor ligand	Interleukin-1 beta	Doxycycline
248	3553	IL-1 beta	IL1B	IL1B_HUMAN	Receptor ligand	Interleukin-1 beta	Doxycycline
249	3553	IL-1 beta	IL1B	IL1B_HUMAN	Receptor ligand	Interleukin-1 beta	Doxycycline
734	7099	TLR4	TLR4	TLR4_HUMAN	Generic receptor	Toll-like receptor 4	E5531
735	7099	TLR4	TLR4	TLR4_HUMAN	Generic receptor	Toll-like receptor 4	E5531
736	7099	TLR4	TLR4	TLR4_HUMAN	Generic receptor	Toll-like receptor 4	E5531
737	7099	TLR4	TLR4	TLR4_HUMAN	Generic receptor	Toll-like receptor 4	E5531
95	3065	HDAC1	HDAC1	HDAC1_HUMAN	Generic enzyme	Histone deacetylase 1	Entinostat
96	3065	HDAC1	HDAC1	HDAC1_HUMAN	Generic enzyme	Histone deacetylase 1	Entinostat
97	3065	HDAC1	HDAC1	HDAC1_HUMAN	Generic enzyme	Histone deacetylase 1	Entinostat
98	3065	HDAC1	HDAC1	HDAC1_HUMAN	Generic enzyme	Histone deacetylase 1	Entinostat
99	3065	HDAC1	HDAC1	HDAC1_HUMAN	Generic enzyme	Histone deacetylase 1	Entinostat
100	3065	HDAC1	HDAC1	HDAC1_HUMAN	Generic enzyme	Histone deacetylase 1	Entinostat
101	3065	HDAC1	HDAC1	HDAC1_HUMAN	Generic enzyme	Histone deacetylase 1	Entinostat
102	3065	HDAC1	HDAC1	HDAC1_HUMAN	Generic enzyme	Histone deacetylase 1	Entinostat
686	706	PBR	TSPO	TSPOA_HUMAN	Ligand-gated ion channel	Translocator protein	Estazolam
276	3553	IL-1 beta	IL1B	IL1B_HUMAN	Receptor ligand	Interleukin-1 beta	Gevokizumab
277	3553	IL-1 beta	IL1B	IL1B_HUMAN	Receptor ligand	Interleukin-1 beta	Gevokizumab
278	3553	IL-1 beta	IL1B	IL1B_HUMAN	Receptor ligand	Interleukin-1 beta	Gevokizumab
279	3553	IL-1 beta	IL1B	IL1B_HUMAN	Receptor ligand	Interleukin-1 beta	Gevokizumab
280	3553	IL-1 beta	IL1B	IL1B_HUMAN	Receptor ligand	Interleukin-1 beta	Gevokizumab
281	3553	IL-1 beta	IL1B	IL1B_HUMAN	Receptor ligand	Interleukin-1 beta	Gevokizumab
282	3553	IL-1 beta	IL1B	IL1B_HUMAN	Receptor ligand	Interleukin-1 beta	Gevokizumab
283	3553	IL-1 beta	IL1B	IL1B_HUMAN	Receptor ligand	Interleukin-1 beta	Gevokizumab
284	3553	IL-1 beta	IL1B	IL1B_HUMAN	Receptor ligand	Interleukin-1 beta	Gevokizumab
285	3553	IL-1 beta	IL1B	IL1B_HUMAN	Receptor ligand	Interleukin-1 beta	Gevokizumab
286	3553	IL-1 beta	IL1B	IL1B_HUMAN	Receptor ligand	Interleukin-1 beta	Gevokizumab
287	3553	IL-1 beta	IL1B	IL1B_HUMAN	Receptor ligand	Interleukin-1 beta	Gevokizumab
288	3553	IL-1 beta	IL1B	IL1B_HUMAN	Receptor ligand	Interleukin-1 beta	Gevokizumab
177	3066	HDAC2	HDAC2	HDAC2_HUMAN	Generic enzyme	Histone deacetylase 2	Givinostat
178	3066	HDAC2	HDAC2	HDAC2_HUMAN	Generic enzyme	Histone deacetylase 2	Givinostat
179	3066	HDAC2	HDAC2	HDAC2_HUMAN	Generic enzyme	Histone deacetylase 2	Givinostat
180	3066	HDAC2	HDAC2	HDAC2_HUMAN	Generic enzyme	Histone deacetylase 2	Givinostat
181	3066	HDAC2	HDAC2	HDAC2_HUMAN	Generic enzyme	Histone deacetylase 2	Givinostat
568	4790	NF-kB	NFKB1	NFKB1 p50_(HUMAN)	Transcription factor		Licochalcone E
569	4790	NF-kB	NFKB1	NFKB1 p50_(HUMAN)	Transcription factor		Licochalcone E
570	4790	NF-kB	NFKB1	NFKB1 p50_(HUMAN)	Transcription factor		Licochalcone E
571	4790	NF-kB	NFKB1	NFKB1 p50_(HUMAN)	Transcription factor		Licochalcone E
578		NF-kB	NFKB2	NFKB2 p52_(HUMAN)	Transcription factor		Licochalcone E
579		NF-kB	NFKB2	NFKB2 p52_(HUMAN)	Transcription factor		Licochalcone E
586		NF-kB	REL	REL_HUMAN	Transcription factor		Licochalcone E
587		NF-kB	REL	REL_HUMAN	Transcription factor		Licochalcone E
597		NF-kB	RELA	TF65_HUMAN	Transcription factor		Licochalcone E
598		NF-kB	RELA	TF65_HUMAN	Transcription factor		Licochalcone E
599		NF-kB	RELA	TF65_HUMAN	Transcription factor		Licochalcone E
609		NF-kB	RELB	RELB_HUMAN	Transcription factor		Licochalcone E
610		NF-kB	RELB	RELB_HUMAN	Transcription factor		Licochalcone E
611		NF-kB	RELB	RELB_HUMAN	Transcription factor		Licochalcone E
684	706	PBR	TSPO	TSPOA_HUMAN	Ligand-gated ion channel	Translocator protein	Lorazepam
425	4312	MMP-1	MMP1	MMP1_HUMAN	Metalloprotease	Interstitial collagenase	Marimastat
426	4312	MMP-1	MMP1	MMP1_HUMAN	Metalloprotease	Interstitial collagenase	Marimastat
427	4312	MMP-1	MMP1	MMP1_HUMAN	Metalloprotease	Interstitial collagenase	Marimastat
428	4312	MMP-1	MMP1	MMP1_HUMAN	Metalloprotease	Interstitial collagenase	Marimastat
429	4312	MMP-1	MMP1	MMP1_HUMAN	Metalloprotease	Interstitial collagenase	Marimastat
430	4312	MMP-1	MMP1	MMP1_HUMAN	Metalloprotease	Interstitial collagenase	Marimastat
431	4312	MMP-1	MMP1	MMP1_HUMAN	Metalloprotease	Interstitial collagenase	Marimastat
432	4312	MMP-1	MMP1	MMP1_HUMAN	Metalloprotease	Interstitial collagenase	Marimastat
433	4312	MMP-1	MMP1	MMP1_HUMAN	Metalloprotease	Interstitial collagenase	Marimastat
434	4312	MMP-1	MMP1	MMP1_HUMAN	Metalloprotease	Interstitial collagenase	Marimastat
435	4312	MMP-1	MMP1	MMP1_HUMAN	Metalloprotease	Interstitial collagenase	Marimastat
436	4312	MMP-1	MMP1	MMP1_HUMAN	Metalloprotease	Interstitial collagenase	Marimastat
437	4312	MMP-1	MMP1	MMP1_HUMAN	Metalloprotease	Interstitial collagenase	Marimastat
484	4318	MMP-9	MMP9	MMP9_HUMAN	Metalloprotease	Matrix metalloproteinase-9	Marimastat
485	4318	MMP-9	MMP9	MMP9_HUMAN	Metalloprotease	Matrix metalloproteinase-9	Marimastat
486	4318	MMP-9	MMP9	MMP9_HUMAN	Metalloprotease	Matrix metalloproteinase-9	Marimastat
487	4318	MMP-9	MMP9	MMP9_HUMAN	Metalloprotease	Matrix metalloproteinase-9	Marimastat
488	4318	MMP-9	MMP9	MMP9_HUMAN	Metalloprotease	Matrix metalloproteinase-9	Marimastat
489	4318	MMP-9	MMP9	MMP9_HUMAN	Metalloprotease	Matrix metalloproteinase-9	Marimastat
490	4318	MMP-9	MMP9	MMP9_HUMAN	Metalloprotease	Matrix metalloproteinase-9	Marimastat
556	4790	NF-kB	NFKB1	NFKB1 p50_(HUMAN)	Transcription factor		Menatetrenone
557	4790	NF-kB	NFKB1	NFKB1 p50_(HUMAN)	Transcription factor		Menatetrenone
558	4790	NF-kB	NFKB1	NFKB1 p50_(HUMAN)	Transcription factor		Menatetrenone
559	4790	NF-kB	NFKB1	NFKB1 p50_(HUMAN)	Transcription factor		Menatetrenone
572		NF-kB	NFKB2	NFKB2 p52_(HUMAN)	Transcription factor		Menatetrenone
573		NF-kB	NFKB2	NFKB2 p52_(HUMAN)	Transcription factor		Menatetrenone
580		NF-kB	REL	REL_HUMAN	Transcription factor		Menatetrenone
581		NF-kB	REL	REL_HUMAN	Transcription factor		Menatetrenone
588		NF-kB	RELA	TF65_HUMAN	Transcription factor		Menatetrenone
589		NF-kB	RELA	TF65_HUMAN	Transcription factor		Menatetrenone
590		NF-kB	RELA	TF65_HUMAN	Transcription factor		Menatetrenone
600		NF-kB	RELB	RELB_HUMAN	Transcription factor		Menatetrenone
601		NF-kB	RELB	RELB_HUMAN	Transcription factor		Menatetrenone
602		NF-kB	RELB	RELB_HUMAN	Transcription factor		Menatetrenone
477	4318	MMP-9	MMP9	MMP9_HUMAN	Metalloprotease	Matrix metalloproteinase-9	Minocycline
478	4318	MMP-9	MMP9	MMP9_HUMAN	Metalloprotease	Matrix metalloproteinase-9	Minocycline
479	4318	MMP-9	MMP9	MMP9_HUMAN	Metalloprotease	Matrix metalloproteinase-9	Minocycline
480	4318	MMP-9	MMP9	MMP9_HUMAN	Metalloprotease	Matrix metalloproteinase-9	Minocycline
481	4318	MMP-9	MMP9	MMP9_HUMAN	Metalloprotease	Matrix metalloproteinase-9	Minocycline
482	4318	MMP-9	MMP9	MMP9_HUMAN	Metalloprotease	Matrix metalloproteinase-9	Minocycline
483	4318	MMP-9	MMP9	MMP9_HUMAN	Metalloprotease	Matrix metalloproteinase-9	Minocycline
151	3065	HDAC1	HDAC1	HDAC1_HUMAN	Generic enzyme	Histone deacetylase 1	Mocetinostat
152	3065	HDAC1	HDAC1	HDAC1_HUMAN	Generic enzyme	Histone deacetylase 1	Mocetinostat
153	3065	HDAC1	HDAC1	HDAC1_HUMAN	Generic enzyme	Histone deacetylase 1	Mocetinostat
154	3065	HDAC1	HDAC1	HDAC1_HUMAN	Generic enzyme	Histone deacetylase 1	Mocetinostat
155	3065	HDAC1	HDAC1	HDAC1_HUMAN	Generic enzyme	Histone deacetylase 1	Mocetinostat
156	3065	HDAC1	HDAC1	HDAC1_HUMAN	Generic enzyme	Histone deacetylase 1	Mocetinostat
157	3065	HDAC1	HDAC1	HDAC1_HUMAN	Generic enzyme	Histone deacetylase 1	Mocetinostat
158	3065	HDAC1	HDAC1	HDAC1_HUMAN	Generic enzyme	Histone deacetylase 1	Mocetinostat
204	8841	HDAC3	HDAC3	HDAC3_HUMAN	Generic enzyme	Histone deacetylase 3	Mocetinostat
205	8841	HDAC3	HDAC3	HDAC3_HUMAN	Generic enzyme	Histone deacetylase 3	Mocetinostat
206	8841	HDAC3	HDAC3	HDAC3_HUMAN	Generic enzyme	Histone deacetylase 3	Mocetinostat
416	3932	Lck	LCK	LCK_HUMAN	Protein kinase	Tyrosine-protein kinase Lck	Nintedanib
417	3932	Lck	LCK	LCK_HUMAN	Protein kinase	Tyrosine-protein kinase Lck	Nintedanib
418	3932	Lck	LCK	LCK_HUMAN	Protein kinase	Tyrosine-protein kinase Lck	Nintedanib
419	3932	Lck	LCK	LCK_HUMAN	Protein kinase	Tyrosine-protein kinase Lck	Nintedanib
420	3932	Lck	LCK	LCK_HUMAN	Protein kinase	Tyrosine-protein kinase Lck	Nintedanib
421	3932	Lck	LCK	LCK_HUMAN	Protein kinase	Tyrosine-protein kinase Lck	Nintedanib
422	3932	Lck	LCK	LCK_HUMAN	Protein kinase	Tyrosine-protein kinase Lck	Nintedanib
519	4318	MMP-9	MMP9	MMP9_HUMAN	Metalloprotease	Matrix metalloproteinase-9	ONO4817
520	4318	MMP-9	MMP9	MMP9_HUMAN	Metalloprotease	Matrix metalloproteinase-9	ONO4817
521	4318	MMP-9	MMP9	MMP9_HUMAN	Metalloprotease	Matrix metalloproteinase-9	ONO4817
522	4318	MMP-9	MMP9	MMP9_HUMAN	Metalloprotease	Matrix metalloproteinase-9	ONO4817
523	4318	MMP-9	MMP9	MMP9_HUMAN	Metalloprotease	Matrix metalloproteinase-9	ONO4817
524	4318	MMP-9	MMP9	MMP9_HUMAN	Metalloprotease	Matrix metalloproteinase-9	ONO4817
525	4318	MMP-9	MMP9	MMP9_HUMAN	Metalloprotease	Matrix metalloproteinase-9	ONO4817
656	4790	NF-kB1 (p105)	NFKB1	NFKB1_HUMAN	Transcription factor	Nuclear factor NF-kappa-B p105 subunit	OT551
657	4790	NF-kB1 (p105)	NFKB1	NFKB1_HUMAN	Transcription factor	Nuclear factor NF-kappa-B p105 subunit	OT551
658	4790	NF-kB1 (p105)	NFKB1	NFKB1_HUMAN	Transcription factor	Nuclear factor NF-kappa-B p105 subunit	OT551
659	4790	NF-kB1 (p105)	NFKB1	NFKB1_HUMAN	Transcription factor	Nuclear factor NF-kappa-B p105 subunit	OT551
127	3065	HDAC1	HDAC1	HDAC1_HUMAN	Generic enzyme	Histone deacetylase 1	Panobinostat
128	3065	HDAC1	HDAC1	HDAC1_HUMAN	Generic enzyme	Histone deacetylase 1	Panobinostat
129	3065	HDAC1	HDAC1	HDAC1_HUMAN	Generic enzyme	Histone deacetylase 1	Panobinostat
130	3065	HDAC1	HDAC1	HDAC1_HUMAN	Generic enzyme	Histone deacetylase 1	Panobinostat
131	3065	HDAC1	HDAC1	HDAC1_HUMAN	Generic enzyme	Histone deacetylase 1	Panobinostat
132	3065	HDAC1	HDAC1	HDAC1_HUMAN	Generic enzyme	Histone deacetylase 1	Panobinostat
133	3065	HDAC1	HDAC1	HDAC1_HUMAN	Generic enzyme	Histone deacetylase 1	Panobinostat
134	3065	HDAC1	HDAC1	HDAC1_HUMAN	Generic enzyme	Histone deacetylase 1	Panobinostat
195	8841	HDAC3	HDAC3	HDAC3_HUMAN	Generic enzyme	Histone deacetylase 3	Panobinostat
196	8841	HDAC3	HDAC3	HDAC3_HUMAN	Generic enzyme	Histone deacetylase 3	Panobinostat
197	8841	HDAC3	HDAC3	HDAC3_HUMAN	Generic enzyme	Histone deacetylase 3	Panobinostat
512	4318	MMP-9	MMP9	MMP9_HUMAN	Metalloprotease	Matrix metalloproteinase-9	Pravastatin
513	4318	MMP-9	MMP9	MMP9_HUMAN	Metalloprotease	Matrix metalloproteinase-9	Pravastatin
514	4318	MMP-9	MMP9	MMP9_HUMAN	Metalloprotease	Matrix metalloproteinase-9	Pravastatin
515	4318	MMP-9	MMP9	MMP9_HUMAN	Metalloprotease	Matrix metalloproteinase-9	Pravastatin
516	4318	MMP-9	MMP9	MMP9_HUMAN	Metalloprotease	Matrix metalloproteinase-9	Pravastatin
517	4318	MMP-9	MMP9	MMP9_HUMAN	Metalloprotease	Matrix metalloproteinase-9	Pravastatin
518	4318	MMP-9	MMP9	MMP9_HUMAN	Metalloprotease	Matrix metalloproteinase-9	Pravastatin
103	3065	HDAC1	HDAC1	HDAC1_HUMAN	Generic enzyme	Histone deacetylase 1	Pyroxamide
104	3065	HDAC1	HDAC1	HDAC1_HUMAN	Generic enzyme	Histone deacetylase 1	Pyroxamide
105	3065	HDAC1	HDAC1	HDAC1_HUMAN	Generic enzyme	Histone deacetylase 1	Pyroxamide
106	3065	HDAC1	HDAC1	HDAC1_HUMAN	Generic enzyme	Histone deacetylase 1	Pyroxamide
107	3065	HDAC1	HDAC1	HDAC1_HUMAN	Generic enzyme	Histone deacetylase 1	Pyroxamide
108	3065	HDAC1	HDAC1	HDAC1_HUMAN	Generic enzyme	Histone deacetylase 1	Pyroxamide
109	3065	HDAC1	HDAC1	HDAC1_HUMAN	Generic enzyme	Histone deacetylase 1	Pyroxamide
110	3065	HDAC1	HDAC1	HDAC1_HUMAN	Generic enzyme	Histone deacetylase 1	Pyroxamide
679	706	PBR	TSPO	TSPOA_HUMAN	Ligand-gated ion channel	Translocator protein	Quazepam
119	3065	HDAC1	HDAC1	HDAC1_HUMAN	Generic enzyme	Histone deacetylase 1	R306465
120	3065	HDAC1	HDAC1	HDAC1_HUMAN	Generic enzyme	Histone deacetylase 1	R306465
121	3065	HDAC1	HDAC1	HDAC1_HUMAN	Generic enzyme	Histone deacetylase 1	R306465
122	3065	HDAC1	HDAC1	HDAC1_HUMAN	Generic enzyme	Histone deacetylase 1	R306465
123	3065	HDAC1	HDAC1	HDAC1_HUMAN	Generic enzyme	Histone deacetylase 1	R306465
124	3065	HDAC1	HDAC1	HDAC1_HUMAN	Generic enzyme	Histone deacetylase 1	R306465
125	3065	HDAC1	HDAC1	HDAC1_HUMAN	Generic enzyme	Histone deacetylase 1	R306465
126	3065	HDAC1	HDAC1	HDAC1_HUMAN	Generic enzyme	Histone deacetylase 1	R306465
464	4312	MMP-1	MMP1	MMP1_HUMAN	Metalloprotease	Interstitial collagenase	Rebimastat
465	4312	MMP-1	MMP1	MMP1_HUMAN	Metalloprotease	Interstitial collagenase	Rebimastat
466	4312	MMP-1	MMP1	MMP1_HUMAN	Metalloprotease	Interstitial collagenase	Rebimastat
467	4312	MMP-1	MMP1	MMP1_HUMAN	Metalloprotease	Interstitial collagenase	Rebimastat
468	4312	MMP-1	MMP1	MMP1_HUMAN	Metalloprotease	Interstitial collagenase	Rebimastat
469	4312	MMP-1	MMP1	MMP1_HUMAN	Metalloprotease	Interstitial collagenase	Rebimastat
470	4312	MMP-1	MMP1	MMP1_HUMAN	Metalloprotease	Interstitial collagenase	Rebimastat
471	4312	MMP-1	MMP1	MMP1_HUMAN	Metalloprotease	Interstitial collagenase	Rebimastat
472	4312	MMP-1	MMP1	MMP1_HUMAN	Metalloprotease	Interstitial collagenase	Rebimastat
473	4312	MMP-1	MMP1	MMP1_HUMAN	Metalloprotease	Interstitial collagenase	Rebimastat
474	4312	MMP-1	MMP1	MMP1_HUMAN	Metalloprotease	Interstitial collagenase	Rebimastat
475	4312	MMP-1	MMP1	MMP1_HUMAN	Metalloprotease	Interstitial collagenase	Rebimastat
476	4312	MMP-1	MMP1	MMP1_HUMAN	Metalloprotease	Interstitial collagenase	Rebimastat
533	4318	MMP-9	MMP9	MMP9_HUMAN	Metalloprotease	Matrix metalloproteinase-9	Rebimastat
534	4318	MMP-9	MMP9	MMP9_HUMAN	Metalloprotease	Matrix metalloproteinase-9	Rebimastat
535	4318	MMP-9	MMP9	MMP9_HUMAN	Metalloprotease	Matrix metalloproteinase-9	Rebimastat
536	4318	MMP-9	MMP9	MMP9_HUMAN	Metalloprotease	Matrix metalloproteinase-9	Rebimastat
537	4318	MMP-9	MMP9	MMP9_HUMAN	Metalloprotease	Matrix metalloproteinase-9	Rebimastat
538	4318	MMP-9	MMP9	MMP9_HUMAN	Metalloprotease	Matrix metalloproteinase-9	Rebimastat
539	4318	MMP-9	MMP9	MMP9_HUMAN	Metalloprotease	Matrix metalloproteinase-9	Rebimastat
730	7099	TLR4	TLR4	TLR4_HUMAN	Generic receptor	Toll-like receptor 4	Resatorvid
731	7099	TLR4	TLR4	TLR4_HUMAN	Generic receptor	Toll-like receptor 4	Resatorvid
732	7099	TLR4	TLR4	TLR4_HUMAN	Generic receptor	Toll-like receptor 4	Resatorvid
733	7099	TLR4	TLR4	TLR4_HUMAN	Generic receptor	Toll-like receptor 4	Resatorvid
159	3065	HDAC1	HDAC1	HDAC1_HUMAN	Generic enzyme	Histone deacetylase 1	Resminostat
160	3065	HDAC1	HDAC1	HDAC1_HUMAN	Generic enzyme	Histone deacetylase 1	Resminostat
161	3065	HDAC1	HDAC1	HDAC1_HUMAN	Generic enzyme	Histone deacetylase 1	Resminostat
162	3065	HDAC1	HDAC1	HDAC1_HUMAN	Generic enzyme	Histone deacetylase 1	Resminostat
163	3065	HDAC1	HDAC1	HDAC1_HUMAN	Generic enzyme	Histone deacetylase 1	Resminostat
164	3065	HDAC1	HDAC1	HDAC1_HUMAN	Generic enzyme	Histone deacetylase 1	Resminostat
165	3065	HDAC1	HDAC1	HDAC1_HUMAN	Generic enzyme	Histone deacetylase 1	Resminostat
166	3065	HDAC1	HDAC1	HDAC1_HUMAN	Generic enzyme	Histone deacetylase 1	Resminostat
207	8841	HDAC3	HDAC3	HDAC3_HUMAN	Generic enzyme	Histone deacetylase 3	Resminostat
208	8841	HDAC3	HDAC3	HDAC3_HUMAN	Generic enzyme	Histone deacetylase 3	Resminostat
209	8841	HDAC3	HDAC3	HDAC3_HUMAN	Generic enzyme	Histone deacetylase 3	Resminostat
224	3553	IL-1 beta	IL1B	IL1B_HUMAN	Receptor ligand	Interleukin-1 beta	Romazarit
225	3553	IL-1 beta	IL1B	IL1B_HUMAN	Receptor ligand	Interleukin-1 beta	Romazarit
226	3553	IL-1 beta	IL1B	IL1B_HUMAN	Receptor ligand	Interleukin-1 beta	Romazarit
227	3553	IL-1 beta	IL1B	IL1B_HUMAN	Receptor ligand	Interleukin-1 beta	Romazarit
228	3553	IL-1 beta	IL1B	IL1B_HUMAN	Receptor ligand	Interleukin-1 beta	Romazarit
229	3553	IL-1 beta	IL1B	IL1B_HUMAN	Receptor ligand	Interleukin-1 beta	Romazarit
230	3553	IL-1 beta	IL1B	IL1B_HUMAN	Receptor ligand	Interleukin-1 beta	Romazarit
231	3553	IL-1 beta	IL1B	IL1B_HUMAN	Receptor ligand	Interleukin-1 beta	Romazarit
232	3553	IL-1 beta	IL1B	IL1B_HUMAN	Receptor ligand	Interleukin-1 beta	Romazarit
233	3553	IL-1 beta	IL1B	IL1B_HUMAN	Receptor ligand	Interleukin-1 beta	Romazarit
234	3553	IL-1 beta	IL1B	IL1B_HUMAN	Receptor ligand	Interleukin-1 beta	Romazarit
235	3553	IL-1 beta	IL1B	IL1B_HUMAN	Receptor ligand	Interleukin-1 beta	Romazarit
236	3553	IL-1 beta	IL1B	IL1B_HUMAN	Receptor ligand	Interleukin-1 beta	Romazarit
111	3065	HDAC1	HDAC1	HDAC1_HUMAN	Generic enzyme	Histone deacetylase 1	Romidepsin
112	3065	HDAC1	HDAC1	HDAC1_HUMAN	Generic enzyme	Histone deacetylase 1	Romidepsin
113	3065	HDAC1	HDAC1	HDAC1_HUMAN	Generic enzyme	Histone deacetylase 1	Romidepsin
114	3065	HDAC1	HDAC1	HDAC1_HUMAN	Generic enzyme	Histone deacetylase 1	Romidepsin
115	3065	HDAC1	HDAC1	HDAC1_HUMAN	Generic enzyme	Histone deacetylase 1	Romidepsin
116	3065	HDAC1	HDAC1	HDAC1_HUMAN	Generic enzyme	Histone deacetylase 1	Romidepsin
117	3065	HDAC1	HDAC1	HDAC1_HUMAN	Generic enzyme	Histone deacetylase 1	Romidepsin
118	3065	HDAC1	HDAC1	HDAC1_HUMAN	Generic enzyme	Histone deacetylase 1	Romidepsin
526	4318	MMP-9	MMP9	MMP9_HUMAN	Metalloprotease	Matrix metalloproteinase-9	S3304
527	4318	MMP-9	MMP9	MMP9_HUMAN	Metalloprotease	Matrix metalloproteinase-9	S3304
528	4318	MMP-9	MMP9	MMP9_HUMAN	Metalloprotease	Matrix metalloproteinase-9	S3304
529	4318	MMP-9	MMP9	MMP9_HUMAN	Metalloprotease	Matrix metalloproteinase-9	S3304
530	4318	MMP-9	MMP9	MMP9_HUMAN	Metalloprotease	Matrix metalloproteinase-9	S3304
531	4318	MMP-9	MMP9	MMP9_HUMAN	Metalloprotease	Matrix metalloproteinase-9	S3304
532	4318	MMP-9	MMP9	MMP9_HUMAN	Metalloprotease	Matrix metalloproteinase-9	S3304
329	3569	IL-6	IL6	IL6_HUMAN	Receptor ligand	Interleukin-6	Siltuximab
330	3569	IL-6	IL6	IL6_HUMAN	Receptor ligand	Interleukin-6	Siltuximab
331	3569	IL-6	IL6	IL6_HUMAN	Receptor ligand	Interleukin-6	Siltuximab
332	3569	IL-6	IL6	IL6_HUMAN	Receptor ligand	Interleukin-6	Siltuximab
333	3569	IL-6	IL6	IL6_HUMAN	Receptor ligand	Interleukin-6	Siltuximab
334	3569	IL-6	IL6	IL6_HUMAN	Receptor ligand	Interleukin-6	Siltuximab
335	3569	IL-6	IL6	IL6_HUMAN	Receptor ligand	Interleukin-6	Siltuximab
336	3569	IL-6	IL6	IL6_HUMAN	Receptor ligand	Interleukin-6	Siltuximab
337	3569	IL-6	IL6	IL6_HUMAN	Receptor ligand	Interleukin-6	Siltuximab
338	3569	IL-6	IL6	IL6_HUMAN	Receptor ligand	Interleukin-6	Siltuximab
339	3569	IL-6	IL6	IL6_HUMAN	Receptor ligand	Interleukin-6	Siltuximab
340	3569	IL-6	IL6	IL6_HUMAN	Receptor ligand	Interleukin-6	Siltuximab
341	3569	IL-6	IL6	IL6_HUMAN	Receptor ligand	Interleukin-6	Siltuximab
342	3569	IL-6	IL6	IL6_HUMAN	Receptor ligand	Interleukin-6	Siltuximab
343	3569	IL-6	IL6	IL6_HUMAN	Receptor ligand	Interleukin-6	Siltuximab
344	3569	IL-6	IL6	IL6_HUMAN	Receptor ligand	Interleukin-6	Siltuximab
87	3065	HDAC1	HDAC1	HDAC1_HUMAN	Generic enzyme	Histone deacetylase 1	Tacedinaline
88	3065	HDAC1	HDAC1	HDAC1_HUMAN	Generic enzyme	Histone deacetylase 1	Tacedinaline
89	3065	HDAC1	HDAC1	HDAC1_HUMAN	Generic enzyme	Histone deacetylase 1	Tacedinaline
90	3065	HDAC1	HDAC1	HDAC1_HUMAN	Generic enzyme	Histone deacetylase 1	Tacedinaline
91	3065	HDAC1	HDAC1	HDAC1_HUMAN	Generic enzyme	Histone deacetylase 1	Tacedinaline
92	3065	HDAC1	HDAC1	HDAC1_HUMAN	Generic enzyme	Histone deacetylase 1	Tacedinaline
93	3065	HDAC1	HDAC1	HDAC1_HUMAN	Generic enzyme	Histone deacetylase 1	Tacedinaline
94	3065	HDAC1	HDAC1	HDAC1_HUMAN	Generic enzyme	Histone deacetylase 1	Tacedinaline
172	3066	HDAC2	HDAC2	HDAC2_HUMAN	Generic enzyme	Histone deacetylase 2	Tacedinaline
173	3066	HDAC2	HDAC2	HDAC2_HUMAN	Generic enzyme	Histone deacetylase 2	Tacedinaline
174	3066	HDAC2	HDAC2	HDAC2_HUMAN	Generic enzyme	Histone deacetylase 2	Tacedinaline
175	3066	HDAC2	HDAC2	HDAC2_HUMAN	Generic enzyme	Histone deacetylase 2	Tacedinaline
176	3066	HDAC2	HDAC2	HDAC2_HUMAN	Generic enzyme	Histone deacetylase 2	Tacedinaline
498	4318	MMP-9	MMP9	MMP9_HUMAN	Metalloprotease	Matrix metalloproteinase-9	Tanomastat
499	4318	MMP-9	MMP9	MMP9_HUMAN	Metalloprotease	Matrix metalloproteinase-9	Tanomastat
500	4318	MMP-9	MMP9	MMP9_HUMAN	Metalloprotease	Matrix metalloproteinase-9	Tanomastat
501	4318	MMP-9	MMP9	MMP9_HUMAN	Metalloprotease	Matrix metalloproteinase-9	Tanomastat
502	4318	MMP-9	MMP9	MMP9_HUMAN	Metalloprotease	Matrix metalloproteinase-9	Tanomastat
503	4318	MMP-9	MMP9	MMP9_HUMAN	Metalloprotease	Matrix metalloproteinase-9	Tanomastat
504	4318	MMP-9	MMP9	MMP9_HUMAN	Metalloprotease	Matrix metalloproteinase-9	Tanomastat
680	706	PBR	TSPO	TSPOA_HUMAN	Ligand-gated ion channel	Translocator protein	Temazepam
629	4790	NF-kB p50/p65	NFKB1	NFKB1 p50_(HUMAN)	Transcription factor		Thalidomide
630	4790	NF-kB p50/p65	NFKB1	NFKB1 p50_(HUMAN)	Transcription factor		Thalidomide
631	4790	NF-kB p50/p65	NFKB1	NFKB1 p50_(HUMAN)	Transcription factor		Thalidomide
632	4790	NF-kB p50/p65	NFKB1	NFKB1 p50_(HUMAN)	Transcription factor		Thalidomide
633		NF-kB p50/p65	RELA	TF65_HUMAN	Transcription factor		Thalidomide
634		NF-kB p50/p65	RELA	TF65_HUMAN	Transcription factor		Thalidomide
635		NF-kB p50/p65	RELA	TF65_HUMAN	Transcription factor		Thalidomide
564	4790	NF-kB	NFKB1	NFKB1 p50_(HUMAN)	Transcription factor		Tiomolibdic acid
565	4790	NF-kB	NFKB1	NFKB1 p50_(HUMAN)	Transcription factor		Tiomolibdic acid
566	4790	NF-kB	NFKB1	NFKB1 p50_(HUMAN)	Transcription factor		Tiomolibdic acid
567	4790	NF-kB	NFKB1	NFKB1 p50_(HUMAN)	Transcription factor		Tiomolibdic acid
576		NF-kB	NFKB2	NFKB2 p52_(HUMAN)	Transcription factor		Tiomolibdic acid
577		NF-kB	NFKB2	NFKB2 p52_(HUMAN)	Transcription factor		Tiomolibdic acid
584		NF-kB	REL	REL_HUMAN	Transcription factor		Tiomolibdic acid
585		NF-kB	REL	REL_HUMAN	Transcription factor		Tiomolibdic acid
594		NF-kB	RELA	TF65_HUMAN	Transcription factor		Tiomolibdic acid
595		NF-kB	RELA	TF65_HUMAN	Transcription factor		Tiomolibdic acid
596		NF-kB	RELA	TF65_HUMAN	Transcription factor		Tiomolibdic acid
606		NF-kB	RELB	RELB_HUMAN	Transcription factor		Tiomolibdic acid
607		NF-kB	RELB	RELB_HUMAN	Transcription factor		Tiomolibdic acid
608		NF-kB	RELB	RELB_HUMAN	Transcription factor		Tiomolibdic acid
345	3570	IL-6 receptor	IL6R	IL6RA_HUMAN	Generic receptor		Tocilizumab
346	3570	IL-6 receptor	IL6R	IL6RA_HUMAN	Generic receptor		Tocilizumab
347	3570	IL-6 receptor	IL6R	IL6RA_HUMAN	Generic receptor		Tocilizumab
348		IL-6 receptor	IL6ST	IL6RB_HUMAN	Generic receptor		Tocilizumab
349		IL-6 receptor	IL6ST	IL6RB_HUMAN	Generic receptor		Tocilizumab
350		IL-6 receptor	IL6ST	IL6RB_HUMAN	Generic receptor		Tocilizumab
351		IL-6 receptor	IL6ST	IL6RB_HUMAN	Generic receptor		Tocilizumab
352		IL-6 receptor	IL6ST	IL6RB_HUMAN	Generic receptor		Tocilizumab
353		IL-6 receptor	IL6ST	IL6RB_HUMAN	Generic receptor		Tocilizumab
354		IL-6 receptor	IL6ST	IL6RB_HUMAN	Generic receptor		Tocilizumab
681	706	PBR	TSPO	TSPOA_HUMAN	Ligand-gated ion channel	Translocator protein	Triazolam
79	3065	HDAC1	HDAC1	HDAC1_HUMAN	Generic enzyme	Histone deacetylase 1	Vorinostat
80	3065	HDAC1	HDAC1	HDAC1_HUMAN	Generic enzyme	Histone deacetylase 1	Vorinostat
81	3065	HDAC1	HDAC1	HDAC1_HUMAN	Generic enzyme	Histone deacetylase 1	Vorinostat
82	3065	HDAC1	HDAC1	HDAC1_HUMAN	Generic enzyme	Histone deacetylase 1	Vorinostat
83	3065	HDAC1	HDAC1	HDAC1_HUMAN	Generic enzyme	Histone deacetylase 1	Vorinostat
84	3065	HDAC1	HDAC1	HDAC1_HUMAN	Generic enzyme	Histone deacetylase 1	Vorinostat
85	3065	HDAC1	HDAC1	HDAC1_HUMAN	Generic enzyme	Histone deacetylase 1	Vorinostat
86	3065	HDAC1	HDAC1	HDAC1_HUMAN	Generic enzyme	Histone deacetylase 1	Vorinostat
167	3066	HDAC2	HDAC2	HDAC2_HUMAN	Generic enzyme	Histone deacetylase 2	Vorinostat
168	3066	HDAC2	HDAC2	HDAC2_HUMAN	Generic enzyme	Histone deacetylase 2	Vorinostat
169	3066	HDAC2	HDAC2	HDAC2_HUMAN	Generic enzyme	Histone deacetylase 2	Vorinostat
170	3066	HDAC2	HDAC2	HDAC2_HUMAN	Generic enzyme	Histone deacetylase 2	Vorinostat
171	3066	HDAC2	HDAC2	HDAC2_HUMAN	Generic enzyme	Histone deacetylase 2	Vorinostat
192	8841	HDAC3	HDAC3	HDAC3_HUMAN	Generic enzyme	Histone deacetylase 3	Vorinostat
193	8841	HDAC3	HDAC3	HDAC3_HUMAN	Generic enzyme	Histone deacetylase 3	Vorinostat
194	8841	HDAC3	HDAC3	HDAC3_HUMAN	Generic enzyme	Histone deacetylase 3	Vorinostat
682	706	PBR	TSPO	TSPOA_HUMAN	Ligand-gated ion channel	Translocator protein	Zolpidem
1	7128	A20	TNFAIP3	TNAP3_HUMAN	Generic binding protein	Tumor necrosis factor alpha-induced protein 3
2	7128	A20	TNFAIP3	TNAP3_HUMAN	Generic binding protein	Tumor necrosis factor alpha-induced protein 3
55	84674	CARD6	CARD6	CARD6_HUMAN	Generic binding protein	Caspase recruitment domain-containing protein 6
56	8842	CD133	PROM1	PROM1_HUMAN	Generic binding protein	Prominin-1
57	8842	CD133	PROM1	PROM1_HUMAN	Generic binding protein	Prominin-1
58	8842	CD133	PROM1	PROM1_HUMAN	Generic binding protein	Prominin-1
59	4261	CIITA	CIITA	C2TA_HUMAN	Generic binding protein	MHC class II transactivator
210	4792	I-kB	NFKBIA	IKBA_HUMAN	Generic binding protein
211	4792	I-kB	NFKBIA	IKBA_HUMAN	Generic binding protein
212	4792	I-kB	NFKBIA	IKBA_HUMAN	Generic binding protein
213	4792	I-kB	NFKBIA	IKBA_HUMAN	Generic binding protein
214	4792	I-kB	NFKBIA	IKBA_HUMAN	Generic binding protein
215		I-kB	NFKBIB	IKBB_HUMAN	Generic binding protein
216		I-kB	NFKBIB	IKBB_HUMAN	Generic binding protein
217		I-kB	NFKBIE	IKBE_HUMAN	Generic binding protein
218		I-kB	NFKBIE	IKBE_HUMAN	Generic binding protein
219		I-kB	NFKBIE	IKBE_HUMAN	Generic binding protein
220		I-kB	NFKBIE	IKBE_HUMAN	Generic binding protein
221	3398	ID2	ID2	ID2_HUMAN	Generic binding protein	DNA-binding protein inhibitor ID-2
222	3398	ID2	ID2	ID2_HUMAN	Generic binding protein	DNA-binding protein inhibitor ID-2
223	3398	ID2	ID2	ID2_HUMAN	Generic binding protein	DNA-binding protein inhibitor ID-2
414	3868	Keratin 16	KRT16	K1C16_HUMAN	Generic binding protein	Keratin, type I cytoskeletal 16
415	3868	Keratin 16	KRT16	K1C16_HUMAN	Generic binding protein	Keratin, type I cytoskeletal 16
540	29098	MOG1	RANGRF	MOG1_HUMAN	Generic binding protein	Ran guanine nucleotide release factor
555	114548	NALP3	NLRP3	NALP3_HUMAN	Generic binding protein	NACHT, LRR and PYD domains-containing protein 3
664	4792	NFKBIA	NFKBIA	IKBA_HUMAN	Generic binding protein	NF-kappa-B inhibitor alpha
665	4792	NFKBIA	NFKBIA	IKBA_HUMAN	Generic binding protein	NF-kappa-B inhibitor alpha
666	4792	NFKBIA	NFKBIA	IKBA_HUMAN	Generic binding protein	NF-kappa-B inhibitor alpha
667	4792	NFKBIA	NFKBIA	IKBA_HUMAN	Generic binding protein	NF-kappa-B inhibitor alpha
668	4792	NFKBIA	NFKBIA	IKBA_HUMAN	Generic binding protein	NF-kappa-B inhibitor alpha
678	58495	OVOL2	OVOL2	OVOL2_HUMAN	Generic binding protein	Transcription factor Ovo-like 2
687	12	SERPINA3 (ACT)	SERPINA3	AACT_HUMAN	Generic binding protein	Alpha-1-antichymotrypsin
688	12	SERPINA3 (ACT)	SERPINA3	AACT_HUMAN	Generic binding protein	Alpha-1-antichymotrypsin
689	12	SERPINA3 (ACT)	SERPINA3	AACT_HUMAN	Generic binding protein	Alpha-1-antichymotrypsin
690	12	SERPINA3 (ACT)	SERPINA3	AACT_HUMAN	Generic binding protein	Alpha-1-antichymotrypsin
691	8651	SOCS1	SOCS1	SOCS1_HUMAN	Generic binding protein	Suppressor of cytokine signaling 1
692	8651	SOCS1	SOCS1	SOCS1_HUMAN	Generic binding protein	Suppressor of cytokine signaling 1
693	8651	SOCS1	SOCS1	SOCS1_HUMAN	Generic binding protein	Suppressor of cytokine signaling 1
694	8651	SOCS1	SOCS1	SOCS1_HUMAN	Generic binding protein	Suppressor of cytokine signaling 1
695	8651	SOCS1	SOCS1	SOCS1_HUMAN	Generic binding protein	Suppressor of cytokine signaling 1
60	2697	Connexin 43	GJA1	CXA1_HUMAN	Generic channel	Gap junction alpha-1 protein
61	2697	Connexin 43	GJA1	CXA1_HUMAN	Generic channel	Gap junction alpha-1 protein
62	2697	Connexin 43	GJA1	CXA1_HUMAN	Generic channel	Gap junction alpha-1 protein
63	2697	Connexin 43	GJA1	CXA1_HUMAN	Generic channel	Gap junction alpha-1 protein
546	4599	MxA	MX1	MX1_HUMAN	Generic enzyme	Interferon-induced GTP-binding protein Mx1
547	4599	MxA	MX1	MX1_HUMAN	Generic enzyme	Interferon-induced GTP-binding protein Mx1
548	4599	MxA	MX1	MX1_HUMAN	Generic enzyme	Interferon-induced GTP-binding protein Mx1
549	4599	MxA	MX1	MX1_HUMAN	Generic enzyme	Interferon-induced GTP-binding protein Mx1
550	4599	MxA	MX1	MX1_HUMAN	Generic enzyme	Interferon-induced GTP-binding protein Mx1
551	4599	MxA	MX1	MX1_HUMAN	Generic enzyme	Interferon-induced GTP-binding protein Mx1
552	4599	MxA	MX1	MX1_HUMAN	Generic enzyme	Interferon-induced GTP-binding protein Mx1
553	4599	MxA	MX1	MX1_HUMAN	Generic enzyme	Interferon-induced GTP-binding protein Mx1
554	4599	MxA	MX1	MX1_HUMAN	Generic enzyme	Interferon-induced GTP-binding protein Mx1
713	7015	TERT	TERT	TERT_HUMAN	Generic enzyme	Telomerase reverse transcriptase
714	7015	TERT	TERT	TERT_HUMAN	Generic enzyme	Telomerase reverse transcriptase
715	7015	TERT	TERT	TERT_HUMAN	Generic enzyme	Telomerase reverse transcriptase
716	7015	TERT	TERT	TERT_HUMAN	Generic enzyme	Telomerase reverse transcriptase
717	7015	TERT	TERT	TERT_HUMAN	Generic enzyme	Telomerase reverse transcriptase
718	7015	TERT	TERT	TERT_HUMAN	Generic enzyme	Telomerase reverse transcriptase
719	7015	TERT	TERT	TERT_HUMAN	Generic enzyme	Telomerase reverse transcriptase
720	6916	THAS	TBXAS1	THAS_HUMAN	Generic enzyme	Thromboxane-A synthase
383	3570	IL6RA	IL6R	IL6RA_HUMAN	Generic receptor	Interleukin-6 receptor subunit alpha
384	3570	IL6RA	IL6R	IL6RA_HUMAN	Generic receptor	Interleukin-6 receptor subunit alpha
385	3570	IL6RA	IL6R	IL6RA_HUMAN	Generic receptor	Interleukin-6 receptor subunit alpha
423	23643	MD-2	LY96	LY96_HUMAN	Generic receptor	Lymphocyte antigen 96
424	23643	MD-2	LY96	LY96_HUMAN	Generic receptor	Lymphocyte antigen 96
669	4804	NGFR(TNFRSF16)	NGFR	TNR16_HUMAN	Generic receptor	Tumor necrosis factor receptor superfamily member 16
671	4851	NOTCH1 precursor	NOTCH1	NOTC1_HUMAN	Generic receptor	Neurogenic locus notch homolog protein 1
672	4851	NOTCH1 precursor	NOTCH1	NOTC1_HUMAN	Generic receptor	Neurogenic locus notch homolog protein 1
673	4851	NOTCH1 precursor	NOTCH1	NOTC1_HUMAN	Generic receptor	Neurogenic locus notch homolog protein 1
674	4851	NOTCH1 precursor	NOTCH1	NOTC1_HUMAN	Generic receptor	Neurogenic locus notch homolog protein 1
721	7096	TLR1	TLR1	TLR1_HUMAN	Generic receptor	Toll-like receptor 1
722	7096	TLR1	TLR1	TLR1_HUMAN	Generic receptor	Toll-like receptor 1
723	7096	TLR1	TLR1	TLR1_HUMAN	Generic receptor	Toll-like receptor 1
724	7097	TLR2	TLR2	TLR2_HUMAN	Generic receptor	Toll-like receptor 2
725	7097	TLR2	TLR2	TLR2_HUMAN	Generic receptor	Toll-like receptor 2
726	7097	TLR2	TLR2	TLR2_HUMAN	Generic receptor	Toll-like receptor 2
727	7097	TLR2	TLR2	TLR2_HUMAN	Generic receptor	Toll-like receptor 2
728	7097	TLR2	TLR2	TLR2_HUMAN	Generic receptor	Toll-like receptor 2
729	7097	TLR2	TLR2	TLR2_HUMAN	Generic receptor	Toll-like receptor 2
738	7133	TNF-R2	TNFRSF1B	TNR1B_HUMAN	Generic receptor	Tumor necrosis factor receptor superfamily member 1B
739	7133	TNF-R2	TNFRSF1B	TNR1B_HUMAN	Generic receptor	Tumor necrosis factor receptor superfamily member 1B
740	7133	TNF-R2	TNFRSF1B	TNR1B_HUMAN	Generic receptor	Tumor necrosis factor receptor superfamily member 1B
741	7133	TNF-R2	TNFRSF1B	TNR1B_HUMAN	Generic receptor	Tumor necrosis factor receptor superfamily member 1B
742	7133	TNF-R2	TNFRSF1B	TNR1B_HUMAN	Generic receptor	Tumor necrosis factor receptor superfamily member 1B
743	7133	TNF-R2	TNFRSF1B	TNR1B_HUMAN	Generic receptor	Tumor necrosis factor receptor superfamily member 1B
744	7133	TNF-R2	TNFRSF1B	TNR1B_HUMAN	Generic receptor	Tumor necrosis factor receptor superfamily member 1B
745	2152	Tissue factor	F3	TF_HUMAN	Generic receptor	Tissue factor
746	2152	Tissue factor	F3	TF_HUMAN	Generic receptor	Tissue factor
747	2152	Tissue factor	F3	TF_HUMAN	Generic receptor	Tissue factor
748	2152	Tissue factor	F3	TF_HUMAN	Generic receptor	Tissue factor
749	2152	Tissue factor	F3	TF_HUMAN	Generic receptor	Tissue factor
750	2152	Tissue factor	F3	TF_HUMAN	Generic receptor	Tissue factor
751	2152	Tissue factor	F3	TF_HUMAN	Generic receptor	Tissue factor
752	2152	Tissue factor	F3	TF_HUMAN	Generic receptor	Tissue factor
53	623	BDKRB1	BDKRB1	BKRB1_HUMAN	GPCR	B1 bradykinin receptor
54	623	BDKRB1	BDKRB1	BKRB1_HUMAN	GPCR	B1 bradykinin receptor
670	9020	NIK(MAP3K14)	MAP3K14	M3K14_HUMAN	Protein kinase	Mitogen-activated protein kinase kinase kinase 14
72	1440	G-CSF	CSF3	CSF3_HUMAN	Receptor ligand	Granulocyte colony-stimulating factor
73	1440	G-CSF	CSF3	CSF3_HUMAN	Receptor ligand	Granulocyte colony-stimulating factor
74	1440	G-CSF	CSF3	CSF3_HUMAN	Receptor ligand	Granulocyte colony-stimulating factor
75	1440	G-CSF	CSF3	CSF3_HUMAN	Receptor ligand	Granulocyte colony-stimulating factor
76	1440	G-CSF	CSF3	CSF3_HUMAN	Receptor ligand	Granulocyte colony-stimulating factor
77	1440	G-CSF	CSF3	CSF3_HUMAN	Receptor ligand	Granulocyte colony-stimulating factor
78	1440	G-CSF	CSF3	CSF3_HUMAN	Receptor ligand	Granulocyte colony-stimulating factor
289	3589	IL-11	IL11	IL11_HUMAN	Receptor ligand	Interleukin-11
290	3589	IL-11	IL11	IL11_HUMAN	Receptor ligand	Interleukin-11
291	3589	IL-11	IL11	IL11_HUMAN	Receptor ligand	Interleukin-11
292	3589	IL-11	IL11	IL11_HUMAN	Receptor ligand	Interleukin-11
293	3589	IL-11	IL11	IL11_HUMAN	Receptor ligand	Interleukin-11
294	11009	IL-24	IL24	IL24_HUMAN	Receptor ligand	Interleukin-24
295	11009	IL-24	IL24	IL24_HUMAN	Receptor ligand	Interleukin-24
296	11009	IL-24	IL24	IL24_HUMAN	Receptor ligand	Interleukin-24
3		AP-1	ATF2	ATF2_HUMAN	Transcription factor
4		AP-1	ATF2	ATF2_HUMAN	Transcription factor
5		AP-1	ATF2	ATF2_HUMAN	Transcription factor
6		AP-1	ATF2	ATF2_HUMAN	Transcription factor
7	2353	AP-1	FOS	FOS_HUMAN	Transcription factor
8	2353	AP-1	FOS	FOS_HUMAN	Transcription factor
9	2353	AP-1	FOS	FOS_HUMAN	Transcription factor
10	2353	AP-1	FOS	FOS_HUMAN	Transcription factor
11		AP-1	FOSB	FOSB_HUMAN	Transcription factor
12		AP-1	FOSB	FOSB_HUMAN	Transcription factor
13		AP-1	FOSB	FOSB_HUMAN	Transcription factor
14		AP-1	FOSB	FOSB_HUMAN	Transcription factor
15		AP-1	FOSB	FOSB_HUMAN	Transcription factor
16		AP-1	FOSL1	FOSL1_HUMAN	Transcription factor
17		AP-1	FOSL1	FOSL1_HUMAN	Transcription factor
18		AP-1	FOSL1	FOSL1_HUMAN	Transcription factor
19		AP-1	FOSL2	FOSL2_HUMAN	Transcription factor
20		AP-1	FOSL2	FOSL2_HUMAN	Transcription factor
21		AP-1	FOSL2	FOSL2_HUMAN	Transcription factor
22		AP-1	FOSL2	FOSL2_HUMAN	Transcription factor
23		AP-1	FOSL2	FOSL2_HUMAN	Transcription factor
24	3725	AP-1	JUN	JUN_HUMAN	Transcription factor
25	3725	AP-1	JUN	JUN_HUMAN	Transcription factor
26	3725	AP-1	JUN	JUN_HUMAN	Transcription factor
27	3725	AP-1	JUN	JUN_HUMAN	Transcription factor
28	3725	AP-1	JUN	JUN_HUMAN	Transcription factor
29	3725	AP-1	JUN	JUN_HUMAN	Transcription factor
30	3725	AP-1	JUN	JUN_HUMAN	Transcription factor
31	3725	AP-1	JUN	JUN_HUMAN	Transcription factor
32	3725	AP-1	JUN	JUN_HUMAN	Transcription factor
33		AP-1	JUNB	JUNB_HUMAN	Transcription factor
34		AP-1	JUNB	JUNB_HUMAN	Transcription factor
35		AP-1	JUNB	JUNB_HUMAN	Transcription factor
36		AP-1	JUND	JUND_HUMAN	Transcription factor
37		AP-1	JUND	JUND_HUMAN	Transcription factor
38		ATF-2/c-Jun	ATF2	ATF2_HUMAN	Transcription factor
39		ATF-2/c-Jun	ATF2	ATF2_HUMAN	Transcription factor
40		ATF-2/c-Jun	ATF2	ATF2_HUMAN	Transcription factor
41		ATF-2/c-Jun	ATF2	ATF2_HUMAN	Transcription factor
42	3725	ATF-2/c-Jun	JUN	JUN_HUMAN	Transcription factor
43	3725	ATF-2/c-Jun	JUN	JUN_HUMAN	Transcription factor
44	3725	ATF-2/c-Jun	JUN	JUN_HUMAN	Transcription factor
45	3725	ATF-2/c-Jun	JUN	JUN_HUMAN	Transcription factor
46	3725	ATF-2/c-Jun	JUN	JUN_HUMAN	Transcription factor
47	3725	ATF-2/c-Jun	JUN	JUN_HUMAN	Transcription factor
48	3725	ATF-2/c-Jun	JUN	JUN_HUMAN	Transcription factor
49	3725	ATF-2/c-Jun	JUN	JUN_HUMAN	Transcription factor
50	3725	ATF-2/c-Jun	JUN	JUN_HUMAN	Transcription factor
51	467	ATF-3	ATF3	ATF3_HUMAN	Transcription factor	Cyclic AMP-dependent transcription factor ATF-3
52	467	ATF-3	ATF3	ATF3_HUMAN	Transcription factor	Cyclic AMP-dependent transcription factor ATF-3
64		FosB/JunB	FOSB	FOSB_HUMAN	Transcription factor
65		FosB/JunB	FOSB	FOSB_HUMAN	Transcription factor
66		FosB/JunB	FOSB	FOSB_HUMAN	Transcription factor
67		FosB/JunB	FOSB	FOSB_HUMAN	Transcription factor
68		FosB/JunB	FOSB	FOSB_HUMAN	Transcription factor
69		FosB/JunB	JUNB	JUNB_HUMAN	Transcription factor
70		FosB/JunB	JUNB	JUNB_HUMAN	Transcription factor
71		FosB/JunB	JUNB	JUNB_HUMAN	Transcription factor
386	10379	IRF9	IRF9	IRF9_HUMAN	Transcription factor	Interferon regulatory factor 9
387	10379	IRF9	IRF9	IRF9_HUMAN	Transcription factor	Interferon regulatory factor 9
388	10379	IRF9	IRF9	IRF9_HUMAN	Transcription factor	Interferon regulatory factor 9
389	10379	IRF9	IRF9	IRF9_HUMAN	Transcription factor	Interferon regulatory factor 9
390		JunB/Fra-1	FOSL1	FOSL1_HUMAN	Transcription factor
391		JunB/Fra-1	FOSL1	FOSL1_HUMAN	Transcription factor
392		JunB/Fra-1	FOSL1	FOSL1_HUMAN	Transcription factor
393		JunB/Fra-1	JUNB	JUNB_HUMAN	Transcription factor
394		JunB/Fra-1	JUNB	JUNB_HUMAN	Transcription factor
395		JunB/Fra-1	JUNB	JUNB_HUMAN	Transcription factor
396		JunD/Fra-1	FOSL1	FOSL1_HUMAN	Transcription factor
397		JunD/Fra-1	FOSL1	FOSL1_HUMAN	Transcription factor
398		JunD/Fra-1	FOSL1	FOSL1_HUMAN	Transcription factor
399		JunD/Fra-1	JUND	JUND_HUMAN	Transcription factor
400		JunD/Fra-1	JUND	JUND_HUMAN	Transcription factor
401		JunD/Fra-2	FOSL2	FOSL2_HUMAN	Transcription factor
402		JunD/Fra-2	FOSL2	FOSL2_HUMAN	Transcription factor
403		JunD/Fra-2	FOSL2	FOSL2_HUMAN	Transcription factor
404		JunD/Fra-2	FOSL2	FOSL2_HUMAN	Transcription factor
405		JunD/Fra-2	FOSL2	FOSL2_HUMAN	Transcription factor
406		JunD/Fra-2	JUND	JUND_HUMAN	Transcription factor
407		JunD/Fra-2	JUND	JUND_HUMAN	Transcription factor
408	2353	JunD/c-Fos	FOS	FOS_HUMAN	Transcription factor
409	2353	JunD/c-Fos	FOS	FOS_HUMAN	Transcription factor
410	2353	JunD/c-Fos	FOS	FOS_HUMAN	Transcription factor
411	2353	JunD/c-Fos	FOS	FOS_HUMAN	Transcription factor
412		JunD/c-Fos	JUND	JUND_HUMAN	Transcription factor
413		JunD/c-Fos	JUND	JUND_HUMAN	Transcription factor
541	23764	MafF	MAFF	MAFF_HUMAN	Transcription factor	Transcription factor MafF
542	23764	MafF	MAFF	MAFF_HUMAN	Transcription factor	Transcription factor MafF
543	23764	MafF	MAFF	MAFF_HUMAN	Transcription factor	Transcription factor MafF
544	23764	MafF	MAFF	MAFF_HUMAN	Transcription factor	Transcription factor MafF
545	23764	MafF	MAFF	MAFF_HUMAN	Transcription factor	Transcription factor MafF
612	4790	NF-kB p50/RelB	NFKB1	NFKB1 p50_(HUMAN)	Transcription factor
613	4790	NF-kB p50/RelB	NFKB1	NFKB1 p50_(HUMAN)	Transcription factor
614	4790	NF-kB p50/RelB	NFKB1	NFKB1 p50_(HUMAN)	Transcription factor
615	4790	NF-kB p50/RelB	NFKB1	NFKB1 p50_(HUMAN)	Transcription factor
616		NF-kB p50/RelB	RELB	RELB_HUMAN	Transcription factor
617		NF-kB p50/RelB	RELB	RELB_HUMAN	Transcription factor
618		NF-kB p50/RelB	RELB	RELB_HUMAN	Transcription factor
619	4790	NF-kB p50/c-Rel	NFKB1	NFKB1 p50_(HUMAN)	Transcription factor
620	4790	NF-kB p50/c-Rel	NFKB1	NFKB1 p50_(HUMAN)	Transcription factor
621	4790	NF-kB p50/c-Rel	NFKB1	NFKB1 p50_(HUMAN)	Transcription factor
622	4790	NF-kB p50/c-Rel	NFKB1	NFKB1 p50_(HUMAN)	Transcription factor
623		NF-kB p50/c-Rel	REL	REL_HUMAN	Transcription factor
624		NF-kB p50/c-Rel	REL	REL_HUMAN	Transcription factor
625	4790	NF-kB p50/p50	NFKB1	NFKB1 p50_(HUMAN)	Transcription factor
626	4790	NF-kB p50/p50	NFKB1	NFKB1 p50_(HUMAN)	Transcription factor
627	4790	NF-kB p50/p50	NFKB1	NFKB1 p50_(HUMAN)	Transcription factor
628	4790	NF-kB p50/p50	NFKB1	NFKB1 p50_(HUMAN)	Transcription factor
636		NF-kB p52/RelB	NFKB2	NFKB2 p52_(HUMAN)	Transcription factor
637		NF-kB p52/RelB	NFKB2	NFKB2 p52_(HUMAN)	Transcription factor
638		NF-kB p52/RelB	RELB	RELB_HUMAN	Transcription factor
639		NF-kB p52/RelB	RELB	RELB_HUMAN	Transcription factor
640		NF-kB p52/RelB	RELB	RELB_HUMAN	Transcription factor
641		NF-kB p52/p52	NFKB2	NFKB2 p52_(HUMAN)	Transcription factor
642		NF-kB p52/p52	NFKB2	NFKB2 p52_(HUMAN)	Transcription factor
643		NF-kB p52/p65	NFKB2	NFKB2 p52_(HUMAN)	Transcription factor
644		NF-kB p52/p65	NFKB2	NFKB2 p52_(HUMAN)	Transcription factor
645		NF-kB p52/p65	RELA	TF65_HUMAN	Transcription factor
646		NF-kB p52/p65	RELA	TF65_HUMAN	Transcription factor
647		NF-kB p52/p65	RELA	TF65_HUMAN	Transcription factor
648		NF-kB p65/c-Rel	REL	REL_HUMAN	Transcription factor
649		NF-kB p65/c-Rel	REL	REL_HUMAN	Transcription factor
650		NF-kB p65/c-Rel	RELA	TF65_HUMAN	Transcription factor
651		NF-kB p65/c-Rel	RELA	TF65_HUMAN	Transcription factor
652		NF-kB p65/c-Rel	RELA	TF65_HUMAN	Transcription factor
653		NF-kB p65/p65	RELA	TF65_HUMAN	Transcription factor
654		NF-kB p65/p65	RELA	TF65_HUMAN	Transcription factor
655		NF-kB p65/p65	RELA	TF65_HUMAN	Transcription factor
660	4790	NF-kB1 (p50)	NFKB1	NFKB1 p50_(HUMAN)	Transcription factor	Nuclear factor NF-kappa-B p50 subunit
661	4790	NF-kB1 (p50)	NFKB1	NFKB1 p50_(HUMAN)	Transcription factor	Nuclear factor NF-kappa-B p50 subunit
662	4790	NF-kB1 (p50)	NFKB1	NFKB1 p50_(HUMAN)	Transcription factor	Nuclear factor NF-kappa-B p50 subunit
663	4790	NF-kB1 (p50)	NFKB1	NFKB1 p50_(HUMAN)	Transcription factor	Nuclear factor NF-kappa-B p50 subunit
675	5017	OVOL1	OVOL1	OVOL1_HUMAN	Transcription factor	Putative transcription factor Ovo-like 1
676	5017	OVOL1	OVOL1	OVOL1_HUMAN	Transcription factor	Putative transcription factor Ovo-like 1
677	5017	OVOL1	OVOL1	OVOL1_HUMAN	Transcription factor	Putative transcription factor Ovo-like 1
696	6772	STAT1	STAT1	STAT1_HUMAN	Transcription factor	Signal transducer and activator of transcription 1-alpha/beta
697	6772	STAT1	STAT1	STAT1_HUMAN	Transcription factor	Signal transducer and activator of transcription 1-alpha/beta
698	6772	STAT1	STAT1	STAT1_HUMAN	Transcription factor	Signal transducer and activator of transcription 1-alpha/beta
699	6772	STAT1	STAT1	STAT1_HUMAN	Transcription factor	Signal transducer and activator of transcription 1-alpha/beta
700	6772	STAT1	STAT1	STAT1_HUMAN	Transcription factor	Signal transducer and activator of transcription 1-alpha/beta
701	6772	STAT1	STAT1	STAT1_HUMAN	Transcription factor	Signal transducer and activator of transcription 1-alpha/beta
702	6772	STAT1	STAT1	STAT1_HUMAN	Transcription factor	Signal transducer and activator of transcription 1-alpha/beta
703	6772	STAT1	STAT1	STAT1_HUMAN	Transcription factor	Signal transducer and activator of transcription 1-alpha/beta
704	6772	STAT1	STAT1	STAT1_HUMAN	Transcription factor	Signal transducer and activator of transcription 1-alpha/beta
705	6772	STAT1	STAT1	STAT1_HUMAN	Transcription factor	Signal transducer and activator of transcription 1-alpha/beta
706	6774	STAT3	STAT3	STAT3_HUMAN	Transcription factor	Signal transducer and activator of transcription 3
707	6774	STAT3	STAT3	STAT3_HUMAN	Transcription factor	Signal transducer and activator of transcription 3
708	6774	STAT3	STAT3	STAT3_HUMAN	Transcription factor	Signal transducer and activator of transcription 3
709	6775	STAT4	STAT4	STAT4_HUMAN	Transcription factor	Signal transducer and activator of transcription 4
710	6775	STAT4	STAT4	STAT4_HUMAN	Transcription factor	Signal transducer and activator of transcription 4
711	6775	STAT4	STAT4	STAT4_HUMAN	Transcription factor	Signal transducer and activator of transcription 4
712	6775	STAT4	STAT4	STAT4_HUMAN	Transcription factor	Signal transducer and activator of transcription 4
753	2353	c-Fos	FOS	FOS_HUMAN	Transcription factor	Proto-oncogene c-Fos
754	2353	c-Fos	FOS	FOS_HUMAN	Transcription factor	Proto-oncogene c-Fos
755	2353	c-Fos	FOS	FOS_HUMAN	Transcription factor	Proto-oncogene c-Fos
756	2353	c-Fos	FOS	FOS_HUMAN	Transcription factor	Proto-oncogene c-Fos
757	3725	c-Jun	JUN	JUN_HUMAN	Transcription factor	Transcription factor AP-1
758	3725	c-Jun	JUN	JUN_HUMAN	Transcription factor	Transcription factor AP-1
759	3725	c-Jun	JUN	JUN_HUMAN	Transcription factor	Transcription factor AP-1
760	3725	c-Jun	JUN	JUN_HUMAN	Transcription factor	Transcription factor AP-1
761	3725	c-Jun	JUN	JUN_HUMAN	Transcription factor	Transcription factor AP-1
762	3725	c-Jun	JUN	JUN_HUMAN	Transcription factor	Transcription factor AP-1
763	3725	c-Jun	JUN	JUN_HUMAN	Transcription factor	Transcription factor AP-1
764	3725	c-Jun	JUN	JUN_HUMAN	Transcription factor	Transcription factor AP-1
765	3725	c-Jun	JUN	JUN_HUMAN	Transcription factor	Transcription factor AP-1
766		c-Jun/Fra-1	FOSL1	FOSL1_HUMAN	Transcription factor
767		c-Jun/Fra-1	FOSL1	FOSL1_HUMAN	Transcription factor
768		c-Jun/Fra-1	FOSL1	FOSL1_HUMAN	Transcription factor
769	3725	c-Jun/Fra-1	JUN	JUN_HUMAN	Transcription factor
770	3725	c-Jun/Fra-1	JUN	JUN_HUMAN	Transcription factor
771	3725	c-Jun/Fra-1	JUN	JUN_HUMAN	Transcription factor
772	3725	c-Jun/Fra-1	JUN	JUN_HUMAN	Transcription factor
773	3725	c-Jun/Fra-1	JUN	JUN_HUMAN	Transcription factor
774	3725	c-Jun/Fra-1	JUN	JUN_HUMAN	Transcription factor
775	3725	c-Jun/Fra-1	JUN	JUN_HUMAN	Transcription factor
776	3725	c-Jun/Fra-1	JUN	JUN_HUMAN	Transcription factor
777	3725	c-Jun/Fra-1	JUN	JUN_HUMAN	Transcription factor
778		c-Jun/Fra-2	FOSL2	FOSL2_HUMAN	Transcription factor
779		c-Jun/Fra-2	FOSL2	FOSL2_HUMAN	Transcription factor
780		c-Jun/Fra-2	FOSL2	FOSL2_HUMAN	Transcription factor
781		c-Jun/Fra-2	FOSL2	FOSL2_HUMAN	Transcription factor
782		c-Jun/Fra-2	FOSL2	FOSL2_HUMAN	Transcription factor
783	3725	c-Jun/Fra-2	JUN	JUN_HUMAN	Transcription factor
784	3725	c-Jun/Fra-2	JUN	JUN_HUMAN	Transcription factor
785	3725	c-Jun/Fra-2	JUN	JUN_HUMAN	Transcription factor
786	3725	c-Jun/Fra-2	JUN	JUN_HUMAN	Transcription factor
787	3725	c-Jun/Fra-2	JUN	JUN_HUMAN	Transcription factor
788	3725	c-Jun/Fra-2	JUN	JUN_HUMAN	Transcription factor
789	3725	c-Jun/Fra-2	JUN	JUN_HUMAN	Transcription factor
790	3725	c-Jun/Fra-2	JUN	JUN_HUMAN	Transcription factor
791	3725	c-Jun/Fra-2	JUN	JUN_HUMAN	Transcription factor
792	2353	c-Jun/c-Fos	FOS	FOS_HUMAN	Transcription factor
793	2353	c-Jun/c-Fos	FOS	FOS_HUMAN	Transcription factor
794	2353	c-Jun/c-Fos	FOS	FOS_HUMAN	Transcription factor
795	2353	c-Jun/c-Fos	FOS	FOS_HUMAN	Transcription factor
796	3725	c-Jun/c-Fos	JUN	JUN_HUMAN	Transcription factor
797	3725	c-Jun/c-Fos	JUN	JUN_HUMAN	Transcription factor
798	3725	c-Jun/c-Fos	JUN	JUN_HUMAN	Transcription factor
799	3725	c-Jun/c-Fos	JUN	JUN_HUMAN	Transcription factor
800	3725	c-Jun/c-Fos	JUN	JUN_HUMAN	Transcription factor
801	3725	c-Jun/c-Fos	JUN	JUN_HUMAN	Transcription factor
802	3725	c-Jun/c-Fos	JUN	JUN_HUMAN	Transcription factor
803	3725	c-Jun/c-Fos	JUN	JUN_HUMAN	Transcription factor
804	3725	c-Jun/c-Fos	JUN	JUN_HUMAN	Transcription factor
805	3725	c-Jun/c-Jun	JUN	JUN_HUMAN	Transcription factor
806	3725	c-Jun/c-Jun	JUN	JUN_HUMAN	Transcription factor
807	3725	c-Jun/c-Jun	JUN	JUN_HUMAN	Transcription factor
808	3725	c-Jun/c-Jun	JUN	JUN_HUMAN	Transcription factor
809	3725	c-Jun/c-Jun	JUN	JUN_HUMAN	Transcription factor
810	3725	c-Jun/c-Jun	JUN	JUN_HUMAN	Transcription factor
811	3725	c-Jun/c-Jun	JUN	JUN_HUMAN	Transcription factor
812	3725	c-Jun/c-Jun	JUN	JUN_HUMAN	Transcription factor
813	3725	c-Jun/c-Jun	JUN	JUN_HUMAN	Transcription factor
814	4602	c-Myb	MYB	MYB_HUMAN	Transcription factor	Transcriptional activator Myb
815	4602	c-Myb	MYB	MYB_HUMAN	Transcription factor	Transcriptional activator Myb
816	4602	c-Myb	MYB	MYB_HUMAN	Transcription factor	Transcriptional activator Myb
817	4602	c-Myb	MYB	MYB_HUMAN	Transcription factor	Transcriptional activator Myb
818	4602	c-Myb	MYB	MYB_HUMAN	Transcription factor	Transcriptional activator Myb
819	4609	c-Myc	MYC	MYC_HUMAN	Transcription factor	Myc proto-oncogene protein
820	4609	c-Myc	MYC	MYC_HUMAN	Transcription factor	Myc proto-oncogene protein
821	4609	c-Myc	MYC	MYC_HUMAN	Transcription factor	Myc proto-oncogene protein
822	4609	c-Myc	MYC	MYC_HUMAN	Transcription factor	Myc proto-oncogene protein
823	4609	c-Myc	MYC	MYC_HUMAN	Transcription factor	Myc proto-oncogene protein
824	4609	c-Myc	MYC	MYC_HUMAN	Transcription factor	Myc proto-oncogene protein
